# Supplementary material for: TENT4A Non-Canonical Poly(A) Polymerase Regulates DNA-Damage Tolerance via Multiple Pathways That Are Mutated in Endometrial Cancer
Source: Int J Mol Sci. 2021 Jun 28;22(13):6957. doi: 10.3390/ijms22136957 (PMC8267958; doi:10.3390/ijms22136957)
Supplement: Supplementary file 1 [file ijms-22-06957-s001.zip]

Archive with 10 entries (7 files):
- Livneh-TENT4A-Supplementary files-final/
- Livneh-TENT4A-Supplementary files-final/Final_Supplementary Materials  Data S2.xlsx
- __MACOSX/
- __MACOSX/Livneh-TENT4A-Supplementary files-final/
- __MACOSX/Livneh-TENT4A-Supplementary files-final/._Final_Supplementary Materials  Data S2.xlsx
- Livneh-TENT4A-Supplementary files-final/Final_Supplementary Materials Data S1.xlsx
- __MACOSX/Livneh-TENT4A-Supplementary files-final/._Final_Supplementary Materials Data S1.xlsx
- Livneh-TENT4A-Supplementary files-final/IJMS_TENT4A Supplementary materials.pdf
- __MACOSX/Livneh-TENT4A-Supplementary files-final/._IJMS_TENT4A Supplementary materials.pdf
- __MACOSX/._Livneh-TENT4A-Supplementary files-final
