# Supplementary material for: TENT4A Non-Canonical Poly(A) Polymerase Regulates DNA-Damage Tolerance via Multiple Pathways That Are Mutated in Endometrial Cancer
Source: Int J Mol Sci. 2021 Jun 28;22(13):6957. doi: 10.3390/ijms22136957 (PMC8267958; doi:10.3390/ijms22136957)
Supplement: Supplementary file 1 [file ijms-22-06957-s001.zip › Livneh-TENT4A-Supplementary files-final/Final_Supplementary Materials Data S2.xlsx]

## Sheet: Fig 6C
Supplementary Materials Data S2 (Related to Figure 6C).
Analysis of differentially expressed upregulated genes (FDR q-value ≤ 0.05 and a fold change ≥ 2) common in TENT4A knockdown U2OS and XP12RO cells by Pathway Studio (Elsevier)
The yellow highlighted ontology enriched for antisense RNA.
Name	Parent Concepts	# of Entities	Overlap	Percent Overlap	Overlapping Entities	p-value	Jaccard similarity	Hit type
proteins by domain	proteins	9705	68	0	BIRC2;KBTBD6;BIRC3;ABCA1;ACVR2B;CDKN2B;CEBPD;PRDM1;DCN;DCX;COL3A1;MAP3K8;WDR17;CSNK1G2;CSNK1A1;FDX1;CPEB2;FOXO1;NACC2;PIP5KL1;EZH2;EZH1;TTC32;ITPR1;PPM1L;ADAMTS15;MMP9;ZNF385C;KIF5A;ZNF596;NFKBIA;MX2;MYD88;NFIA;PRLR;PSKH1;PDE4B;PIK3C2B;ADAM17;WEE1;TRAF1;PLA2G4C;EEF1E1;PTPRU;TRIB1;TRAF3IP2;WASF3;APBB3;SORBS1;ZHX2;DDX52;HEY1;GRAMD4;SERBP1;TTLL1;EXD3;CCNJ;GRAMD1C;PITHD1;HEG1;SPIRE1;IFIH1;BAHCC1;PLEK…	7.71455e-42	0.0069551	Proteins and Genomic Elements
proteins by molecular function	proteins	16065	70	0	BIRC2;BIRC3;ABCA1;ACVR2B;CDC34;CEBPD;PRDM1;BMP4;DNAH5;E2F5;MAP3K8;CSNK1G2;CSNK1A1;FOXO1;EZH2;EZH1;ITPR1;MMP9;KIF5A;m_Arxes1;NFKBIA;MX2;MYD88;NFIA;PRLR;PSKH1;PSMB9;PDE4B;SERPINE2;PIK3C2B;PITX2;ADAM17;SLC6A9;UBE2D1;WEE1;SGPL1;PLA2G4C;MED20;LPIN2;S1PR2;PTPRU;CALCRL;SLC23A1;SLC23A2;B3GNT2;ZHX2;DDX52;HEY1;HIBCH;METTL7A;ZNF345;ADIPOR1;EXD3;SPCS3;IFIH1;CGN;NCEH1;SEMA6D;PRRT1;PAQR8;CARNMT1;PIP5KL1;B3GALT…	3.47666e-30	0.00433839	Proteins and Genomic Elements
UniProt families	proteins	7419	50	0	CDC34;DCN;DNAH5;COL3A1;MAP3K8;CSNK1G2;CSNK1A1;FDX1;CPEB2;B3GALT6;STOM;EZH2;EZH1;MCC;MMP9;KIF5A;m_Arxes1;MX2;PSKH1;PSMB9;TCP11L2;PIK3C2B;ST6GALNAC3;SLC9A9;WEE1;LPIN2;FRAT1;FRY;TRIB1;SPATA2;B3GNT2;WASF3;FAXDC2;DDX52;HIBCH;METTL7A;YPEL1;SPIRE1;APOBEC3G;SPCS3;IFIH1;CGN;NCEH1;BAHCC1;DIP2B;FAM234B;GIGYF1;FAM107B;APOL6;TRIM52	7.3388e-29	0.00665868	Proteins and Genomic Elements
Miscellaneous Domains	proteins by domain	6384	43	0	BIRC2;KBTBD6;BIRC3;CDKN2B;DCN;DCX;COL3A1;MAP3K8;WDR17;CPEB2;NACC2;TTC32;ITPR1;ADAMTS15;MMP9;ZNF385C;KIF5A;NFKBIA;MX2;MYD88;PRLR;PIK3C2B;TRAF1;EEF1E1;PTPRU;WASF3;APBB3;SORBS1;GRAMD4;SERBP1;EXD3;CCNJ;GRAMD1C;PITHD1;HEG1;SPIRE1;IFIH1;BAHCC1;PLEKHB1;GIGYF1;SEMA6D;ARHGAP24;TRIM52	1.42538e-24	0.00663478	Proteins and Genomic Elements
enzyme	proteins by molecular function	7433	40	0	BIRC2;BIRC3;ACVR2B;CDC34;PRDM1;DNAH5;MAP3K8;CSNK1G2;CSNK1A1;CARNMT1;PIP5KL1;B3GALT6;EZH2;EZH1;PPM1L;ADAMTS15;MMP9;KIF5A;m_Arxes1;MX2;PSKH1;PSMB9;PDE4B;PIK3C2B;ST6GALNAC3;ADAM17;UBE2D1;WEE1;SGPL1;PLA2G4C;LPIN2;PTPRU;B3GNT2;DDX52;HIBCH;METTL7A;EXD3;SPCS3;IFIH1;NCEH1	2.4467e-19	0.00530997	Proteins and Genomic Elements
Enzyme Domains	proteins by domain	1806	21	1	EXD3;PSKH1;PDE4B;ACVR2B;PIK3C2B;DDX52;ADAM17;MAP3K8;CSNK1G2;CSNK1A1;FDX1;PIP5KL1;WEE1;IFIH1;TTLL1;EZH2;EZH1;PLA2G4C;ADAMTS15;PTPRU;TRIB1	1.04701e-16	0.0109091	Proteins and Genomic Elements
structural process protein	proteins by biological function	8406	36	0	BIRC2;BIRC3;BMF;CDKN2B;BMP4;DCN;DCX;DNAH5;E2F5;COL3A1;EZH2;EZH1;MMP9;KIF5A;NFKBIA;MX2;PSMB9;SERPINE2;PIK3C2B;MED20;EEF1E1;WASF3;SORBS1;HEY1;SERBP1;TTLL1;CCNJ;KIZ;C19orf66;MAML3;SPCS3;CGN;GIGYF1;MRPL32;ARHGAP24;APOL6	2.45799e-14	0.00423032	Proteins and Genomic Elements
transferase	enzyme	2748	20	0	BIRC2;BIRC3;B3GNT2;PSKH1;ACVR2B;PIK3C2B;ST6GALNAC3;CDC34;PRDM1;MAP3K8;CSNK1G2;CSNK1A1;UBE2D1;CARNMT1;PIP5KL1;WEE1;B3GALT6;METTL7A;EZH2;EZH1	3.19053e-12	0.0069735	Proteins and Genomic Elements
hydrolase	enzyme	2942	20	0	EXD3;PSMB9;PDE4B;DDX52;DNAH5;ADAM17;MAP3K8;SPCS3;HIBCH;IFIH1;NCEH1;PLA2G4C;PPM1L;ADAMTS15;MMP9;LPIN2;KIF5A;m_Arxes1;PTPRU;MX2	1.07407e-11	0.00653168	Proteins and Genomic Elements
proteins	proteins and non-protein coding elements	100439	129	0	BIRC2;BIRC3;ABCA1;ACVR2B;CDC34;CDKN2B;CEBPD;PRDM1;BMP4;DCN;DCX;DNAH5;E2F5;COL3A1;MAP3K8;CSNK1G2;CSNK1A1;FDX1;FOXO1;STOM;EZH2;EZH1;ITPR1;MCC;MMP9;KIF5A;NFKBIA;MX2;MYD88;NFIA;PRLR;PSKH1;PSMB9;PDE4B;SERPINE2;PIK3C2B;PITX2;ADAM17;SLC6A9;UBE2D1;WEE1;TRAF1;SGPL1;BSN;PLA2G4C;MED20;EEF1E1;LPIN2;S1PR2;FRAT1;PTPRU;FRY;CALCRL;TRIB1;SPATA2;SLC23A1;SLC23A2;B3GNT2;TRAF3IP2;WASF3;FAXDC2;APBB3;SORBS1;ZHX2;DDX52;…	5.30042e-11	0.00128422	Proteins and Genomic Elements
transcription factor	proteins by molecular function	2389	13	0	PITX2;CEBPD;ZHX2;PRDM1;HEY1;E2F5;FOXO1;ZNF345;SKIDA1;MED20;ZNF596;NFKBIA;NFIA	6.62756e-07	0.00516693	Proteins and Genomic Elements
TC 2.A.40.6	L-ascorbate:Na+ symporter	2	2	100	SLC23A1;SLC23A2	9.26312e-07	0.0142857	Proteins and Genomic Elements
SPCS3 family	UniProt families;peptide hydrolase	2	2	100	SPCS3;m_Arxes1	9.26312e-07	0.0142857	Proteins and Genomic Elements
CXC domain	SET domain;histone-lysine N-methyltransferase	2	2	100	EZH2;EZH1	9.26312e-07	0.0142857	Proteins and Genomic Elements
EZ subfamily	chromatin remodeling protein;histone-lysine N-methyltransferase;histone-lysine methyltransferase family	2	2	100	EZH2;EZH1	9.26312e-07	0.0142857	Proteins and Genomic Elements
proteins and non-protein coding elements	Proteins and Genomic Elements	131776	140	0	BIRC2;BIRC3;ABCA1;ACVR2B;CDC34;CDKN2B;CEBPD;PRDM1;BMP4;DCN;DCX;DNAH5;E2F5;COL3A1;MAP3K8;CSNK1G2;CSNK1A1;FDX1;FOXO1;STOM;EZH2;EZH1;ITPR1;MCC;MMP9;KIF5A;NFKBIA;MX2;MYD88;NFIA;PRLR;PSKH1;PSMB9;PDE4B;SERPINE2;PIK3C2B;PITX2;ADAM17;SLC6A9;UBE2D1;WEE1;TRAF1;SGPL1;BSN;PLA2G4C;MED20;EEF1E1;LPIN2;S1PR2;FRAT1;PTPRU;FRY;CALCRL;TRIB1;SPATA2;SLC23A1;SLC23A2;B3GNT2;TRAF3IP2;WASF3;FAXDC2;APBB3;SORBS1;ZHX2;DDX52;…	1.61055e-06	0.00106241	Proteins and Genomic Elements
protein kinase domain	Enzyme Domains	594	7	1	PSKH1;MAP3K8;ACVR2B;CSNK1G2;CSNK1A1;TRIB1;WEE1	2.10248e-06	0.00962861	Proteins and Genomic Elements
L-ascorbate:Na+ symporter	Na+ influx co-transport protein;Porters (uniporters, symporters, antiporters);organic acid transporter;vitamin import protein	3	2	66	SLC23A1;SLC23A2	2.77717e-06	0.0141844	Proteins and Genomic Elements
esterase	hydrolase	923	8	0	EXD3;PDE4B;PLA2G4C;PPM1L;LPIN2;PTPRU;HIBCH;NCEH1	3.73938e-06	0.00758294	Proteins and Genomic Elements
death domain superfamily	Miscellaneous Domains	109	4	3	BIRC2;BIRC3;IFIH1;MYD88	4.28661e-06	0.0163265	Proteins and Genomic Elements
CARD domain protein	death domain superfamily	37	3	8	BIRC2;BIRC3;IFIH1	6.68967e-06	0.0172414	Proteins and Genomic Elements
methyltransferase	transferase transferring one-carbon groups	267	5	1	CARNMT1;PRDM1;METTL7A;EZH2;EZH1	6.95336e-06	0.0124378	Proteins and Genomic Elements
transport process protein	proteins by biological function	1037	8	0	ABCA1;SLC9A9;ITPR1;APOL6;SLC6A9;STOM;SLC23A1;SLC23A2	8.68878e-06	0.00684346	Proteins and Genomic Elements
transferase transferring one-carbon groups	transferase	296	5	1	CARNMT1;PRDM1;METTL7A;EZH2;EZH1	1.14281e-05	0.0116009	Proteins and Genomic Elements
casein kinase I	CK1 Ser/Thr protein kinase family;casein kinase	7	2	28	CSNK1G2;CSNK1A1	1.93909e-05	0.0137931	Proteins and Genomic Elements
PRC2	polycomb complex	7	2	28	EZH2;EZH1	1.93909e-05	0.0137931	Proteins and Genomic Elements
SET domain	Transcription Factor Domains	56	3	5	PRDM1;EZH2;EZH1	2.3547e-05	0.015544	Proteins and Genomic Elements
apoptosis regulatory protein	structural process protein	177	4	2	BIRC2;BIRC3;BMF;APOL6	2.89434e-05	0.0127796	Proteins and Genomic Elements
transferase transferring phosphorus-containing groups	transferase	1237	8	0	PSKH1;ACVR2B;PIK3C2B;MAP3K8;CSNK1G2;CSNK1A1;PIP5KL1;WEE1	3.04531e-05	0.00584368	Proteins and Genomic Elements
BIR repeat	Miscellaneous Domains	9	2	22	BIRC2;BIRC3	3.31994e-05	0.0136054	Proteins and Genomic Elements
IAP	apoptosis regulatory protein	9	2	22	BIRC2;BIRC3	3.31994e-05	0.0136054	Proteins and Genomic Elements
Transcription Factor Domains	proteins by domain	1635	9	0	CEBPD;ZHX2;PRDM1;HEY1;FOXO1;EZH2;EZH1;ZNF596;NFIA	3.38359e-05	0.00509626	Proteins and Genomic Elements
BH3-only protein	proapoptotic protein	10	2	20	BMF;APOL6	4.14729e-05	0.0135135	Proteins and Genomic Elements
casein kinase	CK2 family;non-specific serine/threonine protein kinase	11	2	18	CSNK1G2;CSNK1A1	5.06569e-05	0.0134228	Proteins and Genomic Elements
hydrolase acting on acid anhydrides and involved in cellular and subcellular movement	hydrolase acting on acid anhydrides	426	5	1	DNAH5;KIF5A;MAP3K8;IFIH1;DDX52	6.44919e-05	0.00891266	Proteins and Genomic Elements
protein kinase	transferase transferring phosphorus-containing groups	702	6	0	PSKH1;ACVR2B;MAP3K8;CSNK1G2;CSNK1A1;WEE1	6.84192e-05	0.00717703	Proteins and Genomic Elements
CK2 family	UniProt families	13	2	15	CSNK1G2;CSNK1A1	7.17496e-05	0.013245	Proteins and Genomic Elements
PAQR family	receptor	13	2	15	PAQR8;ADIPOR1	7.17496e-05	0.013245	Proteins and Genomic Elements
aminoacyltransferase	acyltransferase	232	4	1	BIRC2;BIRC3;CDC34;UBE2D1	8.26603e-05	0.0108696	Proteins and Genomic Elements
vitamin import protein	transport process protein	14	2	14	SLC23A1;SLC23A2	8.36548e-05	0.0131579	Proteins and Genomic Elements
CK1 Ser/Thr protein kinase family	UniProt families;non-specific serine/threonine protein kinase;protein kinase domain	14	2	14	CSNK1G2;CSNK1A1	8.36548e-05	0.0131579	Proteins and Genomic Elements
class Forkhead/Winged helix factors	superclass helix-turn-helix transcription factors	94	3	3	FOXO1;E2F5;SKIDA1	0.000110846	0.012987	Proteins and Genomic Elements
peptide hydrolase	hydrolase	807	6	0	PSMB9;ADAMTS15;ADAM17;MMP9;m_Arxes1;SPCS3	0.000145805	0.0063762	Proteins and Genomic Elements
protein serine-threonine kinase	protein kinase	510	5	0	PSKH1;MAP3K8;ACVR2B;CSNK1G2;CSNK1A1	0.000149244	0.00775194	Proteins and Genomic Elements
GRAM domain	Miscellaneous Domains	19	2	10	GRAMD4;GRAMD1C	0.0001567	0.0127389	Proteins and Genomic Elements
Na+ influx co-transport protein	organic cation transporter	112	3	2	SLC6A9;SLC23A1;SLC23A2	0.000186096	0.0120482	Proteins and Genomic Elements
polycomb complex	polycomb group protein	21	2	9	EZH2;EZH1	0.000192194	0.0125786	Proteins and Genomic Elements
organic cation transporter	cation transporter	116	3	2	SLC6A9;SLC23A1;SLC23A2	0.000206365	0.0118577	Proteins and Genomic Elements
polycomb group protein	chromatin silencing complex	22	2	9	EZH2;EZH1	0.00021128	0.0125	Proteins and Genomic Elements
hydrolase acting on acid anhydrides	hydrolase	866	6	0	DDX52;DNAH5;KIF5A;MAP3K8;IFIH1;MX2	0.000212851	0.006	Proteins and Genomic Elements
WH2 domain	Miscellaneous Domains	23	2	8	WASF3;SPIRE1	0.000231255	0.0124224	Proteins and Genomic Elements
glycosyltransferase 31 family	UniProt families	23	2	8	B3GALT6;B3GNT2	0.000231255	0.0124224	Proteins and Genomic Elements
chromatin silencing complex	chromatin remodeling protein	23	2	8	EZH2;EZH1	0.000231255	0.0124224	Proteins and Genomic Elements
metabolic process protein	proteins by biological function	1667	8	0	B3GNT2;PDE4B;ST6GALNAC3;DDX52;FDX1;B3GALT6;SGPL1;PLA2G4C	0.000235823	0.00444691	Proteins and Genomic Elements
metalloendopeptidase	endopeptidase;metalloproteinase	122	3	2	ADAMTS15;ADAM17;MMP9	0.000239367	0.011583	Proteins and Genomic Elements
histone-lysine methyltransferase family	SET domain;UniProt families;post-SET domain	24	2	8	EZH2;EZH1	0.000252118	0.0123457	Proteins and Genomic Elements
superclass helix-turn-helix transcription factors	transcription factor	578	5	0	E2F5;PITX2;FOXO1;ZHX2;SKIDA1	0.000265446	0.00701262	Proteins and Genomic Elements
miscellaneous complexes	proteins	315	4	1	MMP9;SERPINE2;FDX1;ITPR1	0.000265886	0.00886918	Proteins and Genomic Elements
metalloproteinase	peptide hydrolase	128	3	2	ADAMTS15;ADAM17;MMP9	0.000275603	0.0113208	Proteins and Genomic Elements
post-SET domain	Enzyme Domains	27	2	7	EZH2;EZH1	0.00032002	0.0121212	Proteins and Genomic Elements
antisense transcripts	long untranslated RNA	1335	7	0	DNAJC9-AS1;SCAMP1-AS1;ST7-AS1;PAXIP1-AS2;H1FX-AS1;ATP2A1-AS1;KCTD21-AS1	0.000344016	0.00476839	Proteins and Genomic Elements
non-specific serine/threonine protein kinase	protein serine-threonine kinase	360	4	1	PSKH1;MAP3K8;CSNK1G2;CSNK1A1	0.000439702	0.00806452	Proteins and Genomic Elements
E2	aminoacyltransferase	32	2	6	CDC34;UBE2D1	0.000450791	0.0117647	Proteins and Genomic Elements
transporter families	transporter	1504	7	0	ABCA1;SLC9A9;SLC6A9;ITPR1;MX2;SLC23A1;SLC23A2	0.000694136	0.00427611	Proteins and Genomic Elements
histone-lysine N-methyltransferase	N-methyltransferase	40	2	5	EZH2;EZH1	0.000705322	0.011236	Proteins and Genomic Elements
cell cycle regulator	cell cycle protein	180	3	1	CDKN2B;E2F5;CCNJ	0.000743929	0.00946372	Proteins and Genomic Elements
peptidase M12B domain	Enzyme Domains	44	2	4	ADAMTS15;ADAM17	0.000853266	0.010989	Proteins and Genomic Elements
microtubule sliding protein	structural process protein	205	3	1	DNAH5;KIF5A;TTLL1	0.001082	0.00877193	Proteins and Genomic Elements
lipid degradation protein	metabolic process protein	50	2	3	SGPL1;PLA2G4C	0.00110073	0.0106383	Proteins and Genomic Elements
cell cycle protein	structural process protein	485	4	0	E2F5;CCNJ;CDKN2B;KIZ	0.00132581	0.00644122	Proteins and Genomic Elements
Porters (uniporters, symporters, antiporters)	Electrochemical Potential-driven Transporters	494	4	0	SLC6A9;SLC9A9;SLC23A1;SLC23A2	0.00141783	0.00634921	Proteins and Genomic Elements
Electrochemical Potential-driven Transporters	transporter families	496	4	0	SLC6A9;SLC9A9;SLC23A1;SLC23A2	0.00143887	0.00632911	Proteins and Genomic Elements
proapoptotic protein	apoptosis regulatory protein	62	2	3	BMF;APOL6	0.00168632	0.01	Proteins and Genomic Elements
enzyme regulating protein	structural process protein	527	4	0	ARHGAP24;CCNJ;SERPINE2;CDKN2B	0.0017934	0.00603318	Proteins and Genomic Elements
acyltransferase	transferase	535	4	0	BIRC2;BIRC3;CDC34;UBE2D1	0.00189388	0.00596125	Proteins and Genomic Elements
thrombin-PN1	miscellaneous complexes	2	1	50	SERPINE2	0.00193088	0.0070922	Proteins and Genomic Elements
adrenodoxin/putidaredoxin family	UniProt families	2	1	50	FDX1	0.00193088	0.0070922	Proteins and Genomic Elements
MCC family	UniProt families	2	1	50	MCC	0.00193088	0.0070922	Proteins and Genomic Elements
PERQ family	GYF domain;UniProt families	2	1	50	GIGYF1	0.00193088	0.0070922	Proteins and Genomic Elements
PITH domain	Miscellaneous Domains	2	1	50	PITHD1	0.00193088	0.0070922	Proteins and Genomic Elements
FAM107 family	UniProt families	2	1	50	FAM107B	0.00193088	0.0070922	Proteins and Genomic Elements
SPATA2 family	UniProt families	2	1	50	SPATA2	0.00193088	0.0070922	Proteins and Genomic Elements
furry protein family	UniProt families	2	1	50	FRY	0.00193088	0.0070922	Proteins and Genomic Elements
SoHo domain	actin organization protein;focal adhesion assembly protein;sh-3 domain	2	1	50	SORBS1	0.00193088	0.0070922	Proteins and Genomic Elements
cingulin family	UniProt families;tight junction assembly protein	2	1	50	CGN	0.00193088	0.0070922	Proteins and Genomic Elements
Cyclin J subfamily	cyclin N-terminal domain;cyclin family	2	1	50	CCNJ	0.00193088	0.0070922	Proteins and Genomic Elements
ITFG3 family	UniProt families	2	1	50	FAM234B	0.00193088	0.0070922	Proteins and Genomic Elements
spire family	KIND domain;UniProt families;WH2 domain	2	1	50	SPIRE1	0.00193088	0.0070922	Proteins and Genomic Elements
type II activin receptor	activin A receptor;type II bone morphogenetic protein receptor	2	1	50	ACVR2B	0.00193088	0.0070922	Proteins and Genomic Elements
BMP4/7 heterodimer	TGF-beta family	2	1	50	BMP4	0.00193088	0.0070922	Proteins and Genomic Elements
M-CFSR ligand	cytokine	2	1	50	IL34	0.00193088	0.0070922	Proteins and Genomic Elements
EED/EZH2	PRC2	2	1	50	EZH2	0.00193088	0.0070922	Proteins and Genomic Elements
adrenodoxin reductase-adrenodoxin	miscellaneous complexes	2	1	50	FDX1	0.00193088	0.0070922	Proteins and Genomic Elements
NGAL-MMP-9	miscellaneous complexes	2	1	50	MMP9	0.00193088	0.0070922	Proteins and Genomic Elements
gelatinases	metalloendopeptidase	2	1	50	MMP9	0.00193088	0.0070922	Proteins and Genomic Elements
MMP-9/TIMP-1	miscellaneous complexes	2	1	50	MMP9	0.00193088	0.0070922	Proteins and Genomic Elements
TLR4/Myd88	macrophage receptor	2	1	50	MYD88	0.00193088	0.0070922	Proteins and Genomic Elements
Rel-IkappaB alpha	class RHR (Rel homology region) factors	2	1	50	NFKBIA	0.00193088	0.0070922	Proteins and Genomic Elements
FRAT	GSK-3-binding protein family;oncogene	2	1	50	FRAT1	0.00193088	0.0070922	Proteins and Genomic Elements
RAMP2/CRLR	Class B GPCR	2	1	50	CALCRL	0.00193088	0.0070922	Proteins and Genomic Elements
CGRP1 receptor	CGRP receptor	2	1	50	CALCRL	0.00193088	0.0070922	Proteins and Genomic Elements
ADIPOR	PAQR family	2	1	50	ADIPOR1	0.00193088	0.0070922	Proteins and Genomic Elements
endopeptidase	peptide hydrolase	539	4	0	ADAMTS15;ADAM17;MMP9;PSMB9	0.00194555	0.00592593	Proteins and Genomic Elements
forkhead	class Forkhead/Winged helix factors	67	2	2	FOXO1;SKIDA1	0.00196546	0.0097561	Proteins and Genomic Elements
N-methyltransferase	methyltransferase	67	2	2	EZH2;EZH1	0.00196546	0.0097561	Proteins and Genomic Elements
transporter	proteins by molecular function	1805	7	0	ABCA1;SLC9A9;SLC6A9;ITPR1;MX2;SLC23A1;SLC23A2	0.00196579	0.00361197	Proteins and Genomic Elements
RNA helicase	helicase	75	2	2	IFIH1;DDX52	0.00245439	0.00938967	Proteins and Genomic Elements
cation transporter	transporters by substrate	590	4	0	SLC6A9;ITPR1;SLC23A1;SLC23A2	0.00269238	0.00550964	Proteins and Genomic Elements
organic acid transporter	organic anion transporter	80	2	2	SLC23A1;SLC23A2	0.0027861	0.00917431	Proteins and Genomic Elements
PITX subfamily	Paired homeobox	3	1	33	PITX2	0.00289493	0.00704225	Proteins and Genomic Elements
VDAC1/Grp75/IP3R1	miscellaneous complexes	3	1	33	ITPR1	0.00289493	0.00704225	Proteins and Genomic Elements
TC 1.A.3.2	IP3R	3	1	33	ITPR1	0.00289493	0.00704225	Proteins and Genomic Elements
kinesin-1 family	UniProt families;kinesin I;kinesin-motor domain;plus-end-directed kinesin ATPase	3	1	33	KIF5A	0.00289493	0.00704225	Proteins and Genomic Elements
TC 2.A.22.2	Neurotransmitter:Sodium Symporter (NSS) Family	3	1	33	SLC6A9	0.00289493	0.00704225	Proteins and Genomic Elements
TCP11 family	UniProt families	3	1	33	TCP11L2	0.00289493	0.00704225	Proteins and Genomic Elements
SCAR/WAVE family	UniProt families	3	1	33	WASF3	0.00289493	0.00704225	Proteins and Genomic Elements
lipin family	UniProt families;phosphatidate phosphatase	3	1	33	LPIN2	0.00289493	0.00704225	Proteins and Genomic Elements
Tribbles family	UniProt families;protein kinase domain	3	1	33	TRIB1	0.00289493	0.00704225	Proteins and Genomic Elements
GYF domain	SWIB domain	3	1	33	GIGYF1	0.00289493	0.00704225	Proteins and Genomic Elements
DIP2 family	UniProt families	3	1	33	DIP2B	0.00289493	0.00704225	Proteins and Genomic Elements
RLR subfamily	helicase ATP-binding domain;helicase C-terminal domain;helicase family	3	1	33	IFIH1	0.00289493	0.00704225	Proteins and Genomic Elements
GSK-3-binding protein family	UniProt families	3	1	33	FRAT1	0.00289493	0.00704225	Proteins and Genomic Elements
DSPG	LRR (leucine-rich) repeat;extracellular matrix polymerization protein;proteoglycan	3	1	33	DCN	0.00289493	0.00704225	Proteins and Genomic Elements
DACH/dachshund family	forkhead	3	1	33	SKIDA1	0.00289493	0.00704225	Proteins and Genomic Elements
class II PI3K	C2 domain;PI3K;PI3K-RBD domain;PX (phox homology) domain;lipid kinase	3	1	33	PIK3C2B	0.00289493	0.00704225	Proteins and Genomic Elements
CTF/NF-I DNA-binding domain	Transcription Factor Domains	3	1	33	NFIA	0.00289493	0.00704225	Proteins and Genomic Elements
Wee/Myt1	UniProt families;non-specific protein-tyrosine kinase	3	1	33	WEE1	0.00289493	0.00704225	Proteins and Genomic Elements
N-acetyllactosaminide beta-1,3-N-acetylglucosaminyltransferase	GlcNAc transferase	3	1	33	B3GNT2	0.00289493	0.00704225	Proteins and Genomic Elements
membrane progestin receptor	PAQR family	3	1	33	PAQR8	0.00289493	0.00704225	Proteins and Genomic Elements
RING-type zinc finger	Miscellaneous Domains	301	3	0	BIRC2;BIRC3;TRIM52	0.00321704	0.00684932	Proteins and Genomic Elements
small leucine-rich proteoglycan (SLRP) family. SLRP class I subfamily	LRR (leucine-rich) repeat;UniProt families	4	1	25	DCN	0.00385806	0.00699301	Proteins and Genomic Elements
CDKN2 family	ankyrin repeat;cyclin-dependent kinase inhibitory protein	4	1	25	CDKN2B	0.00385806	0.00699301	Proteins and Genomic Elements
sterol desaturase family	UniProt families	4	1	25	FAXDC2	0.00385806	0.00699301	Proteins and Genomic Elements
RRM CPEB family	RRM (RNA recognition motif) domain;UniProt families	4	1	25	CPEB2	0.00385806	0.00699301	Proteins and Genomic Elements
alpha-secretase	APP secretase;metalloendopeptidase;peptidase M12B domain	4	1	25	ADAM17	0.00385806	0.00699301	Proteins and Genomic Elements
type II bone morphogenetic protein receptor	BMP2 receptor;BMP4 receptor;BMP7 receptor;protein kinase domain	4	1	25	ACVR2B	0.00385806	0.00699301	Proteins and Genomic Elements
transcription factor FOXO	forkhead	4	1	25	FOXO1	0.00385806	0.00699301	Proteins and Genomic Elements
Myxovirus resistance protein	GED domain;GTPase	4	1	25	MX2	0.00385806	0.00699301	Proteins and Genomic Elements
PDE4 family	cAMP phosphodiesterase;purine metabolism protein	4	1	25	PDE4B	0.00385806	0.00699301	Proteins and Genomic Elements
NF-1	class SMAD/NF-1 factors	4	1	25	NFIA	0.00385806	0.00699301	Proteins and Genomic Elements
receptor phosphatase class 2B family	Ig-like C2-type (immunoglobulin-like) domain;MAM domain;fibronectin type-III domain;receptor protein tyrosine phosphatase	4	1	25	PTPRU	0.00385806	0.00699301	Proteins and Genomic Elements
1-phosphatidylinositol-4-phosphate 5-kinase	PIPK	4	1	25	PIP5KL1	0.00385806	0.00699301	Proteins and Genomic Elements
mastermind family	transcription coactivator	4	1	25	MAML3	0.00385806	0.00699301	Proteins and Genomic Elements
ZHX family	Homeo/ZF;homeobox DNA-binding domain	4	1	25	ZHX2	0.00385806	0.00699301	Proteins and Genomic Elements
organic anion transporter	anion transporter	96	2	2	SLC23A1;SLC23A2	0.00398007	0.00854701	Proteins and Genomic Elements
microtubule motor	microtubule associated complexes	97	2	2	DNAH5;KIF5A	0.0040613	0.00851064	Proteins and Genomic Elements
extracellular matrix polymerization protein	structural process protein	102	2	1	DCN;COL3A1	0.00447894	0.00833333	Proteins and Genomic Elements
TC 3.A.1.211	lipid export protein	5	1	20	ABCA1	0.00482026	0.00694444	Proteins and Genomic Elements
type I cytokine receptor family. Type 1 subfamily	fibronectin type-III domain;type I cytokine receptor family	5	1	20	PRLR	0.00482026	0.00694444	Proteins and Genomic Elements
3'-5' exonuclease domain	Enzyme Domains;HRDC domain	5	1	20	EXD3	0.00482026	0.00694444	Proteins and Genomic Elements
KIND domain	Miscellaneous Domains	5	1	20	SPIRE1	0.00482026	0.00694444	Proteins and Genomic Elements
yippee family	UniProt families	5	1	20	YPEL1	0.00482026	0.00694444	Proteins and Genomic Elements
G12CR	Class A GPCR	5	1	20	S1PR2	0.00482026	0.00694444	Proteins and Genomic Elements
S1PR	bioactive lipid receptor	5	1	20	S1PR2	0.00482026	0.00694444	Proteins and Genomic Elements
NFKBI	Ankyrin repeat only family;DNA binding protein;ankyrin repeat	5	1	20	NFKBIA	0.00482026	0.00694444	Proteins and Genomic Elements
signal peptidase	ER protein import protein	5	1	20	SPCS3	0.00482026	0.00694444	Proteins and Genomic Elements
CGRP receptor	Class B GPCR	5	1	20	CALCRL	0.00482026	0.00694444	Proteins and Genomic Elements
neuronal tubulin polyglutamylase	microtubule cytoskeleton assembly protein;microtubule sliding protein	5	1	20	TTLL1	0.00482026	0.00694444	Proteins and Genomic Elements
transporters by substrate	transporter	1120	5	0	ABCA1;ITPR1;SLC6A9;SLC23A1;SLC23A2	0.00483166	0.00398406	Proteins and Genomic Elements
phosphorylphosphatase	esterase	353	3	0	LPIN2;PTPRU;PPM1L	0.00501107	0.00612245	Proteins and Genomic Elements
helicase C-terminal domain	Enzyme Domains	110	2	1	IFIH1;DDX52	0.00518662	0.00806452	Proteins and Genomic Elements
chromatin remodeling protein	nuclear protein;structural process protein	361	3	0	GIGYF1;EZH2;EZH1	0.0053307	0.0060241	Proteins and Genomic Elements
helicase ATP-binding domain	Enzyme Domains	116	2	1	IFIH1;DDX52	0.00574884	0.00787402	Proteins and Genomic Elements
bone development protein	structural process protein	6	1	16	BMP4	0.00578154	0.00689655	Proteins and Genomic Elements
C/EBP subfamily	C/EBP family	6	1	16	CEBPD	0.00578154	0.00689655	Proteins and Genomic Elements
SEFIR domain	Receptor Domains	6	1	16	TRAF3IP2	0.00578154	0.00689655	Proteins and Genomic Elements
cholesterol export protein	ABC transporter domain;cholesterol transporter;transport process protein	6	1	16	ABCA1	0.00578154	0.00689655	Proteins and Genomic Elements
kinesin I	kinesin family-like	6	1	16	KIF5A	0.00578154	0.00689655	Proteins and Genomic Elements
cytosolic phospholipase A2	PLA2c domain;phospholipase A2	6	1	16	PLA2G4C	0.00578154	0.00689655	Proteins and Genomic Elements
microtubule associated complexes	microtubule sliding protein	119	2	1	DNAH5;KIF5A	0.00603994	0.0077821	Proteins and Genomic Elements
GDXG lipolytic enzyme family	UniProt families	7	1	14	NCEH1	0.0067419	0.00684932	Proteins and Genomic Elements
Ankyrin repeat only family	class RHR (Rel homology region) factors	7	1	14	NFKBIA	0.0067419	0.00684932	Proteins and Genomic Elements
IP3R	Alpha-Type Channels;ER Ca++ release protein;MIR domain;intracellular ligand-gated Ca2+ channel	7	1	14	ITPR1	0.0067419	0.00684932	Proteins and Genomic Elements
activin A receptor	activin receptor	7	1	14	ACVR2B	0.0067419	0.00684932	Proteins and Genomic Elements
helicase	DNA2/NAM7 helicase family;hydrolase acting on acid anhydrides and involved in cellular and subcellular movement	127	2	1	IFIH1;DDX52	0.00684845	0.00754717	Proteins and Genomic Elements
DNA2/NAM7 helicase family	UniProt families	128	2	1	IFIH1;DDX52	0.00695278	0.0075188	Proteins and Genomic Elements
glycosyltransferase	glycosyltransferase 47 family;transferase	398	3	0	B3GNT2;ST6GALNAC3;B3GALT6	0.00696689	0.00560748	Proteins and Genomic Elements
glycosyltransferase 47 family	UniProt families;glycosylation in Golgi protein	399	3	0	B3GNT2;ST6GALNAC3;B3GALT6	0.00701478	0.00559701	Proteins and Genomic Elements
PLA2c domain	Enzyme Domains	8	1	12	PLA2G4C	0.00770134	0.00680272	Proteins and Genomic Elements
zonula adherens	cell-cell adherens junction	8	1	12	SORBS1	0.00770134	0.00680272	Proteins and Genomic Elements
tubulin polyglutamylase	TTL domain;microtubule cytoskeleton assembly protein	8	1	12	TTLL1	0.00770134	0.00680272	Proteins and Genomic Elements
Rac-GAP	GAP;Rho-GAP domain	8	1	12	ARHGAP24	0.00770134	0.00680272	Proteins and Genomic Elements
intracellular ligand-gated Ca2+ channel	calcium-release channel;intracellular LGICs	8	1	12	ITPR1	0.00770134	0.00680272	Proteins and Genomic Elements
C2H2-type zinc finger	superclass zinc-coordinating DNA-binding domains transcription factors	801	4	0	ZHX2;PRDM1;ZNF596;ZNF345	0.00785104	0.00426894	Proteins and Genomic Elements
GED domain	Miscellaneous Domains;dynamin family	9	1	11	MX2	0.00865986	0.00675676	Proteins and Genomic Elements
SWIB domain	Miscellaneous Domains	9	1	11	GIGYF1	0.00865986	0.00675676	Proteins and Genomic Elements
PIPK domain	Enzyme Domains	9	1	11	PIP5KL1	0.00865986	0.00675676	Proteins and Genomic Elements
BEN domain	Miscellaneous Domains	9	1	11	NACC2	0.00865986	0.00675676	Proteins and Genomic Elements
HRDC domain	Miscellaneous Domains	9	1	11	EXD3	0.00865986	0.00675676	Proteins and Genomic Elements
PI3K-RBD domain	C2 PI3K-type domain;PI3/PI4-kinase family;PI3K/PI4K domain;PIK helical domain	9	1	11	PIK3C2B	0.00865986	0.00675676	Proteins and Genomic Elements
activin receptor	TGFBR family;receptor protein serine/threonine kinase	9	1	11	ACVR2B	0.00865986	0.00675676	Proteins and Genomic Elements
E2F	E2F/DP family	9	1	11	E2F5	0.00865986	0.00675676	Proteins and Genomic Elements
poly(A)-binding protein	RNA binding protein	9	1	11	SERBP1	0.00865986	0.00675676	Proteins and Genomic Elements
E3-independent ubiquitin-conjugating enzyme E2	aminoacyltransferase	9	1	11	UBE2D1	0.00865986	0.00675676	Proteins and Genomic Elements
cyclin-dependent kinase inhibitory protein	cell cycle regulator;enzyme inhibitory protein	9	1	11	CDKN2B	0.00865986	0.00675676	Proteins and Genomic Elements
calcium-release channel	calcium channel	9	1	11	ITPR1	0.00865986	0.00675676	Proteins and Genomic Elements
adaptor protein	proteins by molecular function	150	2	1	CGN;MYD88	0.00942796	0.00694444	Proteins and Genomic Elements
doublecortin domain	Miscellaneous Domains	10	1	10	DCX	0.00961746	0.00671141	Proteins and Genomic Elements
BAH domain	C5-methyltransferase family	10	1	10	BAHCC1	0.00961746	0.00671141	Proteins and Genomic Elements
band 7/mec-2 family	UniProt families	10	1	10	STOM	0.00961746	0.00671141	Proteins and Genomic Elements
C2 PI3K-type domain	Enzyme Domains	10	1	10	PIK3C2B	0.00961746	0.00671141	Proteins and Genomic Elements
TIRAP family	adaptor protein	10	1	10	MYD88	0.00961746	0.00671141	Proteins and Genomic Elements
Fe2S2 ferredoxin	Enzyme Domains	10	1	10	FDX1	0.00961746	0.00671141	Proteins and Genomic Elements
glycine transporters	neutral amino acid transporter;plasma membrane neurotransmitter transporter	10	1	10	SLC6A9	0.00961746	0.00671141	Proteins and Genomic Elements
APP secretase	aspartic-type endopeptidase	10	1	10	ADAM17	0.00961746	0.00671141	Proteins and Genomic Elements
glycosylation in Golgi protein	metabolic process protein	452	3	0	B3GNT2;ST6GALNAC3;B3GALT6	0.00983722	0.00509338	Proteins and Genomic Elements
long untranslated RNA	regulatory ncRNA	2442	7	0	DNAJC9-AS1;SCAMP1-AS1;ST7-AS1;H1FX-AS1;ATP2A1-AS1;KCTD21-AS1;PAXIP1-AS2	0.00990441	0.00271845	Proteins and Genomic Elements
cyclin N-terminal domain	Miscellaneous Domains	11	1	9	CCNJ	0.0105741	0.00666667	Proteins and Genomic Elements
fibrillar collagen family	UniProt families	11	1	9	COL3A1	0.0105741	0.00666667	Proteins and Genomic Elements
fibrillar collagen NC1 domain	Miscellaneous Domains	11	1	9	COL3A1	0.0105741	0.00666667	Proteins and Genomic Elements
aminoacyl-tRNA synthetase multienzyme	translation protein	11	1	9	EEF1E1	0.0105741	0.00666667	Proteins and Genomic Elements
20S core proteasome beta-subunit	20S core proteasome	11	1	9	PSMB9	0.0105741	0.00666667	Proteins and Genomic Elements
PIPK	phosphotransferase alcohol group as acceptor	11	1	9	PIP5KL1	0.0105741	0.00666667	Proteins and Genomic Elements
BMP2 receptor	bone morphogenetic protein receptors	11	1	9	ACVR2B	0.0105741	0.00666667	Proteins and Genomic Elements
BMP4 receptor	bone morphogenetic protein receptors	11	1	9	ACVR2B	0.0105741	0.00666667	Proteins and Genomic Elements
BMP7 receptor	bone morphogenetic protein receptors	11	1	9	ACVR2B	0.0105741	0.00666667	Proteins and Genomic Elements
POZ domain	Miscellaneous Domains	163	2	1	KBTBD6;NACC2	0.0110484	0.00664452	Proteins and Genomic Elements
zonula adherens	cell-cell adherens junction	8	1	12	SORBS1	0.0110688	0.00680272	Cell Components
microtubule cytoskeleton assembly protein	cytoskeleton protein	166	2	1	DCX;TTLL1	0.0114386	0.00657895	Proteins and Genomic Elements
enoyl-CoA hydratase/isomerase family	UniProt families	12	1	8	HIBCH	0.0115299	0.00662252	Proteins and Genomic Elements
fibronectin type-II domain	Miscellaneous Domains	12	1	8	MMP9	0.0115299	0.00662252	Proteins and Genomic Elements
CD225/Dispanin family	receptor	12	1	8	PRRT1	0.0115299	0.00662252	Proteins and Genomic Elements
PIK helical domain	Enzyme Domains	12	1	8	PIK3C2B	0.0115299	0.00662252	Proteins and Genomic Elements
dynamin family	UniProt families	12	1	8	MX2	0.0115299	0.00662252	Proteins and Genomic Elements
PP2C-like domain	proteins by domain	12	1	8	PPM1L	0.0115299	0.00662252	Proteins and Genomic Elements
C/EBP family	bZIP (basic-leucine zipper) domain;bZIP transcription factor	12	1	8	CEBPD	0.0115299	0.00662252	Proteins and Genomic Elements
Hairy, Hairy/E(SPL)	basic-helix-loop-helix protein	12	1	8	HEY1	0.0115299	0.00662252	Proteins and Genomic Elements
lipid export protein	ABCA family;transport process protein	12	1	8	ABCA1	0.0115299	0.00662252	Proteins and Genomic Elements
H+ homeostasis/export protein	transport process protein	12	1	8	SLC9A9	0.0115299	0.00662252	Proteins and Genomic Elements
phosphatidate phosphatase	phosphorylphosphatase	12	1	8	LPIN2	0.0115299	0.00662252	Proteins and Genomic Elements
GEF adaptor	adaptor protein	12	1	8	CGN	0.0115299	0.00662252	Proteins and Genomic Elements
Channels/Pores	transporter families	898	4	0	ITPR1;MX2;SLC23A1;SLC23A2	0.0115604	0.00386847	Proteins and Genomic Elements
carboxylic ester hydrolase superfamily	esterase	168	2	1	NCEH1;PLA2G4C	0.011702	0.00653595	Proteins and Genomic Elements
RING E3 ligase	aminoacyltransferase	169	2	1	BIRC2;BIRC3	0.0118347	0.00651466	Proteins and Genomic Elements
ligand	proteins by molecular function	912	4	0	IL34;SERPINE2;SEMA6D;BMP4	0.0121742	0.00381679	Proteins and Genomic Elements
MATH domain	Miscellaneous Domains	13	1	7	TRAF1	0.0124847	0.00657895	Proteins and Genomic Elements
MIR domain	Miscellaneous Domains	13	1	7	ITPR1	0.0124847	0.00657895	Proteins and Genomic Elements
cAMP phosphodiesterase	GAF domain;cyclic nucleotide phosphodiesterase	13	1	7	PDE4B	0.0124847	0.00657895	Proteins and Genomic Elements
bioactive lipid receptor	lysophospholipid receptor	13	1	7	S1PR2	0.0124847	0.00657895	Proteins and Genomic Elements
C5-methyltransferase family	UniProt families;chromo domain	14	1	7	BAHCC1	0.0134387	0.00653595	Proteins and Genomic Elements
monovalent cation:proton antiporter 1 (CPA1) transporter (TC 2.A.36) family	UniProt families	14	1	7	SLC9A9	0.0134387	0.00653595	Proteins and Genomic Elements
apolipoprotein L family	apolipoprotein	14	1	7	APOL6	0.0134387	0.00653595	Proteins and Genomic Elements
ABCA family	ABC transporter domain;ABC transporter superfamily	14	1	7	ABCA1	0.0134387	0.00653595	Proteins and Genomic Elements
extracellular matrix degradation protein	structural process protein	14	1	7	MMP9	0.0134387	0.00653595	Proteins and Genomic Elements
ER Ca++ release protein	transport process protein	14	1	7	ITPR1	0.0134387	0.00653595	Proteins and Genomic Elements
DREAM complex	cell cycle regulator	14	1	7	E2F5	0.0134387	0.00653595	Proteins and Genomic Elements
lysophospholipid receptor	Class A GPCR	14	1	7	S1PR2	0.0134387	0.00653595	Proteins and Genomic Elements
plexin ligand	semaphorin	14	1	7	SEMA6D	0.0134387	0.00653595	Proteins and Genomic Elements
Na+/H+ antiporter	Porters (uniporters, symporters, antiporters)	14	1	7	SLC9A9	0.0134387	0.00653595	Proteins and Genomic Elements
bone morphogenetic protein receptors	receptor	14	1	7	ACVR2B	0.0134387	0.00653595	Proteins and Genomic Elements
phosphotransferase alcohol group as acceptor	transferase transferring phosphorus-containing groups	185	2	1	PIP5KL1;PIK3C2B	0.0140475	0.00619195	Proteins and Genomic Elements
protein tyrosine kinase	protein kinase	185	2	1	WEE1;ACVR2B	0.0140475	0.00619195	Proteins and Genomic Elements
dynein heavy chain family	UniProt families	15	1	6	DNAH5	0.0143917	0.00649351	Proteins and Genomic Elements
TTL domain	Enzyme Domains	15	1	6	TTLL1	0.0143917	0.00649351	Proteins and Genomic Elements
E2F/DP family	class Forkhead/Winged helix factors	15	1	6	E2F5	0.0143917	0.00649351	Proteins and Genomic Elements
cytoskeleton protein	structural process protein	527	3	0	DCX;SORBS1;TTLL1	0.0148148	0.00451807	Proteins and Genomic Elements
cytidine and deoxycytidylate deaminase family	UniProt families	16	1	6	APOBEC3G	0.0153438	0.00645161	Proteins and Genomic Elements
antiviral response protein	defense/immunity protein	16	1	6	C19orf66	0.0153438	0.00645161	Proteins and Genomic Elements
lipid kinase	phosphotransferase alcohol group as acceptor	16	1	6	PIK3C2B	0.0153438	0.00645161	Proteins and Genomic Elements
enzyme inhibitory protein	enzyme regulating protein	197	2	1	CDKN2B;SERPINE2	0.015815	0.00597015	Proteins and Genomic Elements
protein phosphatase	phosphorylphosphatase	199	2	1	PTPRU;PPM1L	0.0161184	0.00593472	Proteins and Genomic Elements
receptor	proteins by molecular function	4005	9	0	ACVR2B;PAQR8;ADIPOR1;MYD88;PRLR;PRRT1;S1PR2;PTPRU;CALCRL	0.0161748	0.00217602	Proteins and Genomic Elements
TGFBR family	GFR	17	1	5	ACVR2B	0.016295	0.00641026	Proteins and Genomic Elements
GAF domain	Enzyme Domains	18	1	5	PDE4B	0.0172453	0.00636943	Proteins and Genomic Elements
cholesterol transporter	sterol transporter	18	1	5	ABCA1	0.0172453	0.00636943	Proteins and Genomic Elements
receptor protein serine/threonine kinase	protein kinase domain;protein serine-threonine kinase	18	1	5	ACVR2B	0.0172453	0.00636943	Proteins and Genomic Elements
axonemal dynein	dynein ATPase	18	1	5	DNAH5	0.0172453	0.00636943	Proteins and Genomic Elements
PP2C	protein serine/threonine phosphatase	18	1	5	PPM1L	0.0172453	0.00636943	Proteins and Genomic Elements
aldehyde-lyase	carbon-carbon lyase	18	1	5	SGPL1	0.0172453	0.00636943	Proteins and Genomic Elements
PI3K	signal transduction protein	18	1	5	PIK3C2B	0.0172453	0.00636943	Proteins and Genomic Elements
MAM domain	Miscellaneous Domains	19	1	5	PTPRU	0.0181946	0.00632911	Proteins and Genomic Elements
matrin-type zinc finger	Miscellaneous Domains	19	1	5	ZNF385C	0.0181946	0.00632911	Proteins and Genomic Elements
Bcl-2 family	proapoptotic protein	19	1	5	BMF	0.0181946	0.00632911	Proteins and Genomic Elements
Homeo/ZF	C2H2-type zinc finger;class Homeo domain factors;homeobox DNA-binding domain	19	1	5	ZHX2	0.0181946	0.00632911	Proteins and Genomic Elements
Na+ homeostasis/export protein	transport process protein	19	1	5	SLC9A9	0.0181946	0.00632911	Proteins and Genomic Elements
superclass zinc-coordinating DNA-binding domains transcription factors	transcription factor	1037	4	0	ZHX2;PRDM1;ZNF596;ZNF345	0.0185902	0.00341006	Proteins and Genomic Elements
PI3K/PI4K domain	Enzyme Domains	20	1	5	PIK3C2B	0.0191431	0.00628931	Proteins and Genomic Elements
intracellular LGICs	LGICs	20	1	5	ITPR1	0.0191431	0.00628931	Proteins and Genomic Elements
sterol transporter	transporters by substrate	20	1	5	ABCA1	0.0191431	0.00628931	Proteins and Genomic Elements
anion transporter	ion channel;transporters by substrate	223	2	0	SLC23A1;SLC23A2	0.0199502	0.00554017	Proteins and Genomic Elements
helicase family	UniProt families	21	1	4	IFIH1	0.0200906	0.00625	Proteins and Genomic Elements
class SMAD/NF-1 factors	superclass beta-hairpin exposed by an alpha/beta-scaffold	21	1	4	NFIA	0.0200906	0.00625	Proteins and Genomic Elements
MAP3K	STE Ser/Thr protein kinase family	21	1	4	MAP3K8	0.0200906	0.00625	Proteins and Genomic Elements
Na+:amino acid transporter	amino acid transporter	21	1	4	SLC6A9	0.0200906	0.00625	Proteins and Genomic Elements
semaphorin	Sema domain;ligand	21	1	4	SEMA6D	0.0200906	0.00625	Proteins and Genomic Elements
20S core proteasome	proteasome pathway protein	21	1	4	PSMB9	0.0200906	0.00625	Proteins and Genomic Elements
fibronectin type-III domain	Miscellaneous Domains	226	2	0	PTPRU;PRLR	0.0204535	0.00549451	Proteins and Genomic Elements
Neurotransmitter:Sodium Symporter (NSS) Family	Porters (uniporters, symporters, antiporters)	22	1	4	SLC6A9	0.0210373	0.00621118	Proteins and Genomic Elements
proteasome endopeptidase complex	peptidase T1B family;threonine endopeptidase	22	1	4	PSMB9	0.0210373	0.00621118	Proteins and Genomic Elements
ion channel	Channels/Pores	605	3	0	ITPR1;SLC23A1;SLC23A2	0.0212532	0.00404313	Proteins and Genomic Elements
hemopexin-like domain	Miscellaneous Domains	23	1	4	MMP9	0.021983	0.00617284	Proteins and Genomic Elements
peptidase M10A family	UniProt families	23	1	4	MMP9	0.021983	0.00617284	Proteins and Genomic Elements
peptidase T1B family	UniProt families	23	1	4	PSMB9	0.021983	0.00617284	Proteins and Genomic Elements
matrix metalloproteinase	metalloendopeptidase	23	1	4	MMP9	0.021983	0.00617284	Proteins and Genomic Elements
superclass beta-hairpin exposed by an alpha/beta-scaffold	transcription factor	24	1	4	NFIA	0.0229278	0.00613497	Proteins and Genomic Elements
mRNA 3' UTR binding activity	RNA binding protein	24	1	4	SERBP1	0.0229278	0.00613497	Proteins and Genomic Elements
PI3/PI4-kinase family	UniProt families	25	1	3	PIK3C2B	0.0238717	0.00609756	Proteins and Genomic Elements
threonine endopeptidase	endopeptidase	25	1	3	PSMB9	0.0238717	0.00609756	Proteins and Genomic Elements
macrophage receptor	receptor	26	1	3	MYD88	0.0248147	0.00606061	Proteins and Genomic Elements
neurotransmitter uptake protein	neurotransmitter transporter	26	1	3	SLC6A9	0.0248147	0.00606061	Proteins and Genomic Elements
axonemal dynein	axoneme	18	1	5	DNAH5	0.0248181	0.00636943	Cell Components
glycoprotein	structural process protein	648	3	0	SORBS1;DCN;CGN	0.02536	0.00382166	Proteins and Genomic Elements
actin organization protein	cytoskeletal regulator	254	2	0	WASF3;SORBS1	0.0254008	0.00510204	Proteins and Genomic Elements
superclass basic domains transcription factors	transcription factor	255	2	0	HEY1;CEBPD	0.0255857	0.00508906	Proteins and Genomic Elements
PSI domain	Miscellaneous Domains	27	1	3	SEMA6D	0.0257568	0.0060241	Proteins and Genomic Elements
sialyltransferase	glycosyltransferase 29 family;glycosyltransferase transferring other glycosyl groups	27	1	3	ST6GALNAC3	0.0257568	0.0060241	Proteins and Genomic Elements
ankyrin repeat	Miscellaneous Domains	260	2	0	NFKBIA;CDKN2B	0.0265182	0.00502513	Proteins and Genomic Elements
TIR domain	Receptor Domains	28	1	3	MYD88	0.026698	0.00598802	Proteins and Genomic Elements
glycosyltransferase 29 family	UniProt families	28	1	3	ST6GALNAC3	0.026698	0.00598802	Proteins and Genomic Elements
RRM (RNA recognition motif) domain	Miscellaneous Domains	262	2	0	CPEB2;SERBP1	0.026895	0.005	Proteins and Genomic Elements
plasma membrane neurotransmitter transporter	neurotransmitter transporter	30	1	3	SLC6A9	0.0285777	0.00591716	Proteins and Genomic Elements
receptor protein tyrosine phosphatase	protein-tyrosine-phosphatase;receptor;tyrosine-protein phosphatase domain	30	1	3	PTPRU	0.0285777	0.00591716	Proteins and Genomic Elements
apolipoprotein	apoprotein;lipoprotein	31	1	3	APOL6	0.0295162	0.00588235	Proteins and Genomic Elements
peptide synthase	ligase forming carbon-nitrogen bonds	276	2	0	BIRC2;BIRC3	0.029593	0.00483092	Proteins and Genomic Elements
apoprotein	UniProt families	32	1	3	APOL6	0.0304538	0.00584795	Proteins and Genomic Elements
cytoskeletal regulator	structural process protein	285	2	0	WASF3;SORBS1	0.0313821	0.00472813	Proteins and Genomic Elements
PID domain	Miscellaneous Domains	33	1	3	APBB3	0.0313905	0.00581395	Proteins and Genomic Elements
Sema domain	Miscellaneous Domains	33	1	3	SEMA6D	0.0313905	0.00581395	Proteins and Genomic Elements
type I cytokine receptor family	cytokine receptor	34	1	2	PRLR	0.0323263	0.00578035	Proteins and Genomic Elements
class RHR (Rel homology region) factors	superclass immunoglobulin fold transcription factors	34	1	2	NFKBIA	0.0323263	0.00578035	Proteins and Genomic Elements
phospholipase A2	phospholipase A	34	1	2	PLA2G4C	0.0323263	0.00578035	Proteins and Genomic Elements
PH domain	Miscellaneous Domains	291	2	0	ARHGAP24;PLEKHB1	0.032598	0.004662	Proteins and Genomic Elements
dynein ATPase	hydrolase acting on acid anhydrides and involved in cellular and subcellular movement;microtubule motor;molecular motor	35	1	2	DNAH5	0.0332612	0.00574713	Proteins and Genomic Elements
hexosyltransferase	glycosyltransferase	297	2	0	B3GNT2;B3GALT6	0.0338322	0.0045977	Proteins and Genomic Elements
transcription mediator complex	Polymerase II transcription protein	36	1	2	MED20	0.0341952	0.00571429	Proteins and Genomic Elements
aspartic-type endopeptidase	endopeptidase	36	1	2	ADAM17	0.0341952	0.00571429	Proteins and Genomic Elements
DNA binding protein	structural process protein	301	2	0	HEY1;NFKBIA	0.034665	0.00455581	Proteins and Genomic Elements
VWFC domain	Miscellaneous Domains	37	1	2	COL3A1	0.0351283	0.00568182	Proteins and Genomic Elements
ATP-dependent RNA helicase	DEAD box protein	37	1	2	DDX52	0.0351283	0.00568182	Proteins and Genomic Elements
cyclic nucleotide phosphodiesterase	phosphodiesterase	37	1	2	PDE4B	0.0351283	0.00568182	Proteins and Genomic Elements
ubiquitin-conjugating enzyme family	UniProt families	38	1	2	CDC34	0.0360605	0.00564972	Proteins and Genomic Elements
focal adhesion assembly protein	cell adhesion protein	38	1	2	SORBS1	0.0360605	0.00564972	Proteins and Genomic Elements
TGF-beta family	transforming growth factor	38	1	2	BMP4	0.0360605	0.00564972	Proteins and Genomic Elements
proteoglycan	glycoprotein	38	1	2	DCN	0.0360605	0.00564972	Proteins and Genomic Elements
nuclear protein	proteins by localization	751	3	0	GIGYF1;EZH2;EZH1	0.0368034	0.00337838	Proteins and Genomic Elements
urea cycle protein	metabolic process protein	39	1	2	FDX1	0.0369918	0.00561798	Proteins and Genomic Elements
glycosyltransferase transferring other glycosyl groups	glycosyltransferase	39	1	2	ST6GALNAC3	0.0369918	0.00561798	Proteins and Genomic Elements
GST C-terminal domain	Miscellaneous Domains	40	1	2	EEF1E1	0.0379223	0.00558659	Proteins and Genomic Elements
RNA binding protein	RRM (RNA recognition motif) domain;mRNA processing protein	40	1	2	SERBP1	0.0379223	0.00558659	Proteins and Genomic Elements
transforming growth factor	growth factor	40	1	2	BMP4	0.0379223	0.00558659	Proteins and Genomic Elements
phospholipase A	carboxylic ester hydrolase superfamily;phospholipase	40	1	2	PLA2G4C	0.0379223	0.00558659	Proteins and Genomic Elements
axoneme	cytoskeleton	28	1	3	DNAH5	0.0384711	0.00598802	Cell Components
nerve protein	proteins by localization	320	2	0	PAQR8;BSN	0.0387282	0.00436681	Proteins and Genomic Elements
chromo domain	Miscellaneous Domains	41	1	2	BAHCC1	0.0388518	0.00555556	Proteins and Genomic Elements
cyclin family	cell cycle regulator;cyclin-dependent protein kinase regulator	41	1	2	CCNJ	0.0388518	0.00555556	Proteins and Genomic Elements
mitochondrial large ribosomal subunit	mitochondrial ribosome;organellar large ribosomal subunit	42	1	2	MRPL32	0.0397804	0.00552486	Proteins and Genomic Elements
death domain	death domain superfamily	43	1	2	MYD88	0.0407082	0.00549451	Proteins and Genomic Elements
organellar large ribosomal subunit	organellar ribosome	43	1	2	MRPL32	0.0407082	0.00549451	Proteins and Genomic Elements
ligase forming carbon-nitrogen bonds	ligase	333	2	0	BIRC2;BIRC3	0.0416076	0.00424628	Proteins and Genomic Elements
Rho-GAP	GAP	44	1	2	ARHGAP24	0.041635	0.00546448	Proteins and Genomic Elements
thiol ester hydrolase	esterase	44	1	2	HIBCH	0.041635	0.00546448	Proteins and Genomic Elements
bZIP (basic-leucine zipper) domain	leucine zipper	46	1	2	CEBPD	0.0434861	0.00540541	Proteins and Genomic Elements
ABC transporter superfamily	ATP-binding Cassette (ABC) Superfamily	46	1	2	ABCA1	0.0434861	0.00540541	Proteins and Genomic Elements
lipoprotein	UniProt families	47	1	2	APOL6	0.0444103	0.00537634	Proteins and Genomic Elements
proteasome pathway protein	structural process protein	48	1	2	PSMB9	0.0453336	0.00534759	Proteins and Genomic Elements
ER protein import protein	intracellular protein transport protein	48	1	2	SPCS3	0.0453336	0.00534759	Proteins and Genomic Elements
class Homeo domain factors	superclass helix-turn-helix transcription factors	355	2	0	PITX2;ZHX2	0.0466566	0.0040568	Proteins and Genomic Elements
PX (phox homology) domain	Miscellaneous Domains	51	1	1	PIK3C2B	0.0480982	0.00526316	Proteins and Genomic Elements
fork-head DNA-binding domain	Transcription Factor Domains	51	1	1	FOXO1	0.0480982	0.00526316	Proteins and Genomic Elements
WW domain	Miscellaneous Domains	52	1	1	APBB3	0.049018	0.0052356	Proteins and Genomic Elements
plus-end-directed kinesin ATPase	kinesin family-like	52	1	1	KIF5A	0.049018	0.0052356	Proteins and Genomic Elements
ATP-binding Cassette (ABC) Superfamily	P-P-bond-hydrolysis-driven transporter	53	1	1	ABCA1	0.0499369	0.00520833	Proteins and Genomic Elements
neurotransmitter transporter	amine transporter	53	1	1	SLC6A9	0.0499369	0.00520833	Proteins and Genomic Elements
More than 3 adjacent zinc finger factors family	C2H2-type zinc finger	370	2	0	PRDM1;ZNF345	0.0502212	0.00393701	Proteins and Genomic Elements
non-specific protein-tyrosine kinase	protein tyrosine kinase	54	1	1	WEE1	0.0508549	0.00518135	Proteins and Genomic Elements
leucine zipper	Transcription Factor Domains	54	1	1	CEBPD	0.0508549	0.00518135	Proteins and Genomic Elements

## Sheet:  Fig 6D-Broad
Supplementary Materials Data S2 (Related to Figure 6D).
Gene set enrichment analysis (GSEA) of enriched downredulated gene sets in TENT4A knocked down U2OS cell (C5:BP).					Gene set enrichment analysis (GSEA) of enriched downredulated gene sets in TENT4A knocked-down XP12RO cell (C5:BP).
The red colored gene sets are the overlap gene sets between U2OS and XP12RO.
NAME	NES	NOM p-val	FDR q-val		NAME	NES	NOM p-val	FDR q-val
GO_NUCLEAR_CHROMOSOME_SEGREGATION	-4.1526	0	0		GO_RIBONUCLEOPROTEIN_COMPLEX_BIOGENESIS	-4.8964	0	0
GO_CHROMOSOME_SEGREGATION	-4.06571	0	0		GO_RIBOSOME_BIOGENESIS	-4.61771	0	0
GO_SISTER_CHROMATID_SEGREGATION	-4.06168	0	0		GO_ER_TO_GOLGI_VESICLE_MEDIATED_TRANSPORT	-4.19728	0	0
GO_CELL_CYCLE_PHASE_TRANSITION	-3.8558	0	0		GO_RRNA_METABOLIC_PROCESS	-4.14451	0	0
GO_CELL_DIVISION	-3.76995	0	0		GO_NCRNA_PROCESSING	-3.69084	0	0
GO_DNA_CONFORMATION_CHANGE	-3.76354	0	0		GO_PROTEIN_LOCALIZATION_TO_ENDOPLASMIC_RETICULUM	-3.68861	0	0
GO_DNA_PACKAGING	-3.72359	0	0		GO_GOLGI_VESICLE_TRANSPORT	-3.62386	0	0
GO_ORGANELLE_FISSION	-3.67328	0	0		GO_NCRNA_METABOLIC_PROCESS	-3.57727	0	0
GO_MITOTIC_NUCLEAR_DIVISION	-3.52627	0	0		GO_PROTEIN_TARGETING_TO_MEMBRANE	-3.54481	0	0
GO_SISTER_CHROMATID_COHESION	-3.50241	0	0		GO_ESTABLISHMENT_OF_PROTEIN_LOCALIZATION_TO_ENDOPLASMIC_RETICULUM	-3.41682	0	0
GO_CELL_CYCLE_G1_S_PHASE_TRANSITION	-3.45798	0	0		GO_ESTABLISHMENT_OF_PROTEIN_LOCALIZATION_TO_MEMBRANE	-3.3179	0	0
GO_CENTROMERE_COMPLEX_ASSEMBLY	-3.30134	0	0		GO_PROTEIN_TARGETING	-3.31026	0	0
GO_ER_TO_GOLGI_VESICLE_MEDIATED_TRANSPORT	-3.1746	0	0.000102621		GO_TRANSLATIONAL_INITIATION	-3.29322	0	0
GO_CHROMATIN_ASSEMBLY_OR_DISASSEMBLY	-3.15235	0	9.52909e-05		GO_AMIDE_BIOSYNTHETIC_PROCESS	-3.15377	0	9.00911e-05
GO_DNA_REPLICATION	-3.14925	0	8.89382e-05		GO_RIBONUCLEOPROTEIN_COMPLEX_SUBUNIT_ORGANIZATION	-3.13201	0	8.4085e-05
GO_PROTEIN_DNA_COMPLEX_SUBUNIT_ORGANIZATION	-3.12228	0	8.33795e-05		GO_SMALL_GTPASE_MEDIATED_SIGNAL_TRANSDUCTION	-3.11703	0	7.88297e-05
GO_ANTIGEN_PROCESSING_AND_PRESENTATION_OF_PEPTIDE_ANTIGEN_VIA_MHC_CLASS_I	-3.09883	0	7.84748e-05		GO_VESICLE_TARGETING	-3.05554	0	0.000147984
GO_DNA_DEPENDENT_DNA_REPLICATION	-3.07295	0	7.41151e-05		GO_PROTEIN_FOLDING	-2.99322	0	0.000487369
GO_PROTEIN_FOLDING	-3.0713	0	7.02143e-05		GO_MULTI_ORGANISM_METABOLIC_PROCESS	-2.9688	0	0.000527336
GO_ANAPHASE_PROMOTING_COMPLEX_DEPENDENT_CATABOLIC_PROCESS	-2.99916	0	0.000133309		GO_PROTEIN_LOCALIZATION_TO_MEMBRANE	-2.96611	0	0.000500969
GO_GOLGI_VESICLE_TRANSPORT	-2.9964	0	0.000126961		GO_ENDOMEMBRANE_SYSTEM_ORGANIZATION	-2.91905	0	0.000714558
GO_DNA_REPLICATION_INDEPENDENT_NUCLEOSOME_ORGANIZATION	-2.9378	0	0.000302024		GO_VESICLE_LOCALIZATION	-2.91128	0	0.000739364
GO_ORGANELLE_LOCALIZATION	-2.93053	0	0.000344989		GO_VESICLE_COATING	-2.89376	0	0.000815422
GO_DNA_REPAIR	-2.92388	0	0.00038649		GO_VIRAL_LIFE_CYCLE	-2.85989	0	0.000936505
GO_DNA_REPLICATION_INITIATION	-2.91976	0	0.000423577		GO_MEMBRANE_BUDDING	-2.8208	0	0.00115292
GO_PROTEASOMAL_PROTEIN_CATABOLIC_PROCESS	-2.89715	0	0.000457923		GO_PEPTIDE_METABOLIC_PROCESS	-2.82021	0	0.00110858
GO_VESICLE_ORGANIZATION	-2.89017	0	0.000440963		GO_MRNA_PROCESSING	-2.80205	0	0.00125248
GO_SMALL_GTPASE_MEDIATED_SIGNAL_TRANSDUCTION	-2.85428	0	0.000471194		GO_PROTEIN_LOCALIZATION_TO_ORGANELLE	-2.79783	0	0.00120774
GO_POSITIVE_REGULATION_OF_TRANSFERASE_ACTIVITY	-2.82715	0	0.000591352		GO_NUCLEAR_TRANSCRIBED_MRNA_CATABOLIC_PROCESS_NONSENSE_MEDIATED_DECAY	-2.79772	0	0.0011661
GO_DNA_REPLICATION_DEPENDENT_NUCLEOSOME_ORGANIZATION	-2.79932	0	0.000794401		GO_RIBOSOMAL_SMALL_SUBUNIT_BIOGENESIS	-2.79538	0	0.00116837
GO_TOXIN_TRANSPORT	-2.78199	0	0.000898643		GO_BIOLOGICAL_ADHESION	-2.77982	0	0.00136994
GO_REGULATION_OF_CELL_CYCLE_PROCESS	-2.77668	0	0.00111592		GO_ORGANELLE_LOCALIZATION	-2.77173	0	0.00136468
GO_RESPONSE_TO_WOUNDING	-2.77525	0	0.0010821		GO_ESTABLISHMENT_OF_PROTEIN_LOCALIZATION_TO_ORGANELLE	-2.76852	0	0.0013988
GO_ENDOMEMBRANE_SYSTEM_ORGANIZATION	-2.73155	0	0.00163216		GO_VESICLE_ORGANIZATION	-2.76119	0	0.0014659
GO_CELL_CYCLE_G2_M_PHASE_TRANSITION	-2.72578	0	0.00158552		GO_POSITIVE_REGULATION_OF_PROTEOLYSIS	-2.73458	0.00197628	0.00181562
GO_ERROR_FREE_TRANSLESION_SYNTHESIS	-2.71539	0	0.0018342		GO_REGULATION_OF_CELLULAR_AMINO_ACID_METABOLIC_PROCESS	-2.72687	0	0.00183297
GO_POSITIVE_REGULATION_OF_LIGASE_ACTIVITY	-2.70027	0	0.00203607		GO_POSITIVE_REGULATION_OF_TRANSFERASE_ACTIVITY	-2.66475	0	0.00242119
GO_HISTONE_EXCHANGE	-2.67607	0	0.00233078		GO_RNA_SPLICING	-2.65753	0.00195312	0.00238854
GO_RESPONSE_TO_ENDOPLASMIC_RETICULUM_STRESS	-2.66518	0	0.00240445		GO_RNA_CATABOLIC_PROCESS	-2.63175	0	0.00270741
GO_ER_ASSOCIATED_UBIQUITIN_DEPENDENT_PROTEIN_CATABOLIC_PROCESS	-2.66051	0	0.00244238		GO_RIBOSOME_ASSEMBLY	-2.62334	0.00192678	0.00282825
GO_REGULATION_OF_LIGASE_ACTIVITY	-2.65758	0	0.00247921		GO_RESPONSE_TO_WOUNDING	-2.62127	0	0.0027901
GO_MITOTIC_SISTER_CHROMATID_SEGREGATION	-2.64044	0.00194553	0.00283009		GO_CELL_CELL_ADHESION	-2.61966	0	0.00275347
GO_REGULATION_OF_NUCLEAR_DIVISION	-2.63924	0	0.00276427		GO_SINGLE_ORGANISM_MEMBRANE_BUDDING	-2.61674	0	0.00280606
GO_DNA_RECOMBINATION	-2.63738	0	0.00270145		GO_CYTOPLASMIC_TRANSLATION	-2.61331	0	0.00285492
GO_VESICLE_LOCALIZATION	-2.63568	0	0.00267108		GO_COENZYME_BIOSYNTHETIC_PROCESS	-2.58491	0	0.00365445
GO_ANTIGEN_PROCESSING_AND_PRESENTATION_OF_PEPTIDE_ANTIGEN	-2.62108	0	0.00281298		GO_METAL_ION_TRANSPORT	-2.58012	0	0.00362988
GO_REGULATION_OF_CELLULAR_AMINE_METABOLIC_PROCESS	-2.61361	0	0.00283708		GO_RESPONSE_TO_ENDOPLASMIC_RETICULUM_STRESS	-2.57619	0	0.00363089
GO_PROTEIN_CATABOLIC_PROCESS	-2.59562	0	0.00316514		GO_REGULATION_OF_TELOMERASE_RNA_LOCALIZATION_TO_CAJAL_BODY	-2.57418	0	0.00360748
GO_STEROL_BIOSYNTHETIC_PROCESS	-2.59208	0	0.00318059		GO_RETROGRADE_VESICLE_MEDIATED_TRANSPORT_GOLGI_TO_ER	-2.56952	0	0.00358434
GO_ANTIGEN_PROCESSING_AND_PRESENTATION	-2.5913	0	0.0031438		GO_RNA_SPLICING_VIA_TRANSESTERIFICATION_REACTIONS	-2.56705	0.00190114	0.00353783
GO_REGULATION_OF_CELL_DIVISION	-2.57066	0	0.00373377		GO_REGULATION_OF_PROTEOLYSIS	-2.54658	0	0.00395506
GO_POSITIVE_REGULATION_OF_PROTEIN_MODIFICATION_BY_SMALL_PROTEIN_CONJUGATION_OR_REMOVAL	-2.54668	0	0.00437363		GO_KERATINOCYTE_DIFFERENTIATION	-2.53938	0.00196078	0.00416516
GO_MITOTIC_RECOMBINATION	-2.52998	0	0.00476618		GO_ZYMOGEN_ACTIVATION	-2.49284	0	0.00612178
GO_REGULATION_OF_PROTEIN_UBIQUITINATION_INVOLVED_IN_UBIQUITIN_DEPENDENT_PROTEIN_CATABOLIC_PROCESS	-2.52704	0	0.00480084		GO_LOCALIZATION_WITHIN_MEMBRANE	-2.48986	0	0.00607735
GO_DNA_BIOSYNTHETIC_PROCESS	-2.51589	0	0.00514166		GO_RESPONSE_TO_CALCIUM_ION	-2.48593	0	0.00619417
GO_REGULATION_OF_CELLULAR_AMINO_ACID_METABOLIC_PROCESS	-2.50872	0	0.00538263		GO_RESPONSE_TO_TOPOLOGICALLY_INCORRECT_PROTEIN	-2.48098	0	0.00637233
GO_REGULATION_OF_CELL_CYCLE_PHASE_TRANSITION	-2.47562	0	0.00674555		GO_RIBOSOMAL_LARGE_SUBUNIT_BIOGENESIS	-2.45517	0	0.0074853
GO_DNA_STRAND_ELONGATION_INVOLVED_IN_DNA_REPLICATION	-2.45942	0	0.00729084		GO_REGULATION_OF_CELLULAR_AMINE_METABOLIC_PROCESS	-2.44857	0	0.00774175
GO_PROTEIN_REFOLDING	-2.45235	0	0.00756836		GO_TRANSLATIONAL_TERMINATION	-2.42983	0	0.00868187
GO_ANTIGEN_PROCESSING_AND_PRESENTATION_OF_EXOGENOUS_PEPTIDE_ANTIGEN_VIA_MHC_CLASS_I	-2.44235	0	0.0079043		GO_CELL_DIVISION	-2.42805	0	0.0087242
GO_RETROGRADE_VESICLE_MEDIATED_TRANSPORT_GOLGI_TO_ER	-2.41608	0	0.00933357		GO_REGULATION_OF_CELLULAR_COMPONENT_SIZE	-2.426	0.00196078	0.00870325
GO_NIK_NF_KAPPAB_SIGNALING	-2.40402	0.00189394	0.00999376		GO_MATURATION_OF_SSU_RRNA	-2.41642	0	0.00908522
GO_NUCLEAR_TRANSPORT	-2.39685	0	0.0102514		GO_CELL_CELL_RECOGNITION	-2.41604	0	0.00898138
GO_DNA_SYNTHESIS_INVOLVED_IN_DNA_REPAIR	-2.39408	0	0.0102568		GO_MOVEMENT_IN_ENVIRONMENT_OF_OTHER_ORGANISM_INVOLVED_IN_SYMBIOTIC_INTERACTION	-2.40872	0	0.00936538
GO_MEIOTIC_CELL_CYCLE_PROCESS	-2.38781	0.00196078	0.0104852		GO_REGULATION_OF_RNA_STABILITY	-2.39731	0.00203666	0.00973772
GO_REGULATION_OF_PROTEIN_COMPLEX_DISASSEMBLY	-2.38158	0	0.0107257		GO_RAS_PROTEIN_SIGNAL_TRANSDUCTION	-2.39602	0	0.00966672
GO_RAS_PROTEIN_SIGNAL_TRANSDUCTION	-2.36741	0	0.0116098		GO_COFACTOR_BIOSYNTHETIC_PROCESS	-2.39257	0	0.00974366
GO_FATTY_ACID_BIOSYNTHETIC_PROCESS	-2.36158	0	0.011864		GO_RESPONSE_TO_METAL_ION	-2.38509	0	0.0101491
GO_REGULATION_OF_CELLULAR_KETONE_METABOLIC_PROCESS	-2.34275	0	0.0137549		GO_RESPONSE_TO_ISCHEMIA	-2.38468	0	0.01002
GO_LIPID_BIOSYNTHETIC_PROCESS	-2.34113	0	0.0136922		GO_STRIATED_MUSCLE_CELL_DIFFERENTIATION	-2.36477	0.00392157	0.0112491
GO_POSITIVE_REGULATION_OF_PROTEOLYSIS	-2.33647	0.00204082	0.0139087		GO_MATURATION_OF_SSU_RRNA_FROM_TRICISTRONIC_RRNA_TRANSCRIPT_SSU_RRNA_5_8S_RRNA_LSU_RRNA_	-2.3554	0	0.0117776
GO_MEMBRANE_BUDDING	-2.33206	0	0.0141216		GO_REGULATION_OF_SYSTEM_PROCESS	-2.35481	0	0.0116651
GO_ENDOPLASMIC_RETICULUM_ORGANIZATION	-2.32854	0	0.0142916		GO_ORGANIC_ACID_TRANSPORT	-2.35185	0	0.0116916
GO_CARBOHYDRATE_DERIVATIVE_BIOSYNTHETIC_PROCESS	-2.32481	0.00188679	0.0144182		GO_DIVALENT_INORGANIC_CATION_TRANSPORT	-2.33796	0	0.0127728
GO_NEGATIVE_REGULATION_OF_GENE_EXPRESSION_EPIGENETIC	-2.32397	0.00198807	0.0143144		GO_NUCLEAR_TRANSPORT	-2.33396	0	0.0129355
GO_WOUND_HEALING	-2.31532	0.00208768	0.0149787		GO_ANAPHASE_PROMOTING_COMPLEX_DEPENDENT_CATABOLIC_PROCESS	-2.32134	0.0020284	0.0139973
GO_STEROL_METABOLIC_PROCESS	-2.31308	0.002	0.0150775		GO_LEUKOCYTE_MIGRATION	-2.31756	0	0.0140733
GO_ORGANELLE_MEMBRANE_FUSION	-2.31154	0.00207039	0.015088		GO_REGULATION_OF_ANATOMICAL_STRUCTURE_SIZE	-2.31328	0	0.0142252
GO_ERAD_PATHWAY	-2.3113	0	0.0149135		GO_REGULATION_OF_TRANSMEMBRANE_TRANSPORT	-2.29746	0	0.0154324
GO_SINGLE_ORGANISM_MEMBRANE_BUDDING	-2.30874	0.0018797	0.0149742		GO_VACUOLAR_TRANSPORT	-2.2955	0	0.0154721
GO_RESPONSE_TO_TOPOLOGICALLY_INCORRECT_PROTEIN	-2.29487	0	0.0165176		GO_PROTEIN_CATABOLIC_PROCESS	-2.29533	0.00395257	0.0152965
GO_RNA_SPLICING	-2.29232	0.00206186	0.0165272		GO_ACTIVATION_OF_CYSTEINE_TYPE_ENDOPEPTIDASE_ACTIVITY	-2.29364	0.00404858	0.0153067
GO_REGULATION_OF_MITOTIC_CELL_CYCLE	-2.27718	0	0.0180161		GO_MATURATION_OF_5_8S_RRNA	-2.28757	0.00205339	0.016039
GO_REGULATION_OF_SISTER_CHROMATID_SEGREGATION	-2.21828	0.00202429	0.0265775		GO_NUCLEOSIDE_PHOSPHATE_BIOSYNTHETIC_PROCESS	-2.28506	0.00206612	0.0161732
GO_RNA_SPLICING_VIA_TRANSESTERIFICATION_REACTIONS	-2.21592	0	0.0266689		GO_SINGLE_ORGANISM_CELL_ADHESION	-2.28386	0	0.0160847
GO_MRNA_PROCESSING	-2.21368	0.00191205	0.0267546		GO_SISTER_CHROMATID_SEGREGATION	-2.27872	0	0.0166208
GO_REGULATION_OF_CYTOSKELETON_ORGANIZATION	-2.21146	0	0.0267045		GO_CARBOHYDRATE_DERIVATIVE_BIOSYNTHETIC_PROCESS	-2.26887	0	0.0174892
GO_CHROMOSOME_CONDENSATION	-2.19517	0.00402414	0.0298673		GO_MYOFIBRIL_ASSEMBLY	-2.25984	0	0.0184207
GO_NUCLEOTIDE_SUGAR_BIOSYNTHETIC_PROCESS	-2.19058	0.00197239	0.0305694		GO_NUCLEAR_CHROMOSOME_SEGREGATION	-2.24932	0	0.0196117
GO_PIGMENT_CELL_DIFFERENTIATION	-2.18677	0	0.0309105		GO_SPLICEOSOMAL_COMPLEX_ASSEMBLY	-2.24673	0.0021097	0.0196547
GO_PHOSPHOLIPID_TRANSPORT	-2.17511	0	0.0332978		GO_REGULATION_OF_ERK1_AND_ERK2_CASCADE	-2.24452	0.00201613	0.0197805
GO_CELLULAR_HOMEOSTASIS	-2.17422	0.00208768	0.0331654		GO_ER_ASSOCIATED_UBIQUITIN_DEPENDENT_PROTEIN_CATABOLIC_PROCESS	-2.22296	0	0.0224884
GO_MEMBRANE_FUSION	-2.16097	0.0019685	0.0363094		GO_POSITIVE_REGULATION_OF_LOCOMOTION	-2.22248	0	0.0222871
GO_NEURON_PROJECTION_DEVELOPMENT	-2.15967	0.00201207	0.0362738		GO_REGULATION_OF_DENDRITE_MORPHOGENESIS	-2.20846	0.00207469	0.0242606
GO_ATP_DEPENDENT_CHROMATIN_REMODELING	-2.15961	0.00384615	0.03592		GO_REGULATION_OF_NEURON_PROJECTION_DEVELOPMENT	-2.19961	0	0.0253344
GO_REGULATION_OF_LEUKOCYTE_CHEMOTAXIS	-2.15935	0.00208768	0.0355876		GO_WOUND_HEALING	-2.19204	0	0.0265215
GO_REGULATION_OF_NEURON_PROJECTION_DEVELOPMENT	-2.1535	0.00607287	0.0367577		GO_MATURATION_OF_5_8S_RRNA_FROM_TRICISTRONIC_RRNA_TRANSCRIPT_SSU_RRNA_5_8S_RRNA_LSU_RRNA_	-2.18907	0.002	0.026671
GO_REGULATION_OF_NERVOUS_SYSTEM_DEVELOPMENT	-2.15263	0.00380952	0.0365856		GO_POTASSIUM_ION_TRANSPORT	-2.1865	0	0.0269688
GO_CHROMATIN_SILENCING	-2.14228	0.00749064	0.0388641		GO_TRANSMEMBRANE_RECEPTOR_PROTEIN_TYROSINE_KINASE_SIGNALING_PATHWAY	-2.18385	0.00186916	0.027235
GO_DNA_STRAND_ELONGATION	-2.13882	0.00205339	0.0394149		GO_ERAD_PATHWAY	-2.16717	0.00588235	0.0300077
GO_SINGLE_ORGANISM_MEMBRANE_FUSION	-2.13376	0.00378072	0.0402779		GO_CELL_PROLIFERATION	-2.16507	0	0.030105
GO_PIGMENT_GRANULE_LOCALIZATION	-2.12658	0	0.0417468		GO_REGULATION_OF_CELLULAR_COMPONENT_MOVEMENT	-2.16473	0	0.0298708
GO_REGULATION_OF_PROTEOLYSIS	-2.1251	0.00203252	0.0416484		GO_PLASMA_MEMBRANE_ORGANIZATION	-2.16314	0.00196464	0.0299558
GO_ACTIVATION_OF_CYSTEINE_TYPE_ENDOPEPTIDASE_ACTIVITY	-2.12482	0.0019802	0.0412736		GO_ENZYME_LINKED_RECEPTOR_PROTEIN_SIGNALING_PATHWAY	-2.16209	0	0.0298949
GO_POSITIVE_REGULATION_OF_PROTEIN_COMPLEX_DISASSEMBLY	-2.12228	0	0.0415229		GO_VESICLE_CYTOSKELETAL_TRAFFICKING	-2.16061	0.00200803	0.02987
GO_POSITIVE_REGULATION_OF_DNA_BIOSYNTHETIC_PROCESS	-2.12195	0.00191205	0.0412554		GO_ESTABLISHMENT_OF_ENDOTHELIAL_BARRIER	-2.1527	0.00381679	0.0312933
GO_MEIOTIC_CELL_CYCLE	-2.1199	0	0.0413624		GO_REGULATION_OF_DENDRITE_DEVELOPMENT	-2.14001	0.0060241	0.0335826
GO_TUMOR_NECROSIS_FACTOR_MEDIATED_SIGNALING_PATHWAY	-2.11349	0.0040568	0.0428485		GO_PIGMENT_CELL_DIFFERENTIATION	-2.13325	0	0.0349531
GO_CHAPERONE_MEDIATED_PROTEIN_FOLDING	-2.10789	0.00392927	0.044024		GO_REGULATION_OF_INTERFERON_GAMMA_PRODUCTION	-2.13208	0.0037594	0.034873
GO_VESICLE_TARGETING	-2.10719	0	0.0437807		GO_REGULATION_OF_BODY_FLUID_LEVELS	-2.12814	0	0.0355285
GO_REGULATION_OF_CELLULAR_PROTEIN_CATABOLIC_PROCESS	-2.10199	0.00202429	0.0447917		GO_ANION_TRANSPORT	-2.11543	0.0038835	0.0378072
GO_UNSATURATED_FATTY_ACID_BIOSYNTHETIC_PROCESS	-2.10097	0.010142	0.0446852		GO_ION_TRANSMEMBRANE_TRANSPORT	-2.11332	0.008	0.038082
GO_CELLULAR_PIGMENTATION	-2.09763	0	0.0452371		GO_ORGANELLE_TRANSPORT_ALONG_MICROTUBULE	-2.10432	0.00197239	0.0397933
GO_NUCLEOTIDE_SUGAR_METABOLIC_PROCESS	-2.08801	0.00568182	0.0477823		GO_REGULATION_OF_PROTEIN_COMPLEX_ASSEMBLY	-2.10399	0	0.0395404
GO_LYMPHOCYTE_MEDIATED_IMMUNITY	-2.08405	0.00382409	0.048642		GO_REGULATION_OF_NEURON_DIFFERENTIATION	-2.10183	0	0.0396626
					GO_POSITIVE_REGULATION_OF_CELL_DEATH	-2.10154	0.0102459	0.0393969
					GO_MEMBRANE_FUSION	-2.10108	0.002	0.0391554
					GO_MONOCARBOXYLIC_ACID_TRANSPORT	-2.09868	0.00386847	0.0394345
					GO_RESPONSE_TO_DRUG	-2.09541	0.0040568	0.0400341
					GO_POSITIVE_REGULATION_OF_LIGASE_ACTIVITY	-2.09525	0.00197628	0.0397214
					GO_CHROMOSOME_SEGREGATION	-2.08869	0.00208768	0.0412044
					GO_ACTIN_FILAMENT_BASED_PROCESS	-2.08763	0.00392927	0.0410295
					GO_MUSCLE_CELL_DEVELOPMENT	-2.08485	0.00381679	0.0414042
					GO_REGULATION_OF_T_CELL_PROLIFERATION	-2.08061	0	0.0420763
					GO_CATION_TRANSPORT	-2.0801	0.00197628	0.0418389
					GO_REGULATION_OF_CELLULAR_KETONE_METABOLIC_PROCESS	-2.07392	0	0.0430776
					GO_ORGANIC_ANION_TRANSPORT	-2.07326	0.00398406	0.0428945
					GO_COENZYME_METABOLIC_PROCESS	-2.06768	0	0.0440296
					GO_MITOTIC_SISTER_CHROMATID_SEGREGATION	-2.05991	0.00207039	0.045665
					GO_REGULATION_OF_CELL_ADHESION	-2.05916	0.00397614	0.0454665
					GO_REGULATION_OF_CELL_PROJECTION_ORGANIZATION	-2.05816	0.00210084	0.045375
					GO_TAXIS	-2.05774	0	0.0451353
					GO_CHROMOSOME_LOCALIZATION	-2.05227	0.00596422	0.0464439
					GO_ANTIGEN_PROCESSING_AND_PRESENTATION_OF_EXOGENOUS_PEPTIDE_ANTIGEN_VIA_MHC_CLASS_I	-2.05192	0.00408998	0.046181
					GO_FC_RECEPTOR_SIGNALING_PATHWAY	-2.05062	0.00409836	0.0461785
					GO_ANTIGEN_PROCESSING_AND_PRESENTATION	-2.04869	0.00601202	0.0463969
					GO_NUCLEOBASE_METABOLIC_PROCESS	-2.04469	0.00196464	0.0471845
					GO_RESPONSE_TO_INORGANIC_SUBSTANCE	-2.04052	0.00619835	0.0481923
					GO_PYRIMIDINE_NUCLEOTIDE_BIOSYNTHETIC_PROCESS	-2.03786	0.00378072	0.0486523
					GO_NEURON_PROJECTION_REGENERATION	-2.03742	0.00412371	0.0484562
					GO_CELLULAR_PROTEIN_COMPLEX_DISASSEMBLY	-2.03703	0.00579151	0.0482178
					GO_NUCLEOBASE_BIOSYNTHETIC_PROCESS	-2.03353	0.00409836	0.0488855
					GO_RESPONSE_TO_NITROGEN_COMPOUND	-2.02521	0.0113636	0.0509467

## Sheet: Fig 6D-Pathway Studio
Supplementary Materials Data S2 (Related to Figure 6D).
Gene set enrichment analysis (GSEA) of enriched gene sets in TENT4A knocked down U2OS cell (Pathway Studio V12).
Name	Parent Folder	# of Entities	# of Measured Entities	Measured entities	Median change	Score	Normalized Score	p-value	Hit type
Cell Cycle Overiew	Cell Cycle Regulation; Cell Cycle Regulation (Cell Process); generic; generic	140	90	CDKN2B;WEE1;CCNE2;CHFR;CCNB3;CDC14A;MED12;ZBTB17;TGFB3;RAD17;FOS;CCNB2;JUN;PPP2CA;CDKN1C;GSK3B;ATM;CDK8;TFDP2;FZR1;TGFBR2;BUB3;BUB1;CDKN1B;CCNE1;TGFB2;BUB1B;CENPE;TFDP1;BTRC;GADD45A;TBP;SMAD3;NPAT;PRKDC;CDC25B;CCNH;PTTG1;INCENP;CDC7;MED13;CDC25C;MAD1L1;SKP2;CCNB1;CDKN2C;GADD45B;RB1;CHEK2;SMAD4;CDK4;AURKB;MAPK3;PLK1;CCND3;TGFBR1;CDK1;DBF4;CCNA2;RPS6KB1;ESPL1;FBXO5;LATS1;BRCA1;MDM2;CDK7;CDT1;AKT1;S…	-1.20708	0.426625	1.55969	0.00280505	Cell Process
DNA Replication in DNA Machinery	DNA Machinery; DNA Machinery (Cell Process); generic; generic; nucleus	29	14	DNA2;CIZ1;KAT7;CDC7;DBF4;POLE;POLA1;WDHD1;CDT1;GMNN;PCNA;FEN1;CDC45;CDC6	-1.45894	0.7335	1.82865	0.00337838	Cell Process
Replication Stress Triggers Genomic Instability	Genomic Instability Associated with Aging; Genomic Instability Associated with Aging (Aging Biology); generic; generic; nucleus	50	23	RAD17;RBBP8;ATM;KDM4A;CDK9;CDAN1;NASP;CCNT1;RBBP7;ATRX;RAD9A;ATMIN;CHAF1A;POLE;MMS22L;TOPBP1;CDT1;TONSL;ASF1A;PCNA;HUS1;CDK2;CDC6	-1.39374	0.592951	1.66668	0.00479233	Biological Process
Dectin-1 (CLEC7A) Signaling	Antigen Recognition in Innate Immune System; Antigen Recognition in Innate Immune System (Immunological Pathways); generic; generic; plasma membrane; secretory vesicle	33	16	ITPR1;NFKBIA;NLRP3;CLEC7A;RELB;NFKB2;BCL10;NFKB1;PLCG2;RELA;CARD8;NFATC2;IKBKG;REL;MALT1;CHUK	1.40722	-0.632537	-1.81062	0.00492611	Biological Process
Necrosis	Apoptosis and Cell Death; Apoptosis and Cell Death (Cell Process); Inflammation Initiation; generic; generic	93	26	SMPD2;AIFM1;PARP2;CTSA;TNFRSF1A;CTSD;CASP9;LAMP2;TICAM1;CASP8;IKBKG;FADD;TLR3;CAPN1;XDH;PPID;PARP1;TRADD;NSMAF;CYLD;CAPN2;SOD1;BCL2;OGDH;TLR4;CASP3	-1.25516	0.575056	1.66779	0.00627943	Biological Process, Cell Process
Persisted DNA Repair Triggers Genomic Instability	Genomic Instability Associated with Aging; Genomic Instability Associated with Aging (Aging Biology); generic; generic; nucleus	45	26	ABRAXAS1;TERF2;RAD50;ATM;DCLRE1C;SAFB;TERF2IP;WRN;UIMC1;MRE11;PRKDC;RAD52;XRCC5;XRCC3;BRCA1;BARD1;PARP1;LIG4;MDC1;BRCA2;EXO1;XRCC2;XRCC6;FEN1;UBE2N;XRCC4	-1.19198	0.591299	1.719	0.00653595	Biological Process
Platelet Activation via Adhesion Molecules	Hemostasis Reaction; Hemostasis Reaction (Inflammation Pathways); blood; hematological system; plasma membrane	90	43	ITPR1;PRKG1;BCAR1;FYN;ITGA2;PIP5K1C;CDC42;TLN1;PLCG2;VAV1;MAP3K1;SRC;PLCG1;VCL;PTK2;LYN;MAP2K2;STX4;ITGB3;RAP1A;ROCK1;HBEGF;MAP2K6;PTPRJ;ITGB1;ARHGAP35;MAPK14;GRB2;RHOA;MAPK3;PTK2B;MAP2K1;PRKCA;MYLK;PDPK1;AKT1;ITGA6;CXCL8;VAMP8;SNAP23;VWF;IQGAP1;GP6	-1.05209	0.473449	1.52658	0.0120482	Biological Process
Chromosome Condensation	Cell Division; Cell Division (Cell Process); chromosome; generic; generic; nucleus	21	13	NCAPH2;NCAPG;NCAPD3;AURKB;PLK1;CDK1;ESPL1;SMC4;PARP1;NCAPH;AURKA;NCAPD2;NCAPG2	-1.40918	0.678678	1.61247	0.0135364	Cell Process
Eat me Signal: Apoptotic Cell Initiates Phagocytosis	Efferocytosis; Efferocytosis (Inflammation Resolution); oncogenic; oncogenic; secretory vesicle	31	16	THBS1;MFGE8;TYRO3;ANXA5;AXL;ADGRB1;GAS6;ANXA2;MERTK;CALR;PROS1;ANO6;CASP7;HAVCR2;TGM2;CASP3	-1.14453	0.650364	1.68579	0.0160772	Biological Process
Protein Folding	Golgi apparatus; Proteins Turnover; Proteins Turnover (Cell Process); endoplasmic reticulum; generic; generic	24	12	BAG1;TOMM70;HSPBP1;HSPA14;STUB1;HSP90B1;CDC37;HSPA1A;HSP90AA1;HSPA8;UNC45A;ST13	-1.25731	0.689772	1.64879	0.017301	Cell Process
Platelet Activation via GPCR Signaling	Hemostasis Reaction; Hemostasis Reaction (Inflammation Pathways); blood; hematological system	81	30	ITPR1;PRKG1;ITGA2;CDC42;TLN1;PTGFR;MAP2K2;STX4;ITGB3;P2RY1;RAP1A;ROCK1;GNAS;ITGB1;GNA13;RHOA;F2R;MAPK3;MAP2K1;PRKCA;MYLK;PDPK1;PLCB1;AKT1;RASGRF1;VAMP8;SNAP23;GNAQ;IQGAP1;HTR2A	-1.17322	0.527606	1.56586	0.0175159	Biological Process
V(D)J Recombination	Immunoglobulins Production; Immunoglobulins Production (Immunological Pathways); lymphatic system; nucleus	14	9	DCLRE1C;DNTTIP1;PRKDC;DNTTIP2;XRCC5;LIG4;XRCC6;RAG1;XRCC4	-1.19198	0.730381	1.60641	0.0197487	Biological Process
G1/S Phase Transition	Cell Cycle Regulation; Cell Cycle Regulation (Cell Process); generic; generic; nucleus	45	29	CCNE2;RBL2;CDKN1C;TFDP2;CDKN1B;CCNE1;TFDP1;E2F3;CCNH;SKP1;SKP2;CCNB1;CUL1;RB1;CDK4;RBX1;CKS1B;CCNA2;CHAF1A;CDK7;AKT1;HELLS;FOXM1;ATAD2;CDC25A;CDK6;MYBL2;CDK2;CCND1	-1.30471	0.523935	1.56517	0.0262346	Cell Process
BDKRB1/2 -> Vasodilation	Bradykinin Receptors/Peptide GCPRs; Bradykinin Receptors/Peptide GCPRs (GCPR Family); Peptide GPCRs; cardiovascular system; cytoskeleton	26	9	GNAI1;GNAS;GNA13;GNAI2;GNAI3;PDPK1;AKT1;GNA12;GNAQ	-1.47327	0.713095	1.60434	0.0278261	Biological Process, Signal Processing
Potassium Flux Regulation	Nociception Overview Signaling; Nociception Overview Signaling (Nociception Pathways); nerve tissue; nervous system	75	17	ITPR1;KCNN4;KCNH2;SRC;PLCG1;KCNA1;MAP2K2;GNAI1;RAP1A;GNAS;GNAI2;PLCB3;GNAI3;PDPK1;GNAQ;CHRNA3;ABCC9	-1.00128	0.599013	1.5454	0.0293638	Biological Process
Coagulation Cascade	Inflammation Initiation; Inflammation Initiation (Inflammation Pathways); blood; hematological system	38	6	PLAT;VKORC1;F8;PROS1;TFPI;F13A1	1.08344	0.769221	1.55177	0.0369004	Biological Process
mRNA Degradation	Golgi apparatus; RNA Machinery; RNA Machinery (Cell Process); endoplasmic reticulum; generic; generic	33	23	LSM2;UPF1;LSM7;ZCCHC3;PABPC1;EDC4;PATL1;MTREX;SKIV2L;DHX36;LSM4;XRN2;LSM3;XRN1;PARN;LSM6;PDLIM1;LSM1;EDC3;DCP1A;TENT4B;LSM5;TENT4A	-1.19014	0.538085	1.53628	0.0377074	Cell Process
APC/C-CDC20 Complex	Chromatin Remodeling; Chromatin Remodeling (Cell Process); chromosome; generic; generic; nucleus; proteasome	40	31	ANAPC13;ANAPC4;ANAPC16;STAG2;BUB3;BUB1;CDC23;ANAPC2;ANAPC1;ANAPC5;BUB1B;ANAPC7;CENPE;SMC3;CDC16;ANAPC11;PTTG1;MAD1L1;CCNB1;CDC27;RAD21;AURKB;ANAPC15;CDK1;CCNA2;ESPL1;CDC26;CDC20;SMC1A;ANAPC10;MAD2L1	-1.10264	0.487606	1.46989	0.041411	Cell Process
Sister Chromatid Cohesion	Cell Division; Cell Division (Cell Process); chromosome; generic; generic; nucleus	27	16	MAU2;ESCO1;BUB1;PDS5B;NIPBL;PTTG1;WAPL;AURKB;PLK1;ESPL1;SGO1;CDC20;AURKA;PCNA;PDS5A;MAD2L1	-1.31354	0.593998	1.52739	0.041876	Cell Process
Mast-Cell Activation without Degranulation through IL33/IL1RL1 Signaling	Mast Cells Activation; Mast Cells Activation (Myeloid Cells Activation in Inflammation); generic; hematological system	17	11	NFKBIA;MYD88;MAP3K5;MAP3K7;MAP2K3;MAP3K1;IRAK4;MAP2K6;TRAF6;MAPK14;IRAK1	1.21741	-0.608662	-1.56335	0.0427136	Biological Process
S/G2 Phase Transition	Cell Cycle Regulation; Cell Cycle Regulation (Cell Process); generic; generic; nucleus	49	24	KAT5;CDKN1C;TFDP2;FZR1;CDKN1B;CCNF;TFDP1;BTRC;NPAT;CDC7;SKP1;SKP2;CCNB1;CUL1;RB1;RBX1;CKS1B;CCNA2;CDT1;CDC25A;CDC45;CCP110;CDK2;CDC6	-1.20214	0.523369	1.50452	0.0438312	Cell Process
V(D)J Recombination Activation	Immunoglobulins Production; Immunoglobulins Production (Immunological Pathways); lymphatic system; nucleus	43	23	STAT5A;FOXO1;ITPR1;NFKBIA;CARD11;JAK3;LEF1;IL7;BCL10;MAP3K7;PLCG2;PRKCQ;STAT5B;PLCG1;EBF1;CD40;LYN;TRAF6;MALT1;MAPK3;IL7R;RAG1;JAK1	1.24904	-0.467654	-1.4773	0.0439276	Biological Process
Circadian Clock Genes Mutations Cause Insomnia	Aging Related Diseases; Sleep Dysregulation; Sleep Dysregulation (Neurological Diseases); nerve tissue; nervous system	26	18	ITPR1;NR1D1;RORA;CSNK1E;CSNK1D;BHLHE41;RORB;CLOCK;ARNTL;NPAS2;NR1D2;PER1;PER2;CREB1;GNAI1;CRY1;CRY2;PER3	1.26211	-0.502562	-1.45996	0.045584	Biological Process, Disease
Gene set enrichment analysis (GSEA) of enriched gene sets in TENT4A knocked down XP12RO cell (Pathway Studio V12 ).
Name	Parent Folder	# of Entities	# of Measured Entities	Measured entities	Median change	Score	Normalized Score	p-value	Hit type
Vascular Endothelial Cell Activation by Blood Coagulation Factors	Vascular System Response; Vascular System Response (Inflammation Pathways); cardiovascular system	83	38	ITPR1;MYD88;NFKBIA;PROS1;VEGFA;STAT3;TRAF6;OCLN;TYK2;SRC;JAK2;GNA11;PROCR;PLCB3;MAPK3;STAT1;TFPI;IRAK4;MAP2K2;YBX1;RASGRP1;IL6;JUN;AKT1;IRAK1;TLR4;PDPK1;HBEGF;GNAQ;PRKCA;MAP2K1;F2R;F2RL2;FOS;RASGRF1;CYR61;CXCL8;CTGF	-1.04669	0.494667	1.65288	0.00176367	Biological Process
Transcytosis	Intracellular Transport; Intracellular Transport (Cell Process); generic; generic; plasma membrane; secretory vesicle	60	24	TCN2;LAMP2;EGFR;TGFBR1;TRPC1;CSK;LAMP1;PRKCDBP;ATP6V0A1;RAB5A;EPN1;TFRC;SCARB2;ATP6V1C1;IGF2R;RAB7A;CLCN5;TRPC4;GNAQ;CAV1;HSPA8;PTRF;CAV2;CAVIN2	-1.22673	0.564639	1.66501	0.00190476	Cell Process
T-Cell Positive Selection and Neglect Induced Death	Self Tolerance; Self Tolerance (Immunological Pathways); lymphatic system	41	13	BCL2L1;GRB2;CASP8;SMARCC1;MAPK14;PTEN;BAD;AKT1;PDPK1;NR4A1;MAPK8;EGR1;BCL2	-1.35283	0.747086	1.93373	0.00392927	Biological Process
Neutrophil Activation via LTB4/Polyisoprenyl Phosphate Signaling	Inflammatory Mediators of Systemic Reaction; Inflammatory Mediators of Systemic Reaction (Inflammation Pathways); generic; generic	43	14	PLPP6;LTB4R;MAPK3;MAP2K2;GRB2;PLD2;JUN;RAC2;AKT1;PDPK1;PRKCA;MAP2K1;FOS;IQGAP1	-1.30173	0.641639	1.66322	0.00583658	Biological Process
Protein Folding	Golgi apparatus; Proteins Turnover; Proteins Turnover (Cell Process); endoplasmic reticulum; generic; generic	24	12	STUB1;BAG1;HSP90B1;HSPA1A;TOMM70;HSPA14;CDC37;HSPBP1;ST13;HSP90AA1;HSPA8;UNC45A	-1.15195	0.736645	1.82435	0.00583658	Cell Process
Circadian Clock Genes Mutations Cause Insomnia	Aging Related Diseases; Sleep Dysregulation; Sleep Dysregulation (Neurological Diseases); nerve tissue; nervous system	26	15	CLOCK;ITPR1;BHLHE41;RORA;CSNK1D;PER1;CSNK1E;ARNTL;GNAI1;NR1D2;CREB1;CRY2;PER2;PER3;CRY1	1.45338	-0.643617	-1.72028	0.00642398	Biological Process, Disease
T-Cell Maturation (Hypothesis)	Self Tolerance; Self Tolerance (Immunological Pathways); lymphatic system	77	29	ITPR1;MAP3K1;STAT3;TRAF6;CHD4;MCL1;PLCG1;MEF2D;MAPK3;HIF1A;MAP2K2;SHC1;GRB2;CASP8;NOTCH1;IL6;MAPK14;BAD;CDK6;AKT1;JAK1;HDAC2;PDPK1;MAP2K1;TRAF5;IL7R;IL2RB;CXCL8;BCL2	-1.15528	0.525402	1.6425	0.00793651	Biological Process
Dectin-2 (CLEC6A)/Mincle (CLEC4E)/BDCA2 (CLEC4C) Signaling	Antigen Recognition in Innate Immune System; Antigen Recognition in Innate Immune System (Immunological Pathways); generic; generic; plasma membrane; secretory vesicle	23	6	ITPR1;MYD88;ATP2C1;PLCG2;STIM1;IL6	1.01812	-0.835878	-1.69253	0.00956023	Biological Process
GPR3 in Oocyte Meiotic Arrest	Reproductive Biology; Reproductive Biology (Biological Process); reproductive system	12	5	WEE1;CDC25B;CDK1;CCNB1;GNAS	1.03711	-0.840129	-1.67791	0.0100402	Biological Process
Neutrophil Activation via FCGR3B	Neutrophils Activation; Neutrophils Activation (Myeloid Cells Activation in Inflammation); generic; hematological system	84	26	ITPR1;CDC42;LIMK2;LYN;PLCG1;PRKCD;CYBA;VCL;MAPK3;LIMK1;MYLK;MAP2K2;GRB2;RHOA;ROCK2;PLD2;ARF6;BAIAP2;RAC2;PDPK1;ROCK1;PRKCA;MAP2K1;WASL;IQGAP1;NCF2	-1.05225	0.542829	1.61093	0.0110701	Biological Process
Circadian Clock and Sleep Regulation by Melatonin	Amino Acid Derived Hormones; Sleep Regulation; Sleep Regulation (Biological Process); nerve tissue; nervous system	26	15	CLOCK;ITPR1;BHLHE41;RORA;CSNK1D;PER1;CSNK1E;ARNTL;GNAI1;NR1D2;CREB1;CRY2;PER2;PER3;CRY1	1.45338	-0.643617	-1.75151	0.012685	Biological Process
Mast-Cell Activation without Degranulation through CYSLTR1/CYSLTR2 Signaling	Mast Cells Activation; Mast Cells Activation (Myeloid Cells Activation in Inflammation); generic; hematological system	18	7	GNAI1;PRKCE;MAPK3;MAP2K2;PDPK1;MAP2K1;CXCL8	-1.04669	0.766843	1.60472	0.0191205	Biological Process
Neutrophil Chemotaxis	Neutrophils Activation; Neutrophils Activation (Myeloid Cells Activation in Inflammation); generic; hematological system	81	26	ITPR1;CDC42;ITGA4;GNAI1;LTB4R;CXCL12;SRC;C5;PRKCD;CYBA;MAPK3;MYLK;MAP2K2;SHC1;GRB2;RHOA;BAIAP2;GNAI2;RAC2;PDPK1;ROCK1;PRKCA;MAP2K1;CXCL8;IQGAP1;NCF2	-1.04669	0.542475	1.61725	0.0205607	Biological Process
Circadian Clock in Sleep Regulation	Sleep Regulation; Sleep Regulation (Biological Process); nerve tissue; nervous system	32	15	CLOCK;ITPR1;BHLHE41;RORA;CSNK1D;PER1;CSNK1E;ARNTL;BHLHE40;CRY2;HIF1A;PER2;PER3;GNAQ;CRY1	1.45338	-0.613379	-1.64214	0.022	Biological Process
Adherens Junction Assembly (Nectin)	Cellular Contacts; Cellular Contacts (Cell Process); generic; generic; plasma membrane	33	22	CDC42;KEAP1;WASF1;CRK;SRC;VASP;ZYX;VCL;PARD3;RAP1A;VAV2;CTNNA1;EPN1;BAIAP2;ACTN1;SSX2IP;RAPGEF1;TJP1;LMO7;WASL;MYO7B;IQGAP1	-1.17241	0.544255	1.58387	0.0239852	Cell Process
Thyroid Hormones Common Genomic Effects in Hyperthyroidism	Amino Acid Derived Hormones; Hyperthyroidism; Hyperthyroidism (Endocrine and Metabolic Diseases); endocrine system; generic; nucleus	43	18	NCOA2;NCOA3;NR1H3;THRA;HR;GSN;NCOA1;NCOR1;NRIP1;NCOR2;NR2F6;PTTG1;THRB;SLC16A2;PPARG;CTNNB1;DIO2;CCND1	1.07011	0.562994	1.55567	0.0251346	Biological Process, Disease
NTSR1 Expression Targets	GCPR Family; GCPR Family (Nociception Receptors Signaling); nerve tissue; nervous system	37	17	ITPR1;JUND;EGFR;MAPK3;MAP2K2;SHC1;GRB2;MAPKAPK2;RASGRP1;JUN;PDPK1;GNAQ;MAP2K1;FOS;ELK4;RASGRF1;CXCL8	-1.20142	0.601911	1.63057	0.027668	Biological Process
Neutrophil Degranulation via FPR1 Signaling	Neutrophils Activation; Neutrophils Activation (Myeloid Cells Activation in Inflammation); generic; hematological system	90	32	ITPR1;CDC42;MAP3K1;NSF;STX6;ARRB2;LYN;VAMP2;STX4;ANXA5;PLCG1;PRKCD;CYBA;MAP2K2;SHC1;GRB2;RHOA;PLD2;ARF6;GNAI2;MAPK14;RAC2;VAMP7;PTPN9;SNAP23;PDPK1;ROCK1;PRKCA;CXCL8;SYT1;IQGAP1;NCF2	-1.05225	0.487356	1.5051	0.027881	Biological Process
Endosomal Recycling	Golgi apparatus; Intracellular Transport; Intracellular Transport (Cell Process); endoplasmic reticulum; generic; generic; secretory vesicle	50	26	CDC42;RBSN;EPN2;REPS2;DNM1;RAB11FIP1;RAB11FIP5;PARD3;SNX4;RAB11FIP3;RAB22A;RAB35;DNM2;RAB11A;RAB5A;EPN1;PDCD6IP;ARF6;TFRC;ARF3;EHD1;LDLR;RAB11FIP2;RAB10;EEA1;EHD4	-1.07003	0.528452	1.58468	0.0287908	Cell Process
Proplatelet Maturation	Hemostasis Reaction; Hemostasis Reaction (Inflammation Pathways); blood; hematological system	100	38	ITPR1;NFKBIA;EPOR;IL11RA;MRTFA;STAT3;MYL9;CXCL12;ETS1;SRC;PLCG1;JAK2;IFNGR1;IFNGR2;ZFPM1;MAPK3;MAP2K2;SHC1;GRB2;RHOA;RUNX1;GNAS;ROCK2;RASGRP1;IL6;GNAI2;AKT1;JAK1;IL6ST;PDPK1;ITGB3;HBEGF;PRKCA;MAP2K1;RASGRF1;CXCL8;IL11;SERPINE1	-1.05225	0.452971	1.47628	0.0295276	Biological Process
G0/G1 Phase Transition	Cell Cycle Regulation; Cell Cycle Regulation (Cell Process); generic; generic; nucleus	52	30	CCNE2;ITPR1;CCNE1;EGFR;RELA;GSK3B;CDKN1B;SRC;PLCG1;JAK2;CCNA2;STAT1;SHC1;TFDP2;RB1;PTK2;CCNH;TFDP1;JUN;CDK6;AKT1;CDK7;CDK4;PDPK1;MAP2K1;CCNA1;FOS;RASGRF1;TGFA;CCND1	-1.14138	0.488029	1.5311	0.0301887	Cell Process
Lipoxin A4/FPR2-Related Neutrophil Depression	Inflammation Resolution; Inflammation Resolution (Inflammation Pathways); generic; generic	59	19	ITPR1;PLPP6;PIP5K1C;GSN;TLN1;MAPK3;MAP2K2;GRB2;ARF6;ITGB2;JUN;NAB1;PDPK1;PRKCA;MAP2K1;FOS;TIMP2;CXCL8;IQGAP1	-1.24206	0.552869	1.56486	0.032967	Biological Process
DRD1/5 Expression Targets	Amine GPCRs; Dopamine Receptors/Amine GCPRs; Dopamine Receptors/Amine GCPRs (GCPR Family); generic; generic	27	10	CREB1;MAPK3;MAP2K2;MAPKAPK2;RAP1A;GNAS;JUN;MAP2K1;FOS;ELK4	-1.10707	0.674778	1.54791	0.0366089	Biological Process, Signal Processing
Ca2+ Flux Regulation	Nociception Overview Signaling; Nociception Overview Signaling (Nociception Pathways); nerve tissue; nervous system	146	35	PTGFR;GRIN2A;P2RX7;ITPR1;HTR1B;PTK2B;AKAP13;GNAO1;TRPV1;GNA13;P2RX4;GNAI1;HTR1D;ADRA2A;BDKRB1;SRC;EDN1;PRKD1;PLCG1;GNA11;P2RY11;SHC1;ADRB2;ADRA1B;IRS1;GNAS;GDNF;GNAI2;GNA12;GNAI3;GFRA1;P2RX5;PDPK1;GNAQ;NGF	1.05477	-0.436005	-1.45065	0.0409483	Biological Process
Norepinephrine Neuronal Release	Amino Acid Derived Hormones; Amino Acid Derived Hormones (Hormones Pathways); nerve tissue; nervous system; secretory vesicle; synapse	61	26	CDC42;RAB13;KIF3A;KIFAP3;NSF;STXBP3;SNAPIN;VAMP2;RAB3IP;STXBP1;RHOQ;ADRA1B;RAB11A;UNC13B;RAB8A;RAB5A;VAMP3;ARF6;SNAP23;KIF3B;STX1A;KIF5B;SLC7A5;RAB10;SYT1;IQGAP1	-1.09074	0.489468	1.48495	0.042471	Biological Process
mRNA Degradation	Golgi apparatus; RNA Machinery; RNA Machinery (Cell Process); endoplasmic reticulum; generic; generic	33	23	PATL1;PDLIM1;ZCCHC3;UPF1;LSM2;EDC4;LSM7;SKIV2L;MTREX;LSM6;LSM3;LSM5;PABPC1;LSM1;EDC3;PARN;XRN1;LSM4;DHX36;XRN2;DCP1A;TENT4B;TENT4A	-1.13427	0.49917	1.50057	0.0497132	Cell Process
