# Supplementary material for: TENT4A Non-Canonical Poly(A) Polymerase Regulates DNA-Damage Tolerance via Multiple Pathways That Are Mutated in Endometrial Cancer
Source: Int J Mol Sci. 2021 Jun 28;22(13):6957. doi: 10.3390/ijms22136957 (PMC8267958; doi:10.3390/ijms22136957)
Supplement: Supplementary file 1 [file ijms-22-06957-s001.zip › Livneh-TENT4A-Supplementary files-final/Final_Supplementary Materials Data S1.xlsx]

## Sheet: DEoutput
			XP12RO																						U2OS
Gene			Raw Counts							Normalized Counts							XP12RO-siTENT4A_vs_siControl								Raw Counts							Normalized Counts							U2OS-sh/siTENT4A_vs_sh/siControl
Gene	Gene_name	gene_biotype	XP12RO-siControl_1	XP12RO-siControl_2	XP12RO-siControl_3	XP12RO-siTENT4A_5	XP12RO-siTENT4A-7	XP12RO-siTENT4A-8		XP12RO-siControl_1	XP12RO-siControl_2	XP12RO-siControl_3	XP12RO-siTENT4A_5	XP12RO-siTENT4A-7	XP12RO-siTENT4A-8		Comparison	log2FoldChange	pvalue	padj	max_count	pass	Direction		U2OS-sh/siControl-1	U2OS-sh/siControl-5	U2OS-sh/siControl-6	U2OS-sh/siTENT4A-1	U2OS-sh/siTENT4A-5	U2OS-sh/siTENT4A-6		U2OS-sh/siControl-1	U2OS-sh/siControl-5	U2OS-sh/siControl-6	U2OS-sh/siTENT4A-1	U2OS-sh/siTENT4A-5	U2OS-sh/siTENT4A-6		Comparison	log2FoldChange	pvalue	padj	max_count	pass	Direction	Cluster
ENSG00000000003	TSPAN6	protein_coding	1553	1333	1168	1744	1724	1580		1616.27	1460.28	1307.98	1652.6	1587.97	1355.57		XP_A_siPOLS_vs_XP_A_Control	0.06752	0.599	0.785	1744	no	up		2684	2564	2122	2253	1840	2014		2773.99	2443.63	2409.54	2096.13	1815.08	1859.78		U2OS_siPOLS_vs_U2OS_Control	-0.4023	0.00105	0.00477	2684	no	down	NA
ENSG00000000419	DPM1	protein_coding	2012	1670	1656	2169	2147	2102		2093.97	1829.46	1854.46	2055.32	1977.59	1803.42		XP_A_siPOLS_vs_XP_A_Control	0.01421	0.901	0.965	2169	no	up		3398	3120	2643	3763	3253	3312		3511.93	2973.53	3001.13	3501	3208.94	3058.39		U2OS_siPOLS_vs_U2OS_Control	0.04222	0.73	0.849	3763	no	up	NA
ENSG00000000457	SCYL3	protein_coding	203	153	147	318	346	362		211.27	167.61	164.62	301.33	318.7	310.58		XP_A_siPOLS_vs_XP_A_Control	0.7745	2.43e-06	2.29e-05	362	no	up		390	357	265	632	601	634		403.08	340.24	300.91	588	592.86	585.45		U2OS_siPOLS_vs_U2OS_Control	0.7574	1.17e-06	9.93e-06	634	no	up	NA
ENSG00000000460	C1orf112	protein_coding	1057	830	661	1043	1066	978		1100.06	909.25	740.22	988.34	981.89	839.08		XP_A_siPOLS_vs_XP_A_Control	0.03029	0.842	0.937	1066	no	up		1444	1238	1110	866	754	733		1492.42	1179.88	1260.41	805.7	743.79	676.87		U2OS_siPOLS_vs_U2OS_Control	-0.8208	6.72e-09	8.3e-08	1444	no	down	NA
ENSG00000000971	CFH	protein_coding	1	0	0	2	1	1		1.04	0	0	1.9	0.92	0.86		XP_A_siPOLS_vs_XP_A_Control	1.779	0.446	0.693	2	no	up		206	182	153	349	279	281		212.91	173.46	173.73	324.7	275.22	259.48		U2OS_siPOLS_vs_U2OS_Control	0.6177	0.000992	0.00455	349	no	up	NA
ENSG00000001036	FUCA2	protein_coding	4644	3958	3441	4260	4481	4181		4833.19	4335.94	3853.38	4036.73	4127.43	3587.1		XP_A_siPOLS_vs_XP_A_Control	-0.1484	0.216	0.439	4644	no	down		4012	3613	3149	3498	2947	3116		4146.52	3443.39	3575.7	3254.45	2907.08	2877.4		U2OS_siPOLS_vs_U2OS_Control	-0.3048	0.0132	0.0424	4012	no	down	NA
ENSG00000001084	GCLC	protein_coding	868	707	686	1466	1463	1426		903.36	774.51	768.21	1389.17	1347.56	1223.44		XP_A_siPOLS_vs_XP_A_Control	0.6945	1.6e-08	2.19e-07	1466	no	up		2654	2276	2028	4073	3465	3773		2742.99	2169.15	2302.8	3789.42	3418.06	3484.09		U2OS_siPOLS_vs_U2OS_Control	0.5675	8.31e-06	5.99e-05	4073	no	up	NA
ENSG00000001167	NFYA	protein_coding	1095	1007	971	723	683	719		1139.61	1103.16	1087.37	685.11	629.11	616.87		XP_A_siPOLS_vs_XP_A_Control	-0.7866	1.08e-11	2.32e-10	1095	no	down		2895	2848	2582	2076	1818	2017		2992.07	2714.3	2931.87	1931.46	1793.37	1862.55		U2OS_siPOLS_vs_U2OS_Control	-0.6284	2.15e-08	2.48e-07	2895	no	down	NA
ENSG00000001460	STPG1	protein_coding	30	47	45	23	23	25		31.22	51.49	50.39	21.79	21.19	21.45		XP_A_siPOLS_vs_XP_A_Control	-1.044	0.00401	0.0178	47	yes	down		330	334	333	420	417	472		341.06	318.32	378.12	390.76	411.35	435.86		U2OS_siPOLS_vs_U2OS_Control	0.2561	0.0982	0.217	472	no	up	NA
ENSG00000001461	NIPAL3	protein_coding	2847	2816	2502	2413	2438	2565		2962.98	3084.89	2801.85	2286.53	2245.63	2200.65		XP_A_siPOLS_vs_XP_A_Control	-0.3945	0.00011	0.000741	2847	no	down		1720	1774	1554	2176	2202	2251		1777.67	1690.72	1764.57	2024.5	2172.17	2078.63		U2OS_siPOLS_vs_U2OS_Control	0.2621	0.0185	0.0562	2251	no	up	NA
ENSG00000001497	LAS1L	protein_coding	2719	2686	2697	2005	2049	2257		2829.77	2942.48	3020.22	1899.92	1887.33	1936.4		XP_A_siPOLS_vs_XP_A_Control	-0.6192	6.72e-10	1.14e-08	2719	no	down		2935	3753	3012	2550	2487	2811		3033.41	3576.82	3420.13	2372.46	2453.31	2595.75		U2OS_siPOLS_vs_U2OS_Control	-0.4346	0.00022	0.00117	3753	no	down	NA
ENSG00000001561	ENPP4	protein_coding	41	54	52	65	44	40		42.67	59.16	58.23	61.59	40.53	34.32		XP_A_siPOLS_vs_XP_A_Control	-0.2324	0.46	0.703	65	no	down		956	748	702	747	684	652		988.05	712.89	797.12	694.99	674.73	602.07		U2OS_siPOLS_vs_U2OS_Control	-0.3411	0.028	0.0792	956	no	down	NA
ENSG00000001617	SEMA3F	protein_coding	216	304	341	284	362	410		224.8	333.03	381.87	269.12	333.44	351.76		XP_A_siPOLS_vs_XP_A_Control	0.02406	0.901	0.965	410	no	up		209	394	319	649	800	837		216.01	375.5	362.23	603.81	789.16	772.91		U2OS_siPOLS_vs_U2OS_Control	1.183	5.09e-09	6.41e-08	837	yes	up	NA
ENSG00000001629	ANKIB1	protein_coding	4285	3690	3330	3758	3680	3620		4459.57	4042.35	3729.08	3561.04	3389.63	3105.79		XP_A_siPOLS_vs_XP_A_Control	-0.2826	0.0131	0.0488	4285	no	down		8242	7287	6387	7523	6566	6766		8518.35	6944.91	7252.45	6999.21	6477.06	6247.91		U2OS_siPOLS_vs_U2OS_Control	-0.2037	0.0925	0.207	8242	no	down	NA
ENSG00000001630	CYP51A1	protein_coding	67	151	143	82	95	126		69.73	165.42	160.14	77.7	87.5	108.1		XP_A_siPOLS_vs_XP_A_Control	-0.529	0.0625	0.174	151	no	down		76	231	195	107	185	204		78.55	220.16	221.42	99.55	182.49	188.38		U2OS_siPOLS_vs_U2OS_Control	-0.145	0.663	0.802	231	no	down	NA
ENSG00000001631	KRIT1	protein_coding	1268	1023	975	1224	1284	1319		1319.66	1120.68	1091.85	1159.85	1182.69	1131.64		XP_A_siPOLS_vs_XP_A_Control	-0.02428	0.839	0.936	1319	no	down		2427	2141	1938	2136	1984	1956		2508.38	2040.49	2200.6	1987.28	1957.13	1806.22		U2OS_siPOLS_vs_U2OS_Control	-0.231	0.0645	0.156	2427	no	down	NA
ENSG00000002016	RAD52	protein_coding	385	376	372	626	602	663		400.68	411.9	416.58	593.19	554.5	568.82		XP_A_siPOLS_vs_XP_A_Control	0.4819	0.000145	0.000945	663	no	up		425	450	355	524	485	454		439.25	428.87	403.1	487.52	478.43	419.24		U2OS_siPOLS_vs_U2OS_Control	0.1233	0.405	0.594	524	no	up	NA
ENSG00000002079	MYH16	transcribed_unitary_pseudogene	1	1	3	2	0	2		1.04	1.1	3.36	1.9	0	1.72		XP_A_siPOLS_vs_XP_A_Control	-0.5965	0.706	0.856	3	no	down		403	646	546	35	26	45		416.51	615.67	619.98	32.56	25.65	41.55		U2OS_siPOLS_vs_U2OS_Control	-4.046	5.46e-62	1.89e-59	646	yes	down	NA
ENSG00000002330	BAD	protein_coding	415	895	1011	519	689	879		431.91	980.46	1132.16	491.8	634.64	754.14		XP_A_siPOLS_vs_XP_A_Control	-0.436	0.32	0.567	1011	no	down		183	479	366	186	298	376		189.14	456.51	415.59	173.05	293.96	347.21		U2OS_siPOLS_vs_U2OS_Control	-0.3823	0.418	0.605	479	no	down	NA
ENSG00000002549	LAP3	protein_coding	3261	2760	2583	2527	2429	2432		3393.85	3023.54	2892.56	2394.56	2237.34	2086.54		XP_A_siPOLS_vs_XP_A_Control	-0.4709	3.61e-05	0.000269	3261	no	down		3260	3262	2796	2516	2341	2542		3369.31	3108.87	3174.86	2340.82	2309.29	2347.35		U2OS_siPOLS_vs_U2OS_Control	-0.4641	1.64e-05	0.000112	3262	no	down	NA
ENSG00000002586	CD99	protein_coding	4054	3971	3905	4799	4890	5341		4219.16	4350.18	4372.99	4547.48	4504.16	4582.33		XP_A_siPOLS_vs_XP_A_Control	0.07514	0.43	0.679	5341	no	up		1178	1413	1070	1361	1157	1350		1217.5	1346.67	1214.99	1266.24	1141.33	1246.63		U2OS_siPOLS_vs_U2OS_Control	-0.0487	0.691	0.823	1413	no	down	NA
ENSG00000002746	HECW1	protein_coding	129	129	133	104	128	152		134.26	141.32	148.94	98.55	117.9	130.41		XP_A_siPOLS_vs_XP_A_Control	-0.2892	0.147	0.334	152	no	down		82	80	81	45	42	58		84.75	76.24	91.98	41.87	41.43	53.56		U2OS_siPOLS_vs_U2OS_Control	-0.8836	0.0026	0.0106	82	no	down	NA
ENSG00000002822	MAD1L1	protein_coding	606	818	972	859	945	1205		630.69	896.11	1088.49	813.98	870.44	1033.83		XP_A_siPOLS_vs_XP_A_Control	0.0565	0.749	0.883	1205	no	up		970	2020	1625	1137	1474	1596		1002.52	1925.17	1845.19	1057.84	1454.03	1473.79		U2OS_siPOLS_vs_U2OS_Control	-0.2601	0.216	0.39	2020	no	down	NA
ENSG00000002834	LASP1	protein_coding	17342	17752	18204	19002	20690	22859		18048.5	19447.1	20385.6	18006.1	19057.5	19612		XP_A_siPOLS_vs_XP_A_Control	-0.03034	0.764	0.894	22859	no	down		11294	14172	11524	12919	12814	14191		11672.7	13506.7	13085.5	12019.5	12640.4	13104.4		U2OS_siPOLS_vs_U2OS_Control	-0.01901	0.864	0.931	14191	no	down	NA
ENSG00000002919	SNX11	protein_coding	1595	1461	1351	1890	1894	1836		1659.98	1600.51	1512.91	1790.94	1744.56	1575.2		XP_A_siPOLS_vs_XP_A_Control	0.09819	0.377	0.625	1894	no	up		1217	1240	996	1283	1116	1270		1257.81	1181.79	1130.96	1193.67	1100.88	1172.75		U2OS_siPOLS_vs_U2OS_Control	-0.04239	0.726	0.847	1283	no	down	NA
ENSG00000002933	TMEM176A	protein_coding	0	0	0	0	0	0		0	0	0	0	0	0		XP_A_siPOLS_vs_XP_A_Control				0	no			11	18	7	9	9	7		11.37	17.15	7.95	8.37	8.88	6.46		U2OS_siPOLS_vs_U2OS_Control	-0.6303	0.367	0.559	18	no	down	NA
ENSG00000003056	M6PR	protein_coding	8179	7137	6817	7336	7126	7457		8512.2	7818.49	7633.98	6951.51	6563.73	6397.76		XP_A_siPOLS_vs_XP_A_Control	-0.2673	0.00855	0.0339	8179	no	down		10990	11281	9106	8230	6918	7571		11358.5	10751.4	10339.9	7656.98	6824.29	6991.27		U2OS_siPOLS_vs_U2OS_Control	-0.5957	4.38e-08	4.8e-07	11281	no	down	NA
ENSG00000003096	KLHL13	protein_coding	1	3	1	0	0	2		1.04	3.29	1.12	0	0	1.72		XP_A_siPOLS_vs_XP_A_Control	-1.624	0.393	0.641	3	no	down		417	357	323	357	321	330		430.98	340.24	366.77	332.14	316.65	304.73		U2OS_siPOLS_vs_U2OS_Control	-0.2548	0.118	0.249	417	no	down	NA
ENSG00000003137	CYP26B1	protein_coding	34	36	31	21	28	24		35.39	39.44	34.72	19.9	25.79	20.59		XP_A_siPOLS_vs_XP_A_Control	-0.7251	0.0469	0.138	36	no	down		300	484	385	357	392	455		310.06	461.28	437.17	332.14	386.69	420.16		U2OS_siPOLS_vs_U2OS_Control	-0.08563	0.643	0.789	484	no	down	NA
ENSG00000003147	ICA1	protein_coding	1	1	0	4	2	3		1.04	1.1	0	3.79	1.84	2.57		XP_A_siPOLS_vs_XP_A_Control	1.926	0.228	0.457	4	no	up		74	69	68	5	2	4		76.48	65.76	77.21	4.65	1.97	3.69		U2OS_siPOLS_vs_U2OS_Control	-4.4	1.64e-15	4.24e-14	74	yes	down	NA
ENSG00000003249	DBNDD1	protein_coding	51	80	83	49	58	66		53.08	87.64	92.95	46.43	53.42	56.62		XP_A_siPOLS_vs_XP_A_Control	-0.5746	0.0409	0.124	83	no	down		68	122	78	97	123	127		70.28	116.27	88.57	90.25	121.33	117.28		U2OS_siPOLS_vs_U2OS_Control	0.2544	0.342	0.534	127	no	up	NA
ENSG00000003393	ALS2	protein_coding	3052	2521	2361	2637	2516	2571		3176.34	2761.72	2643.95	2498.79	2317.48	2205.8		XP_A_siPOLS_vs_XP_A_Control	-0.2897	0.0125	0.0469	3052	no	down		3092	2894	2444	3275	2851	3161		3195.67	2758.14	2775.17	3046.98	2812.38	2918.95		U2OS_siPOLS_vs_U2OS_Control	0.008158	0.944	0.974	3275	no	up	NA
ENSG00000003400	CASP10	protein_coding	31	11	33	53	63	42		32.26	12.05	36.95	50.22	58.03	36.03		XP_A_siPOLS_vs_XP_A_Control	0.8261	0.0334	0.105	63	no	up		115	90	74	49	33	40		118.86	85.77	84.03	45.59	32.55	36.94		U2OS_siPOLS_vs_U2OS_Control	-1.326	1.53e-05	0.000105	115	yes	down	NA
ENSG00000003402	CFLAR	protein_coding	1041	926	838	1118	1076	1114		1083.41	1014.42	938.43	1059.4	991.1	955.76		XP_A_siPOLS_vs_XP_A_Control	-0.0148	0.9	0.964	1118	no	down		1317	1379	1136	1877	1717	1712		1361.16	1314.26	1289.93	1746.31	1693.74	1580.91		U2OS_siPOLS_vs_U2OS_Control	0.3404	0.00336	0.0132	1877	no	up	NA
ENSG00000003436	TFPI	protein_coding	1691	1399	1239	1693	1695	1709		1759.89	1532.59	1387.49	1604.27	1561.26	1466.24		XP_A_siPOLS_vs_XP_A_Control	-0.01533	0.9	0.965	1709	no	down		4033	3261	2952	2155	1947	2093		4168.23	3107.91	3352	2004.96	1920.63	1932.73		U2OS_siPOLS_vs_U2OS_Control	-0.8593	1.51e-10	2.29e-09	4033	no	down	NA
ENSG00000003509	NDUFAF7	protein_coding	539	441	458	919	785	829		560.96	483.11	512.89	870.83	723.06	711.24		XP_A_siPOLS_vs_XP_A_Control	0.5654	3.38e-05	0.000254	919	no	up		1154	1057	966	1652	1419	1515		1192.69	1007.38	1096.9	1536.98	1399.78	1398.99		U2OS_siPOLS_vs_U2OS_Control	0.3954	0.00172	0.0074	1652	no	up	NA
ENSG00000003756	RBM5	protein_coding	2800	2429	2261	2788	2879	2955		2914.07	2660.94	2531.97	2641.88	2651.84	2535.25		XP_A_siPOLS_vs_XP_A_Control	-0.05052	0.635	0.812	2955	no	down		3217	3208	2567	3379	3042	3291		3324.86	3057.4	2914.83	3143.74	3000.79	3039		U2OS_siPOLS_vs_U2OS_Control	-0.0178	0.873	0.937	3379	no	down	NA
ENSG00000003987	MTMR7	protein_coding	0	2	0	0	0	0		0	2.19	0	0	0	0		XP_A_siPOLS_vs_XP_A_Control	-4.448	0.279	0.519	2	no	down		8	6	8	4	4	8		8.27	5.72	9.08	3.72	3.95	7.39		U2OS_siPOLS_vs_U2OS_Control	-0.6084	0.48	0.662	8	no	down	NA
ENSG00000003989	SLC7A2	protein_coding	143	136	125	190	168	178		148.83	148.99	139.98	180.04	154.74	152.72		XP_A_siPOLS_vs_XP_A_Control	0.154	0.398	0.646	190	no	up		1124	1017	895	1444	1152	1289		1161.69	969.26	1016.27	1343.46	1136.4	1190.3		U2OS_siPOLS_vs_U2OS_Control	0.222	0.0981	0.216	1444	no	up	NA
ENSG00000004059	ARF5	protein_coding	1131	1443	1518	1430	1655	1795		1177.08	1580.79	1699.92	1355.05	1524.41	1540.03		XP_A_siPOLS_vs_XP_A_Control	-0.01202	0.934	0.974	1795	no	down		954	1558	1239	1087	1251	1467		985.99	1484.86	1406.89	1011.32	1234.05	1354.67		U2OS_siPOLS_vs_U2OS_Control	-0.1073	0.531	0.701	1558	no	down	NA
ENSG00000004139	SARM1	protein_coding	557	576	557	528	579	654		579.69	631	623.75	500.33	533.31	561.1		XP_A_siPOLS_vs_XP_A_Control	-0.2014	0.11	0.269	654	no	down		30	40	46	20	31	33		31.01	38.12	52.23	18.61	30.58	30.47		U2OS_siPOLS_vs_U2OS_Control	-0.605	0.143	0.289	46	no	down	NA
ENSG00000004142	POLDIP2	protein_coding	5834	5799	5620	5156	5292	5547		6071.67	6352.73	6293.52	4885.77	4874.44	4759.07		XP_A_siPOLS_vs_XP_A_Control	-0.3665	0.000115	0.000766	5834	no	down		2915	3626	3061	3288	3158	3379		3012.74	3455.78	3475.77	3059.07	3115.22	3120.26		U2OS_siPOLS_vs_U2OS_Control	-0.09746	0.39	0.58	3626	no	down	NA
ENSG00000004399	PLXND1	protein_coding	1724	2129	2565	1947	2157	2769		1794.23	2332.29	2872.4	1844.96	1986.8	2375.67		XP_A_siPOLS_vs_XP_A_Control	-0.1728	0.286	0.528	2769	no	down		599	1156	855	758	906	953		619.08	1101.73	970.85	705.22	893.73	880.03		U2OS_siPOLS_vs_U2OS_Control	-0.119	0.537	0.706	1156	no	down	NA
ENSG00000004455	AK2	protein_coding	5730	4966	4841	5405	5596	5665		5963.43	5440.19	5421.16	5121.72	5154.45	4860.3		XP_A_siPOLS_vs_XP_A_Control	-0.1526	0.129	0.305	5730	no	down		4919	4716	4044	6625	6059	6382		5083.93	4494.61	4591.97	6163.73	5976.93	5893.31		U2OS_siPOLS_vs_U2OS_Control	0.3478	0.00138	0.00608	6625	no	up	NA
ENSG00000004478	FKBP4	protein_coding	32153	31255	28742	20369	20674	21384		33462.9	34239.4	32186.5	19301.4	19042.7	18346.5		XP_A_siPOLS_vs_XP_A_Control	-0.8172	3.37e-18	1.45e-16	32153	no	down		17312	20068	16047	6772	6307	6961		17892.5	19125.9	18221.4	6300.5	6221.57	6427.98		U2OS_siPOLS_vs_U2OS_Control	-1.544	1.39e-52	3.71e-50	20068	yes	down	NA
ENSG00000004487	KDM1A	protein_coding	8413	7090	6842	8747	8755	8794		8755.74	7767	7661.97	8288.56	8064.2	7544.84		XP_A_siPOLS_vs_XP_A_Control	-0.01731	0.87	0.951	8794	no	down		10094	9481	8248	8900	7664	8434		10432.5	9035.92	9365.62	8280.33	7560.18	7788.18		U2OS_siPOLS_vs_U2OS_Control	-0.2872	0.01	0.0336	10094	no	down	NA
ENSG00000004534	RBM6	protein_coding	3617	2961	2958	3336	3236	3566		3764.35	3243.74	3312.5	3161.16	2980.67	3059.46		XP_A_siPOLS_vs_XP_A_Control	-0.1657	0.124	0.295	3617	no	down		4015	3740	3088	4397	3587	3914		4149.62	3564.43	3506.43	4090.86	3538.41	3614.29		U2OS_siPOLS_vs_U2OS_Control	0.002969	0.981	0.991	4397	no	up	NA
ENSG00000004660	CAMKK1	protein_coding	428	463	430	526	578	693		445.44	507.21	481.53	498.43	532.39	594.56		XP_A_siPOLS_vs_XP_A_Control	0.1814	0.18	0.386	693	no	up		363	595	532	738	784	835		375.17	567.07	604.09	686.62	773.38	771.06		U2OS_siPOLS_vs_U2OS_Control	0.5292	0.003	0.012	835	no	up	NA
ENSG00000004700	RECQL	protein_coding	7023	5925	5267	5964	5828	5500		7309.11	6490.76	5898.22	5651.42	5368.15	4718.74		XP_A_siPOLS_vs_XP_A_Control	-0.3239	0.00733	0.0299	7023	no	down		6342	5617	4942	3942	3590	3575		6554.65	5353.31	5611.65	3667.54	3541.37	3301.25		U2OS_siPOLS_vs_U2OS_Control	-0.7372	1.26e-09	1.7e-08	6342	no	down	NA
ENSG00000004766	VPS50	protein_coding	865	693	632	1015	1003	984		900.24	759.17	707.74	961.8	923.86	844.23		XP_A_siPOLS_vs_XP_A_Control	0.2049	0.121	0.29	1015	no	up		1488	1241	1120	1553	1425	1368		1537.89	1182.74	1271.76	1444.87	1405.7	1263.25		U2OS_siPOLS_vs_U2OS_Control	0.04329	0.755	0.865	1553	no	up	NA
ENSG00000004777	ARHGAP33	protein_coding	46	68	120	118	110	169		47.87	74.49	134.38	111.82	101.32	144.99		XP_A_siPOLS_vs_XP_A_Control	0.4843	0.107	0.264	169	no	up		25	49	38	41	43	48		25.84	46.7	43.15	38.15	42.42	44.32		U2OS_siPOLS_vs_U2OS_Control	0.1097	0.769	0.874	49	no	up	NA
ENSG00000004779	NDUFAB1	protein_coding	1072	964	906	1143	1143	971		1115.67	1056.05	1014.58	1083.09	1052.81	833.07		XP_A_siPOLS_vs_XP_A_Control	-0.1025	0.439	0.687	1143	no	down		1820	1660	1370	1504	1278	1415		1881.02	1582.07	1555.64	1399.28	1260.69	1306.65		U2OS_siPOLS_vs_U2OS_Control	-0.3394	0.00828	0.0287	1820	no	down	NA
ENSG00000004799	PDK4	protein_coding	5	2	5	9	13	8		5.2	2.19	5.6	8.53	11.97	6.86		XP_A_siPOLS_vs_XP_A_Control	1.072	0.165	0.363	13	no	up		8	13	11	105	68	104		8.27	12.39	12.49	97.69	67.08	96.04		U2OS_siPOLS_vs_U2OS_Control	2.978	1.86e-13	3.9e-12	105	yes	up	NA
ENSG00000004838	ZMYND10	protein_coding	34	37	34	44	51	67		35.39	40.53	38.07	41.69	46.98	57.48		XP_A_siPOLS_vs_XP_A_Control	0.3616	0.241	0.475	67	no	up		5	22	15	21	34	39		5.17	20.97	17.03	19.54	33.54	36.01		U2OS_siPOLS_vs_U2OS_Control	1.042	0.0583	0.144	39	no	up	NA
ENSG00000004846	ABCB5	protein_coding	0	0	0	1	3	0		0	0	0	0.95	2.76	0		XP_A_siPOLS_vs_XP_A_Control	4.948	0.152	0.344	3	no	up		21	19	27	12	13	14		21.7	18.11	30.66	11.16	12.82	12.93		U2OS_siPOLS_vs_U2OS_Control	-0.9277	0.0806	0.186	27	no	down	NA
ENSG00000004864	SLC25A13	protein_coding	2111	1746	1447	2270	2256	2195		2197	1912.72	1620.41	2151.03	2077.99	1883.21		XP_A_siPOLS_vs_XP_A_Control	0.09277	0.481	0.705	2270	no	up		3624	3186	2750	4161	3502	3781		3745.51	3036.43	3122.63	3871.29	3454.56	3491.48		U2OS_siPOLS_vs_U2OS_Control	0.1272	0.312	0.501	4161	no	up	NA
ENSG00000004866	ST7	protein_coding	424	367	355	426	391	429		441.27	402.04	397.54	403.67	360.15	368.06		XP_A_siPOLS_vs_XP_A_Control	-0.1333	0.332	0.581	429	no	down		431	393	306	427	363	434		445.45	374.55	347.46	397.27	358.08	400.77		U2OS_siPOLS_vs_U2OS_Control	-0.01431	0.929	0.967	434	no	down	NA
ENSG00000004897	CDC27	protein_coding	9996	8095	7192	8865	8691	8329		10403.2	8867.97	8053.92	8400.38	8005.25	7145.89		XP_A_siPOLS_vs_XP_A_Control	-0.2145	0.0831	0.217	9996	no	down		9049	7760	6960	7312	6539	6562		9352.41	7395.71	7903.1	6802.9	6450.42	6059.53		U2OS_siPOLS_vs_U2OS_Control	-0.3521	0.00464	0.0174	9049	no	down	NA
ENSG00000004948	CALCR	protein_coding	0	0	0	0	0	0		0	0	0	0	0	0		XP_A_siPOLS_vs_XP_A_Control				0	no			3	2	3	13	12	16		3.1	1.91	3.41	12.09	11.84	14.77		U2OS_siPOLS_vs_U2OS_Control	2.215	0.00956	0.0324	16	no	up	NA
ENSG00000004961	HCCS	protein_coding	1202	1014	1052	966	1002	1009		1250.97	1110.82	1178.08	915.37	922.94	865.67		XP_A_siPOLS_vs_XP_A_Control	-0.3889	0.000651	0.00359	1202	no	down		997	937	817	950	874	852		1030.43	893.01	927.71	883.86	862.16	786.76		U2OS_siPOLS_vs_U2OS_Control	-0.1708	0.191	0.359	997	no	down	NA
ENSG00000004975	DVL2	protein_coding	2184	2589	2796	3306	3714	3996		2272.97	2836.22	3131.08	3132.73	3420.95	3428.38		XP_A_siPOLS_vs_XP_A_Control	0.2769	0.0342	0.107	3996	no	up		607	1256	930	907	1024	1136		627.35	1197.04	1056.02	843.85	1010.13	1049.01		U2OS_siPOLS_vs_U2OS_Control	0.01107	0.956	0.979	1256	no	up	NA
ENSG00000005007	UPF1	protein_coding	2254	3018	3281	3257	3686	4263		2345.83	3306.18	3674.21	3086.3	3395.16	3657.45		XP_A_siPOLS_vs_XP_A_Control	0.1208	0.431	0.68	4263	no	up		1287	2377	1849	1892	2390	2669		1330.15	2265.41	2099.54	1760.27	2357.63	2464.63		U2OS_siPOLS_vs_U2OS_Control	0.2088	0.268	0.453	2669	no	up	NA
ENSG00000005020	SKAP2	protein_coding	920	779	781	540	567	537		957.48	853.38	874.6	511.7	522.26	460.72		XP_A_siPOLS_vs_XP_A_Control	-0.846	1.3e-11	2.77e-10	920	no	down		16	15	7	5	3	1		16.54	14.3	7.95	4.65	2.96	0.92		U2OS_siPOLS_vs_U2OS_Control	-2.19	0.0126	0.0408	16	no	down	NA
ENSG00000005022	SLC25A5	protein_coding	13488	12490	11879	11659	11754	12119		14037.5	13682.6	13302.6	11047.9	10826.6	10397.5		XP_A_siPOLS_vs_XP_A_Control	-0.3462	0.00026	0.00159	13488	no	down		11250	12410	9967	12001	10609	12007		11627.2	11827.4	11317.5	11165.4	10465.3	11087.6		U2OS_siPOLS_vs_U2OS_Control	-0.08784	0.387	0.578	12410	no	down	NA
ENSG00000005059	MCUB	protein_coding	776	655	592	1158	1202	1121		807.61	717.54	662.95	1097.31	1107.16	961.77		XP_A_siPOLS_vs_XP_A_Control	0.5324	3.31e-05	0.000249	1202	no	up		494	434	396	665	582	569		510.56	413.63	449.66	618.7	574.12	525.43		U2OS_siPOLS_vs_U2OS_Control	0.3231	0.0325	0.0897	665	no	up	NA
ENSG00000005073	HOXA11	protein_coding	217	206	210	309	345	360		225.84	225.67	235.17	292.8	317.78	308.86		XP_A_siPOLS_vs_XP_A_Control	0.4215	0.00476	0.0206	360	no	up		214	302	244	265	269	267		221.18	287.82	277.06	246.55	265.36	246.56		U2OS_siPOLS_vs_U2OS_Control	-0.05199	0.771	0.876	302	no	down	NA
ENSG00000005075	POLR2J	protein_coding	219	357	381	335	474	482		227.92	391.09	426.66	317.44	436.6	413.53		XP_A_siPOLS_vs_XP_A_Control	0.1605	0.441	0.689	482	no	up		267	600	457	347	468	452		275.95	571.83	518.92	322.84	461.66	417.39		U2OS_siPOLS_vs_U2OS_Control	-0.1858	0.427	0.614	600	no	down	NA
ENSG00000005100	DHX33	protein_coding	3373	3186	3207	1876	1932	2123		3510.41	3490.22	3591.34	1777.68	1779.56	1821.43		XP_A_siPOLS_vs_XP_A_Control	-0.9776	3.03e-23	1.9e-21	3373	no	down		1325	1402	1142	1203	1238	1241		1369.43	1336.18	1296.74	1119.24	1221.23	1145.97		U2OS_siPOLS_vs_U2OS_Control	-0.1993	0.0905	0.203	1402	no	down	NA
ENSG00000005102	MEOX1	protein_coding	4	3	6	11	18	28		4.16	3.29	6.72	10.42	16.58	24.02		XP_A_siPOLS_vs_XP_A_Control	1.857	0.00531	0.0227	28	no	up		9	14	7	33	31	24		9.3	13.34	7.95	30.7	30.58	22.16		U2OS_siPOLS_vs_U2OS_Control	1.438	0.00701	0.0249	33	yes	up	NA
ENSG00000005108	THSD7A	protein_coding	6	9	2	11	11	13		6.24	9.86	2.24	10.42	10.13	11.15		XP_A_siPOLS_vs_XP_A_Control	0.787	0.258	0.495	13	no	up		15	17	26	18	19	16		15.5	16.2	29.52	16.75	18.74	14.77		U2OS_siPOLS_vs_U2OS_Control	-0.2783	0.597	0.753	26	no	down	NA
ENSG00000005156	LIG3	protein_coding	2172	1918	1862	1985	2000	2177		2260.49	2101.14	2085.15	1880.96	1842.19	1867.76		XP_A_siPOLS_vs_XP_A_Control	-0.2056	0.046	0.136	2177	no	down		1806	1863	1531	2132	1912	2112		1866.55	1775.54	1738.45	1983.56	1886.1	1950.28		U2OS_siPOLS_vs_U2OS_Control	0.1132	0.31	0.499	2132	no	up	NA
ENSG00000005175	RPAP3	protein_coding	3713	3070	2864	2781	2864	2731		3864.26	3363.14	3207.23	2635.24	2638.02	2343.07		XP_A_siPOLS_vs_XP_A_Control	-0.4544	9.35e-05	0.00064	3713	no	down		2652	2235	1951	2369	2058	2151		2740.92	2130.08	2215.36	2204.06	2030.12	1986.29		U2OS_siPOLS_vs_U2OS_Control	-0.188	0.157	0.31	2652	no	down	NA
ENSG00000005187	ACSM3	protein_coding	0	4	1	3	4	3		0	4.38	1.12	2.84	3.68	2.57		XP_A_siPOLS_vs_XP_A_Control	0.734	0.57	0.763	4	no	up		30	15	12	64	58	73		31.01	14.3	13.63	59.54	57.21	67.41		U2OS_siPOLS_vs_U2OS_Control	1.643	5.13e-05	0.000317	73	yes	up	NA
ENSG00000005189	AC004381.6	protein_coding	323	260	227	292	306	272		336.16	284.83	254.2	276.7	281.86	233.36		XP_A_siPOLS_vs_XP_A_Control	-0.146	0.378	0.625	323	no	down		316	312	251	259	225	230		326.6	297.35	285.01	240.97	221.95	212.39		U2OS_siPOLS_vs_U2OS_Control	-0.429	0.0115	0.0378	316	no	down	NA
ENSG00000005194	CIAPIN1	protein_coding	2559	2388	2001	2374	2407	2429		2663.25	2616.02	2240.81	2249.58	2217.08	2083.97		XP_A_siPOLS_vs_XP_A_Control	-0.1993	0.0784	0.208	2559	no	down		2866	2993	2537	2979	2748	3041		2962.1	2852.49	2880.77	2771.59	2710.78	2808.14		U2OS_siPOLS_vs_U2OS_Control	-0.06875	0.515	0.691	3041	no	down	NA
ENSG00000005206	SPPL2B	protein_coding	162	237	301	239	302	359		168.6	259.63	337.07	226.47	278.17	308.01		XP_A_siPOLS_vs_XP_A_Control	0.08871	0.685	0.845	359	no	up		58	158	140	173	244	243		59.94	150.58	158.97	160.95	240.69	224.39		U2OS_siPOLS_vs_U2OS_Control	0.7611	0.011	0.0366	244	no	up	NA
ENSG00000005238	FAM214B	protein_coding	542	612	625	637	716	787		564.08	670.44	699.9	603.61	659.5	675.21		XP_A_siPOLS_vs_XP_A_Control	0.003697	0.978	0.989	787	no	up		1336	1860	1560	1092	1174	1304		1380.8	1772.68	1771.38	1015.97	1158.1	1204.15		U2OS_siPOLS_vs_U2OS_Control	-0.5438	0.000132	0.00074	1860	no	down	NA
ENSG00000005243	COPZ2	protein_coding	1139	1054	985	1075	1097	1132		1185.4	1154.64	1103.05	1018.66	1010.44	971.2		XP_A_siPOLS_vs_XP_A_Control	-0.1989	0.0707	0.192	1139	no	down		410	382	324	178	150	157		423.75	364.07	367.9	165.61	147.97	144.98		U2OS_siPOLS_vs_U2OS_Control	-1.333	2.15e-14	5.02e-13	410	yes	down	NA
ENSG00000005249	PRKAR2B	protein_coding	581	478	430	73	65	73		604.67	523.64	481.53	69.17	59.87	62.63		XP_A_siPOLS_vs_XP_A_Control	-3.072	9.65e-67	5.05e-64	581	yes	down		1768	1440	1335	167	118	137		1827.28	1372.4	1515.9	155.37	116.4	126.51		U2OS_siPOLS_vs_U2OS_Control	-3.564	2.36e-99	2.87e-96	1768	yes	down	2
ENSG00000005302	MSL3	protein_coding	640	623	627	796	802	760		666.07	682.49	702.14	754.28	738.72	652.04		XP_A_siPOLS_vs_XP_A_Control	0.06458	0.6	0.786	802	no	up		1195	1156	937	1444	1258	1311		1235.07	1101.73	1063.97	1343.46	1240.96	1210.61		U2OS_siPOLS_vs_U2OS_Control	0.1581	0.209	0.381	1444	no	up	NA
ENSG00000005339	CREBBP	protein_coding	1573	1653	2045	1549	1749	2244		1637.08	1810.84	2290.08	1467.82	1611	1925.25		XP_A_siPOLS_vs_XP_A_Control	-0.197	0.186	0.396	2244	no	down		1203	1472	1112	1500	1447	1476		1243.34	1402.9	1262.68	1395.56	1427.4	1362.98		U2OS_siPOLS_vs_U2OS_Control	0.0984	0.41	0.598	1500	no	up	NA
ENSG00000005379	TSPOAP1	protein_coding	0	1	2	0	0	2		0	1.1	2.24	0	0	1.72		XP_A_siPOLS_vs_XP_A_Control	-0.9168	0.685	0.845	2	no	down		2	14	12	35	39	61		2.07	13.34	13.63	32.56	38.47	56.33		U2OS_siPOLS_vs_U2OS_Control	2.135	0.000102	0.000588	61	yes	up	NA
ENSG00000005436	GCFC2	protein_coding	914	749	701	685	692	671		951.24	820.52	785.01	649.1	637.4	575.69		XP_A_siPOLS_vs_XP_A_Control	-0.4581	0.000413	0.00239	914	no	down		1409	1154	1094	1679	1508	1538		1456.24	1099.83	1242.24	1562.1	1487.57	1420.23		U2OS_siPOLS_vs_U2OS_Control	0.2351	0.0862	0.196	1679	no	up	NA
ENSG00000005448	WDR54	protein_coding	1485	1482	1491	2396	2495	2645		1545.5	1623.51	1669.69	2270.42	2298.13	2269.29		XP_A_siPOLS_vs_XP_A_Control	0.499	1.16e-06	1.16e-05	2645	no	up		691	927	809	1322	1329	1522		714.17	883.48	918.62	1229.96	1311	1405.46		U2OS_siPOLS_vs_U2OS_Control	0.6495	3.47e-06	2.68e-05	1522	no	up	NA
ENSG00000005469	CROT	protein_coding	494	384	340	320	312	304		514.13	420.67	380.75	303.23	287.38	260.82		XP_A_siPOLS_vs_XP_A_Control	-0.6291	6.53e-05	0.000462	494	no	down		1416	1288	1153	802	741	775		1463.48	1227.54	1309.23	746.16	730.96	715.66		U2OS_siPOLS_vs_U2OS_Control	-0.8672	1.34e-11	2.28e-10	1416	no	down	NA
ENSG00000005471	ABCB4	protein_coding	1	0	0	0	2	1		1.04	0	0	0	1.84	0.86		XP_A_siPOLS_vs_XP_A_Control	1.348	0.608	0.791	2	no	up		138	131	112	149	117	134		142.63	124.85	127.18	138.63	115.42	123.74		U2OS_siPOLS_vs_U2OS_Control	-0.06244	0.774	0.878	149	no	down	NA
ENSG00000005483	KMT2E	protein_coding	639	597	663	1544	1533	1777		665.03	654.01	742.46	1463.08	1412.04	1524.58		XP_A_siPOLS_vs_XP_A_Control	1.094	4.55e-21	2.41e-19	1777	yes	up		1979	1585	1447	2997	2361	2362		2045.36	1510.59	1643.07	2788.33	2329.02	2181.13		U2OS_siPOLS_vs_U2OS_Control	0.4895	0.00105	0.00478	2997	no	up	NA
ENSG00000005486	RHBDD2	protein_coding	409	538	655	341	369	442		425.66	589.37	733.5	323.13	339.88	379.22		XP_A_siPOLS_vs_XP_A_Control	-0.7453	4.06e-05	0.000299	655	no	down		796	1423	1107	614	738	841		822.69	1356.2	1257	571.25	728	776.6		U2OS_siPOLS_vs_U2OS_Control	-0.7271	0.000111	0.000634	1423	no	down	NA
ENSG00000005513	SOX8	protein_coding	0	0	0	0	0	0		0	0	0	0	0	0		XP_A_siPOLS_vs_XP_A_Control				0	no			3	9	3	9	8	15		3.1	8.58	3.41	8.37	7.89	13.85		U2OS_siPOLS_vs_U2OS_Control	0.9836	0.237	0.415	15	no	up	NA
ENSG00000005700	IBTK	protein_coding	8156	6427	5896	5356	5403	5004		8488.27	7040.69	6602.6	5075.29	4976.68	4293.2		XP_A_siPOLS_vs_XP_A_Control	-0.6257	7.03e-07	7.29e-06	8156	no	down		5526	4763	4091	2920	2411	2555		5711.29	4539.4	4645.34	2716.69	2378.34	2359.36		U2OS_siPOLS_vs_U2OS_Control	-0.9987	2.63e-14	6.07e-13	5526	no	down	NA
ENSG00000005801	ZNF195	protein_coding	433	360	319	265	239	257		450.64	394.38	357.23	251.11	220.14	220.49		XP_A_siPOLS_vs_XP_A_Control	-0.7987	2.65e-07	2.97e-06	433	no	down		1274	1057	911	1157	1060	1002		1316.72	1007.38	1034.44	1076.44	1045.64	925.27		U2OS_siPOLS_vs_U2OS_Control	-0.1403	0.336	0.528	1274	no	down	NA
ENSG00000005810	MYCBP2	protein_coding	2399	2105	1884	3203	3267	3544		2496.73	2306	2109.79	3035.13	3009.22	3040.59		XP_A_siPOLS_vs_XP_A_Control	0.3941	0.000267	0.00162	3544	no	up		4273	4049	3240	5954	4712	4894		4416.27	3858.92	3679.03	5539.45	4648.17	4519.25		U2OS_siPOLS_vs_U2OS_Control	0.2989	0.0206	0.0615	5954	no	up	NA
ENSG00000005812	FBXL3	protein_coding	1785	1530	1303	1630	1589	1627		1857.72	1676.09	1459.16	1544.57	1463.62	1395.89		XP_A_siPOLS_vs_XP_A_Control	-0.1814	0.141	0.325	1785	no	down		2687	2293	2034	1821	1660	1566		2777.09	2185.36	2309.61	1694.21	1637.51	1446.09		U2OS_siPOLS_vs_U2OS_Control	-0.606	6.77e-06	4.96e-05	2687	no	down	NA
ENSG00000005882	PDK2	protein_coding	551	608	698	783	846	964		573.45	666.06	781.65	741.96	779.25	827.07		XP_A_siPOLS_vs_XP_A_Control	0.2172	0.121	0.289	964	no	up		430	582	460	460	485	593		444.42	554.68	522.33	427.97	478.43	547.59		U2OS_siPOLS_vs_U2OS_Control	-0.06555	0.682	0.816	593	no	down	NA
ENSG00000005884	ITGA3	protein_coding	7902	9729	10267	5607	6275	7323		8223.92	10658	11497.4	5313.13	5779.88	6282.79		XP_A_siPOLS_vs_XP_A_Control	-0.8059	2.85e-09	4.37e-08	10267	no	down		6145	11307	9220	6783	7875	8987		6351.04	10776.2	10469.3	6310.73	7768.33	8298.84		U2OS_siPOLS_vs_U2OS_Control	-0.3024	0.0947	0.21	11307	no	down	NA
ENSG00000005889	ZFX	protein_coding	3846	3159	2872	2423	2276	2334		4002.68	3460.64	3216.19	2296.01	2096.41	2002.46		XP_A_siPOLS_vs_XP_A_Control	-0.7401	7.69e-10	1.3e-08	3846	no	down		2018	1653	1562	1074	855	944		2085.66	1575.4	1773.65	999.22	843.42	871.72		U2OS_siPOLS_vs_U2OS_Control	-1.001	2.61e-12	4.86e-11	2018	yes	down	NA
ENSG00000005893	LAMP2	protein_coding	7311	6240	5521	9728	9726	9434		7608.84	6835.84	6182.66	9218.14	8958.58	8093.93		XP_A_siPOLS_vs_XP_A_Control	0.3488	0.00245	0.0116	9728	no	up		6265	5726	5045	6872	6204	6444		6475.06	5457.19	5728.61	6393.53	6119.96	5950.56		U2OS_siPOLS_vs_U2OS_Control	0.06419	0.574	0.736	6872	no	up	NA
ENSG00000005961	ITGA2B	protein_coding	7	15	7	12	16	26		7.29	16.43	7.84	11.37	14.74	22.31		XP_A_siPOLS_vs_XP_A_Control	0.6241	0.271	0.512	26	no	up		4	10	11	10	6	11		4.13	9.53	12.49	9.3	5.92	10.16		U2OS_siPOLS_vs_U2OS_Control	-0.0363	0.962	0.982	11	no	down	NA
ENSG00000006007	GDE1	protein_coding	3203	2887	2662	4242	4365	4085		3333.49	3162.67	2981.02	4019.67	4020.58	3504.74		XP_A_siPOLS_vs_XP_A_Control	0.2846	0.00962	0.0374	4365	no	up		4959	4432	3871	4371	3843	4233		5125.27	4223.94	4395.53	4066.67	3790.94	3908.87		U2OS_siPOLS_vs_U2OS_Control	-0.2242	0.0592	0.146	4959	no	down	NA
ENSG00000006015	C19orf60	protein_coding	100	129	162	163	206	225		104.07	141.32	181.41	154.46	189.75	193.04		XP_A_siPOLS_vs_XP_A_Control	0.3348	0.12	0.287	225	no	up		107	237	159	116	151	191		110.59	225.87	180.54	107.92	148.95	176.37		U2OS_siPOLS_vs_U2OS_Control	-0.2561	0.347	0.54	237	no	down	NA
ENSG00000006016	CRLF1	protein_coding	1	0	0	1	1	3		1.04	0	0	0.95	0.92	2.57		XP_A_siPOLS_vs_XP_A_Control	2.064	0.358	0.605	3	no	up		9	26	17	9	12	8		9.3	24.78	19.3	8.37	11.84	7.39		U2OS_siPOLS_vs_U2OS_Control	-0.9571	0.132	0.272	26	no	down	NA
ENSG00000006025	OSBPL7	protein_coding	349	318	345	590	635	700		363.22	348.36	386.35	559.08	584.9	600.57		XP_A_siPOLS_vs_XP_A_Control	0.6685	2.94e-07	3.26e-06	700	no	up		193	288	222	358	389	433		199.47	274.48	252.08	333.07	383.73	399.84		U2OS_siPOLS_vs_U2OS_Control	0.6204	0.000558	0.00274	433	no	up	NA
ENSG00000006042	TMEM98	protein_coding	0	0	0	0	0	1		0	0	0	0	0	0.86		XP_A_siPOLS_vs_XP_A_Control	2.86	0.551	0.747	1	no	up		1229	1529	1314	1054	1074	1131		1270.21	1457.22	1492.05	980.61	1059.45	1044.4		U2OS_siPOLS_vs_U2OS_Control	-0.452	0.000326	0.00168	1529	no	down	NA
ENSG00000006047	YBX2	protein_coding	0	0	2	0	0	0		0	0	2.24	0	0	0		XP_A_siPOLS_vs_XP_A_Control	-4.473	0.273	0.513	2	no	down		58	65	42	62	65	63		59.94	61.95	47.69	57.68	64.12	58.18		U2OS_siPOLS_vs_U2OS_Control	0.08233	0.785	0.885	65	no	up	NA
ENSG00000006062	MAP3K14	protein_coding	1809	2258	2399	3611	4024	4582		1882.7	2473.61	2686.51	3421.74	3706.49	3931.14		XP_A_siPOLS_vs_XP_A_Control	0.6513	2.53e-06	2.37e-05	4582	no	up		329	666	522	936	1199	1227		340.03	634.73	592.73	870.83	1182.76	1133.04		U2OS_siPOLS_vs_U2OS_Control	1.023	7.34e-07	6.47e-06	1227	yes	up	NA
ENSG00000006071	ABCC8	protein_coding	1	0	0	0	0	0		1.04	0	0	0	0	0		XP_A_siPOLS_vs_XP_A_Control	-3.39	0.479	0.704	1	no	down		11	8	5	1	1	3		11.37	7.62	5.68	0.93	0.99	2.77		U2OS_siPOLS_vs_U2OS_Control	-2.391	0.0299	0.0838	11	no	down	NA
ENSG00000006118	TMEM132A	protein_coding	759	1165	1321	1349	1624	2006		789.92	1276.24	1479.31	1278.3	1495.86	1721.05		XP_A_siPOLS_vs_XP_A_Control	0.343	0.0701	0.191	2006	no	up		892	2220	1688	1776	2635	2735		921.91	2115.78	1916.73	1652.35	2599.31	2525.57		U2OS_siPOLS_vs_U2OS_Control	0.452	0.268	0.452	2735	no	up	NA
ENSG00000006125	AP2B1	protein_coding	10734	9172	8791	9813	9822	10050		11171.3	10047.8	9844.55	9298.69	9047	8622.43		XP_A_siPOLS_vs_XP_A_Control	-0.204	0.0468	0.138	10734	no	down		10180	9170	7871	10155	8409	9150		10521.3	8739.52	8937.54	9447.95	8295.09	8449.36		U2OS_siPOLS_vs_U2OS_Control	-0.1064	0.379	0.571	10180	no	down	NA
ENSG00000006194	ZNF263	protein_coding	1333	1251	1247	1381	1527	1462		1387.31	1370.45	1396.45	1308.62	1406.51	1254.33		XP_A_siPOLS_vs_XP_A_Control	-0.06575	0.546	0.747	1527	no	down		1461	1566	1341	2058	1951	2073		1509.99	1492.48	1522.71	1914.71	1924.57	1914.26		U2OS_siPOLS_vs_U2OS_Control	0.3465	0.0016	0.00694	2073	no	up	NA
ENSG00000006210	CX3CL1	protein_coding	1	0	0	2	2	1		1.04	0	0	1.9	1.84	0.86		XP_A_siPOLS_vs_XP_A_Control	2.1	0.343	0.59	2	no	up		65	111	94	52	44	59		67.18	105.79	106.74	48.38	43.4	54.48		U2OS_siPOLS_vs_U2OS_Control	-0.934	0.00192	0.00811	111	no	down	NA
ENSG00000006282	SPATA20	protein_coding	1180	1393	1603	1630	1840	2069		1228.07	1526.01	1795.11	1544.57	1694.82	1775.11		XP_A_siPOLS_vs_XP_A_Control	0.1409	0.325	0.572	2069	no	up		1319	2390	1920	2028	2458	2631		1363.23	2277.8	2180.16	1886.8	2424.7	2429.54		U2OS_siPOLS_vs_U2OS_Control	0.2116	0.245	0.425	2631	no	up	NA
ENSG00000006283	CACNA1G	protein_coding	157	190	238	97	134	165		163.4	208.14	266.52	91.92	123.43	141.56		XP_A_siPOLS_vs_XP_A_Control	-0.8349	0.000174	0.00111	238	no	down		49	74	75	46	60	64		50.64	70.53	85.16	42.8	59.19	59.1		U2OS_siPOLS_vs_U2OS_Control	-0.3556	0.265	0.449	75	no	down	NA
ENSG00000006327	TNFRSF12A	protein_coding	3132	3849	3774	5997	6715	7206		3259.59	4216.53	4226.29	5682.69	6185.16	6182.41		XP_A_siPOLS_vs_XP_A_Control	0.6254	5.48e-07	5.81e-06	7206	no	up		2051	3671	2729	4635	5110	5585		2119.77	3498.67	3098.79	4312.29	5040.78	5157.34		U2OS_siPOLS_vs_U2OS_Control	0.7351	1.17e-05	8.18e-05	5585	no	up	NA
ENSG00000006432	MAP3K9	protein_coding	1021	1059	1023	1637	1769	1979		1062.59	1160.12	1145.6	1551.2	1629.42	1697.89		XP_A_siPOLS_vs_XP_A_Control	0.5347	1.2e-06	1.2e-05	1979	no	up		2222	2438	2012	2977	2681	2951		2296.5	2323.55	2284.63	2769.73	2644.68	2725.03		U2OS_siPOLS_vs_U2OS_Control	0.2373	0.026	0.0745	2977	no	up	NA
ENSG00000006451	RALA	protein_coding	3408	2827	2704	2572	2602	2638		3546.84	3096.94	3028.06	2437.2	2396.69	2263.28		XP_A_siPOLS_vs_XP_A_Control	-0.4467	5.24e-05	0.000377	3408	no	down		2707	2267	1975	1328	1119	1108		2797.76	2160.58	2242.62	1235.54	1103.84	1023.16		U2OS_siPOLS_vs_U2OS_Control	-1.099	7.53e-15	1.85e-13	2707	yes	down	NA
ENSG00000006453	BAIAP2L1	protein_coding	135	131	109	66	57	54		140.5	143.51	122.06	62.54	52.5	46.33		XP_A_siPOLS_vs_XP_A_Control	-1.335	6.58e-09	9.63e-08	135	yes	down		1292	1273	1192	1271	1153	1213		1335.32	1213.24	1353.52	1182.51	1137.38	1120.12		U2OS_siPOLS_vs_U2OS_Control	-0.1815	0.13	0.27	1292	no	down	NA
ENSG00000006459	KDM7A	protein_coding	149	118	115	209	204	211		155.07	129.27	128.78	198.05	187.9	181.03		XP_A_siPOLS_vs_XP_A_Control	0.4551	0.0118	0.0446	211	no	up		425	358	326	608	508	559		439.25	341.19	370.17	565.67	501.12	516.2		U2OS_siPOLS_vs_U2OS_Control	0.4608	0.00327	0.0129	608	no	up	NA
ENSG00000006468	ETV1	protein_coding	37	47	32	34	40	49		38.51	51.49	35.84	32.22	36.84	42.04		XP_A_siPOLS_vs_XP_A_Control	-0.1774	0.584	0.775	49	no	down		197	176	157	3	3	2		203.61	167.74	178.27	2.79	2.96	1.85		U2OS_siPOLS_vs_U2OS_Control	-6.182	4.97e-28	3.36e-26	197	yes	down	NA
ENSG00000006530	AGK	protein_coding	1317	1117	1034	1066	1078	1050		1370.65	1223.66	1157.92	1010.13	992.94	900.85		XP_A_siPOLS_vs_XP_A_Control	-0.3703	0.00214	0.0104	1317	no	down		1029	944	823	899	775	839		1063.5	899.68	934.52	836.41	764.5	774.76		U2OS_siPOLS_vs_U2OS_Control	-0.2864	0.0302	0.0844	1029	no	down	NA
ENSG00000006534	ALDH3B1	protein_coding	223	322	380	688	803	898		232.08	352.75	425.54	651.94	739.64	770.44		XP_A_siPOLS_vs_XP_A_Control	1.099	2.84e-09	4.37e-08	898	yes	up		421	700	544	706	878	987		435.12	667.14	617.71	656.84	866.11	911.42		U2OS_siPOLS_vs_U2OS_Control	0.5009	0.00649	0.0233	987	no	up	NA
ENSG00000006576	PHTF2	protein_coding	2743	2175	1978	2049	1970	1882		2854.75	2382.68	2215.05	1941.61	1814.56	1614.67		XP_A_siPOLS_vs_XP_A_Control	-0.4729	0.000271	0.00165	2743	no	down		3787	3018	2615	2439	2056	2137		3913.98	2876.32	2969.34	2269.18	2028.15	1973.36		U2OS_siPOLS_vs_U2OS_Control	-0.6382	8.53e-06	6.13e-05	3787	no	down	NA
ENSG00000006606	CCL26	protein_coding	82	78	53	42	33	42		85.34	85.45	59.35	39.8	30.4	36.03		XP_A_siPOLS_vs_XP_A_Control	-1.117	0.000113	0.000755	82	yes	down		669	638	510	305	199	254		691.43	608.05	579.11	283.76	196.3	234.55		U2OS_siPOLS_vs_U2OS_Control	-1.394	7.13e-16	1.9e-14	669	yes	down	2
ENSG00000006607	FARP2	protein_coding	2023	1860	1720	2009	2031	2029		2105.41	2037.61	1926.13	1903.71	1870.75	1740.79		XP_A_siPOLS_vs_XP_A_Control	-0.1383	0.194	0.407	2031	no	down		1844	2145	1641	1606	1505	1627		1905.83	2044.3	1863.36	1494.18	1484.61	1502.42		U2OS_siPOLS_vs_U2OS_Control	-0.3757	0.000892	0.00415	2145	no	down	NA
ENSG00000006611	USH1C	protein_coding	2	1	0	1	1	1		2.08	1.1	0	0.95	0.92	0.86		XP_A_siPOLS_vs_XP_A_Control	-0.2349	0.901	0.965	2	no	down		7	3	3	20	19	18		7.23	2.86	3.41	18.61	18.74	16.62		U2OS_siPOLS_vs_U2OS_Control	2.001	0.00517	0.0191	20	no	up	NA
ENSG00000006625	GGCT	protein_coding	1483	1348	1202	1785	1907	1772		1543.42	1476.72	1346.05	1691.45	1756.53	1520.29		XP_A_siPOLS_vs_XP_A_Control	0.186	0.109	0.268	1907	no	up		1317	1305	1112	1038	935	963		1361.16	1243.74	1262.68	965.73	922.33	889.26		U2OS_siPOLS_vs_U2OS_Control	-0.4777	8.32e-05	0.000489	1317	no	down	NA
ENSG00000006634	DBF4	protein_coding	1052	883	845	1157	1121	1161		1094.86	967.31	946.27	1096.36	1032.55	996.08		XP_A_siPOLS_vs_XP_A_Control	0.05435	0.647	0.821	1161	no	up		3119	2809	2429	2488	2037	2180		3223.58	2677.13	2758.14	2314.77	2009.41	2013.07		U2OS_siPOLS_vs_U2OS_Control	-0.4503	0.000396	0.00201	3119	no	down	NA
ENSG00000006638	TBXA2R	protein_coding	38	63	83	45	54	54		39.55	69.02	92.95	42.64	49.74	46.33		XP_A_siPOLS_vs_XP_A_Control	-0.5352	0.091	0.234	83	no	down		7	16	6	9	9	14		7.23	15.25	6.81	8.37	8.88	12.93		U2OS_siPOLS_vs_U2OS_Control	0.03387	0.962	0.982	16	no	up	NA
ENSG00000006652	IFRD1	protein_coding	2987	2584	2365	1646	1636	1615		3108.69	2830.74	2648.43	1559.73	1506.91	1385.59		XP_A_siPOLS_vs_XP_A_Control	-0.9481	7.49e-17	2.8e-15	2987	no	down		1740	1539	1382	2398	2110	2243		1798.34	1466.75	1569.26	2231.04	2081.42	2071.25		U2OS_siPOLS_vs_U2OS_Control	0.4012	0.00129	0.00574	2398	no	up	NA
ENSG00000006695	COX10	protein_coding	579	543	555	963	953	1026		602.59	594.85	621.51	912.53	877.8	880.26		XP_A_siPOLS_vs_XP_A_Control	0.554	1.71e-06	1.66e-05	1026	no	up		473	435	363	773	724	685		488.86	414.58	412.19	719.18	714.19	632.55		U2OS_siPOLS_vs_U2OS_Control	0.6508	8.56e-06	6.15e-05	773	no	up	NA
ENSG00000006704	GTF2IRD1	protein_coding	342	362	451	661	713	843		355.93	396.57	505.05	626.36	656.74	723.25		XP_A_siPOLS_vs_XP_A_Control	0.6751	9.55e-06	8.03e-05	843	no	up		322	603	479	779	911	1011		332.8	574.69	543.91	724.76	898.66	933.58		U2OS_siPOLS_vs_U2OS_Control	0.8169	2.81e-05	0.000184	1011	no	up	NA
ENSG00000006712	PAF1	protein_coding	2705	2743	3030	2287	2325	2638		2815.2	3004.92	3393.13	2167.14	2141.55	2263.28		XP_A_siPOLS_vs_XP_A_Control	-0.4872	1.37e-05	0.000111	3030	no	down		2271	2702	2216	1663	1573	1831		2347.15	2575.16	2516.27	1547.21	1551.69	1690.79		U2OS_siPOLS_vs_U2OS_Control	-0.6351	3.12e-08	3.51e-07	2702	no	down	NA
ENSG00000006715	VPS41	protein_coding	4050	3336	3009	3865	3903	3790		4214.99	3654.54	3369.61	3662.43	3595.04	3251.64		XP_A_siPOLS_vs_XP_A_Control	-0.09709	0.414	0.662	4050	no	down		3773	3480	2924	2078	1773	1833		3899.51	3316.63	3320.21	1933.32	1748.98	1692.64		U2OS_siPOLS_vs_U2OS_Control	-0.971	3.93e-15	9.88e-14	3773	no	down	NA
ENSG00000006740	ARHGAP44	protein_coding	3	6	6	1	0	2		3.12	6.57	6.72	0.95	0	1.72		XP_A_siPOLS_vs_XP_A_Control	-2.6	0.0399	0.122	6	no	down		131	159	145	214	225	260		135.39	151.54	164.65	199.1	221.95	240.09		U2OS_siPOLS_vs_U2OS_Control	0.551	0.00479	0.0179	260	no	up	NA
ENSG00000006744	ELAC2	protein_coding	4101	4246	3938	4535	4455	4835		4268.07	4651.44	4409.95	4297.32	4103.48	4148.2		XP_A_siPOLS_vs_XP_A_Control	-0.08704	0.379	0.626	4835	no	down		2314	2799	2389	3008	2922	3328		2391.59	2667.6	2712.71	2798.57	2882.42	3073.16		U2OS_siPOLS_vs_U2OS_Control	0.1718	0.135	0.277	3328	no	up	NA
ENSG00000006747	SCIN	protein_coding	20	22	25	26	20	19		20.81	24.1	28	24.64	18.42	16.3		XP_A_siPOLS_vs_XP_A_Control	-0.2982	0.478	0.704	26	no	down		36	40	27	89	85	89		37.21	38.12	30.66	82.8	83.85	82.19		U2OS_siPOLS_vs_U2OS_Control	1.228	5.69e-05	0.000347	89	yes	up	NA
ENSG00000006756	ARSD	protein_coding	0	0	0	0	0	0		0	0	0	0	0	0		XP_A_siPOLS_vs_XP_A_Control				0	no			24	20	19	47	37	52		24.8	19.06	21.57	43.73	36.5	48.02		U2OS_siPOLS_vs_U2OS_Control	0.9732	0.0154	0.0481	52	no	up	NA
ENSG00000006757	PNPLA4	protein_coding	0	0	0	0	0	1		0	0	0	0	0	0.86		XP_A_siPOLS_vs_XP_A_Control	2.86	0.551	0.747	1	no	up		141	153	122	215	210	216		145.73	145.82	138.53	200.03	207.16	199.46		U2OS_siPOLS_vs_U2OS_Control	0.4955	0.00925	0.0315	216	no	up	NA
ENSG00000006831	ADIPOR2	protein_coding	16643	14533	13704	3712	3709	3982		17321	15920.7	15346.3	3517.45	3416.34	3416.37		XP_A_siPOLS_vs_XP_A_Control	-2.231	8.26e-110	1.44e-106	16643	yes	down		9517	8819	7166	1980	1587	1767		9836.1	8404.99	8137.01	1842.14	1565.5	1631.7		U2OS_siPOLS_vs_U2OS_Control	-2.388	8.91e-81	5.72e-78	9517	yes	down	2
ENSG00000006837	CDKL3	protein_coding	14	6	7	9	11	6		14.57	6.57	7.84	8.53	10.13	5.15		XP_A_siPOLS_vs_XP_A_Control	-0.2934	0.66	0.83	14	no	down		7	11	9	18	19	16		7.23	10.48	10.22	16.75	18.74	14.77		U2OS_siPOLS_vs_U2OS_Control	0.8463	0.164	0.32	19	no	up	NA
ENSG00000007047	MARK4	protein_coding	370	406	537	403	434	550		385.07	444.77	601.36	381.88	399.76	471.87		XP_A_siPOLS_vs_XP_A_Control	-0.1899	0.274	0.513	550	no	down		238	264	220	250	233	291		245.98	251.61	249.81	232.59	229.84	268.72		U2OS_siPOLS_vs_U2OS_Control	-0.03138	0.855	0.926	291	no	down	NA
ENSG00000007080	CCDC124	protein_coding	245	538	708	193	233	368		254.98	589.37	792.85	182.88	214.62	315.73		XP_A_siPOLS_vs_XP_A_Control	-1.198	0.019	0.0664	708	no	down		125	484	346	146	265	232		129.19	461.28	392.88	135.83	261.41	214.24		U2OS_siPOLS_vs_U2OS_Control	-0.6856	0.238	0.416	484	no	down	NA
ENSG00000007168	PAFAH1B1	protein_coding	9911	8457	7800	8206	8153	8067		10314.8	9264.53	8734.78	7775.91	7509.7	6921.11		XP_A_siPOLS_vs_XP_A_Control	-0.3506	0.00134	0.00684	9911	no	down		4975	4270	3832	3711	3356	3383		5141.81	4069.55	4351.24	3452.62	3310.54	3123.95		U2OS_siPOLS_vs_U2OS_Control	-0.456	0.000273	0.00144	4975	no	down	NA
ENSG00000007171	NOS2	protein_coding	0	1	0	0	0	0		0	1.1	0	0	0	0		XP_A_siPOLS_vs_XP_A_Control	-3.447	0.471	0.703	1	no	down		37	36	38	29	28	42		38.24	34.31	43.15	26.98	27.62	38.78		U2OS_siPOLS_vs_U2OS_Control	-0.3055	0.428	0.615	42	no	down	NA
ENSG00000007174	DNAH9	protein_coding	2	0	0	0	0	1		2.08	0	0	0	0	0.86		XP_A_siPOLS_vs_XP_A_Control	-1.261	0.68	0.842	2	no	down		0	9	2	17	6	5		0	8.58	2.27	15.82	5.92	4.62		U2OS_siPOLS_vs_U2OS_Control	1.26	0.235	0.413	17	no	up	NA
ENSG00000007202	KIAA0100	protein_coding	19552	18002	17554	16180	16589	17818		20348.5	19721	19657.7	15332	15280.1	15287		XP_A_siPOLS_vs_XP_A_Control	-0.3799	3.44e-05	0.000258	19552	no	down		18471	21364	17622	18679	16198	18485		19090.3	20361.1	20009.8	17378.5	15978.6	17069.5		U2OS_siPOLS_vs_U2OS_Control	-0.2378	0.0211	0.0627	21364	no	down	NA
ENSG00000007237	GAS7	protein_coding	1	0	2	0	1	1		1.04	0	2.24	0	0.92	0.86		XP_A_siPOLS_vs_XP_A_Control	-0.8664	0.685	0.845	2	no	down		191	284	211	226	200	231		197.4	270.67	239.59	210.26	197.29	213.31		U2OS_siPOLS_vs_U2OS_Control	-0.1894	0.317	0.508	284	no	down	NA
ENSG00000007255	TRAPPC6A	protein_coding	63	103	114	86	110	123		65.57	112.84	127.66	81.49	101.32	105.53		XP_A_siPOLS_vs_XP_A_Control	-0.08244	0.748	0.883	123	no	down		27	65	47	43	52	58		27.91	61.95	53.37	40.01	51.3	53.56		U2OS_siPOLS_vs_U2OS_Control	0.01485	0.968	0.984	65	no	up	NA
ENSG00000007264	MATK	protein_coding	0	1	0	0	0	0		0	1.1	0	0	0	0		XP_A_siPOLS_vs_XP_A_Control	-3.447	0.471	0.703	1	no	down		1	1	1	8	9	12		1.03	0.95	1.14	7.44	8.88	11.08		U2OS_siPOLS_vs_U2OS_Control	3.139	0.00831	0.0287	12	no	up	NA
ENSG00000007312	CD79B	protein_coding	1	5	6	2	6	3		1.04	5.48	6.72	1.9	5.53	2.57		XP_A_siPOLS_vs_XP_A_Control	-0.3976	0.696	0.851	6	no	down		1	1	0	0	1	1		1.03	0.95	0	0	0.99	0.92		U2OS_siPOLS_vs_U2OS_Control	-0.07972	0.976	0.989	1	no	down	NA
ENSG00000007314	SCN4A	protein_coding	0	0	0	0	1	0		0	0	0	0	0.92	0		XP_A_siPOLS_vs_XP_A_Control	2.939	0.539	0.743	1	no	up		8	10	4	4	5	8		8.27	9.53	4.54	3.72	4.93	7.39		U2OS_siPOLS_vs_U2OS_Control	-0.4844	0.574	0.736	10	no	down	NA
ENSG00000007341	ST7L	protein_coding	494	400	374	681	693	721		514.13	438.19	418.82	645.31	638.32	618.58		XP_A_siPOLS_vs_XP_A_Control	0.4715	0.000399	0.00232	721	no	up		765	761	650	1198	1127	1082		790.65	725.28	738.08	1114.59	1111.73	999.15		U2OS_siPOLS_vs_U2OS_Control	0.517	4.81e-05	0.000299	1198	no	up	NA
ENSG00000007350	TKTL1	protein_coding	0	2	0	1	0	0		0	2.19	0	0.95	0	0		XP_A_siPOLS_vs_XP_A_Control	-1.231	0.679	0.842	2	no	down		6	0	2	4	3	5		6.2	0	2.27	3.72	2.96	4.62		U2OS_siPOLS_vs_U2OS_Control	0.4255	0.74	0.856	6	no	up	NA
ENSG00000007372	PAX6	protein_coding	6	1	1	1	4	3		6.24	1.1	1.12	0.95	3.68	2.57		XP_A_siPOLS_vs_XP_A_Control	-0.2403	0.845	0.939	6	no	down		0	1	0	0	3	1		0	0.95	0	0	2.96	0.92		U2OS_siPOLS_vs_U2OS_Control	1.963	0.477	0.66	3	no	up	NA
ENSG00000007376	RPUSD1	protein_coding	376	783	879	441	544	718		391.32	857.77	984.34	417.89	501.08	616.01		XP_A_siPOLS_vs_XP_A_Control	-0.5407	0.196	0.41	879	no	down		101	490	330	153	236	219		104.39	467	374.72	142.35	232.8	202.23		U2OS_siPOLS_vs_U2OS_Control	-0.7127	0.254	0.436	490	no	down	NA
ENSG00000007384	RHBDF1	protein_coding	258	303	377	431	477	641		268.51	331.93	422.18	408.41	439.36	549.95		XP_A_siPOLS_vs_XP_A_Control	0.4525	0.0122	0.0459	641	no	up		268	539	497	469	615	719		276.99	513.7	564.34	436.35	606.67	663.94		U2OS_siPOLS_vs_U2OS_Control	0.3334	0.152	0.302	719	no	up	NA
ENSG00000007392	LUC7L	protein_coding	765	804	795	876	840	922		796.17	880.77	890.28	830.09	773.72	791.03		XP_A_siPOLS_vs_XP_A_Control	-0.1001	0.396	0.644	922	no	down		838	987	774	1006	880	931		866.1	940.67	878.88	935.96	868.08	859.71		U2OS_siPOLS_vs_U2OS_Control	-0.01204	0.923	0.964	1006	no	down	NA
ENSG00000007402	CACNA2D2	protein_coding	0	1	0	0	2	1		0	1.1	0	0	1.84	0.86		XP_A_siPOLS_vs_XP_A_Control	1.312	0.616	0.796	2	no	up		28	24	23	18	15	16		28.94	22.87	26.12	16.75	14.8	14.77		U2OS_siPOLS_vs_U2OS_Control	-0.749	0.12	0.254	28	no	down	NA
ENSG00000007516	BAIAP3	protein_coding	0	2	2	5	3	8		0	2.19	2.24	4.74	2.76	6.86		XP_A_siPOLS_vs_XP_A_Control	1.718	0.151	0.342	8	no	up		14	34	32	38	65	57		14.47	32.4	36.34	35.35	64.12	52.64		U2OS_siPOLS_vs_U2OS_Control	0.8713	0.0387	0.104	65	no	up	NA
ENSG00000007520	TSR3	protein_coding	708	1092	1141	767	979	1129		736.84	1196.27	1277.74	726.8	901.75	968.63		XP_A_siPOLS_vs_XP_A_Control	-0.3053	0.0978	0.247	1141	no	down		505	1088	830	564	744	786		521.93	1036.92	942.47	524.73	733.92	725.81		U2OS_siPOLS_vs_U2OS_Control	-0.3342	0.128	0.266	1088	no	down	NA
ENSG00000007541	PIGQ	protein_coding	433	817	986	643	805	1108		450.64	895.01	1104.17	609.3	741.48	950.61		XP_A_siPOLS_vs_XP_A_Control	-0.0899	0.827	0.929	1108	no	down		114	300	241	157	257	276		117.82	285.92	273.66	146.07	253.52	254.87		U2OS_siPOLS_vs_U2OS_Control	-0.04999	0.865	0.932	300	no	down	NA
ENSG00000007545	CRAMP1	protein_coding	315	327	335	481	524	590		327.83	358.22	375.15	455.79	482.65	506.19		XP_A_siPOLS_vs_XP_A_Control	0.4459	0.00109	0.00569	590	no	up		282	357	281	463	475	468		291.46	340.24	319.08	430.76	468.57	432.16		U2OS_siPOLS_vs_U2OS_Control	0.4852	0.00156	0.00677	475	no	up	NA
ENSG00000007866	TEAD3	protein_coding	1029	1072	1236	994	1115	1308		1070.92	1174.36	1384.13	941.9	1027.02	1122.2		XP_A_siPOLS_vs_XP_A_Control	-0.231	0.0833	0.217	1308	no	down		831	1198	984	900	928	1083		858.86	1141.76	1117.33	837.34	915.43	1000.07		U2OS_siPOLS_vs_U2OS_Control	-0.1797	0.23	0.406	1198	no	down	NA
ENSG00000007923	DNAJC11	protein_coding	2292	2205	2317	2682	2751	3183		2385.37	2415.55	2594.68	2541.43	2533.94	2730.86		XP_A_siPOLS_vs_XP_A_Control	0.07812	0.452	0.699	3183	no	up		1041	1386	1115	1936	2002	2140		1075.9	1320.93	1266.09	1801.21	1974.88	1976.13		U2OS_siPOLS_vs_U2OS_Control	0.651	3.76e-07	3.51e-06	2140	no	up	NA
ENSG00000007933	FMO3	protein_coding	0	0	0	1	0	0		0	0	0	0.95	0	0		XP_A_siPOLS_vs_XP_A_Control	2.97	0.534	0.743	1	no	up		3	7	4	6	2	6		3.1	6.67	4.54	5.58	1.97	5.54		U2OS_siPOLS_vs_U2OS_Control	-0.1286	0.899	0.952	7	no	down	NA
ENSG00000007944	MYLIP	protein_coding	517	431	411	858	846	912		538.06	472.15	460.26	813.03	779.25	782.45		XP_A_siPOLS_vs_XP_A_Control	0.6908	4.06e-08	5.23e-07	912	no	up		818	867	709	1053	840	950		845.43	826.3	805.07	979.68	828.62	877.26		U2OS_siPOLS_vs_U2OS_Control	0.1168	0.37	0.562	1053	no	up	NA
ENSG00000007968	E2F2	protein_coding	680	750	666	1656	1770	1901		707.7	821.62	745.82	1569.21	1630.34	1630.97		XP_A_siPOLS_vs_XP_A_Control	1.086	2.59e-21	1.41e-19	1901	yes	up		338	545	417	310	297	397		349.33	519.42	473.5	288.42	292.98	366.6		U2OS_siPOLS_vs_U2OS_Control	-0.5017	0.00737	0.026	545	no	down	NA
ENSG00000008018	PSMB1	protein_coding	4492	4358	3986	4909	4967	5039		4675	4774.13	4463.7	4651.71	4575.08	4323.23		XP_A_siPOLS_vs_XP_A_Control	-0.03819	0.7	0.853	5039	no	down		7822	8048	6627	7637	6305	7125		8084.27	7670.19	7524.97	7105.27	6219.59	6579.42		U2OS_siPOLS_vs_U2OS_Control	-0.226	0.0385	0.103	8048	no	down	NA
ENSG00000008056	SYN1	protein_coding	1	1	0	1	1	1		1.04	1.1	0	0.95	0.92	0.86		XP_A_siPOLS_vs_XP_A_Control	0.3412	0.868	0.95	1	no	up		13	7	8	4	7	3		13.44	6.67	9.08	3.72	6.91	2.77		U2OS_siPOLS_vs_U2OS_Control	-1.128	0.183	0.346	13	no	down	NA
ENSG00000008083	JARID2	protein_coding	1080	990	1012	2666	2763	3027		1124	1084.53	1133.28	2526.27	2544.99	2597.02		XP_A_siPOLS_vs_XP_A_Control	1.198	2.23e-31	2.23e-29	3027	yes	up		1705	1912	1582	3049	2747	2977		1762.17	1822.24	1796.36	2836.71	2709.79	2749.04		U2OS_siPOLS_vs_U2OS_Control	0.6245	7.29e-09	8.97e-08	3049	no	up	NA
ENSG00000008086	CDKL5	protein_coding	489	402	394	428	398	414		508.92	440.39	441.22	405.57	366.6	355.19		XP_A_siPOLS_vs_XP_A_Control	-0.3037	0.0298	0.0959	489	no	down		513	424	393	485	396	477		530.2	404.1	446.25	451.23	390.64	440.47		U2OS_siPOLS_vs_U2OS_Control	-0.1058	0.51	0.687	513	no	down	NA
ENSG00000008118	CAMK1G	protein_coding	0	1	0	9	4	10		0	1.1	0	8.53	3.68	8.58		XP_A_siPOLS_vs_XP_A_Control	4.26	0.0118	0.0446	10	no	up		2	0	0	6	5	7		2.07	0	0	5.58	4.93	6.46		U2OS_siPOLS_vs_U2OS_Control	3.035	0.0469	0.121	7	no	up	NA
ENSG00000008128	CDK11A	protein_coding	26	30	39	34	30	33		27.06	32.86	43.67	32.22	27.63	28.31		XP_A_siPOLS_vs_XP_A_Control	-0.2308	0.518	0.738	39	no	down		22	39	39	29	37	29		22.74	37.17	44.28	26.98	36.5	26.78		U2OS_siPOLS_vs_U2OS_Control	-0.2063	0.62	0.771	39	no	down	NA
ENSG00000008130	NADK	protein_coding	1177	1364	1341	1313	1427	1640		1224.95	1494.24	1501.71	1244.18	1314.4	1407.04		XP_A_siPOLS_vs_XP_A_Control	-0.08955	0.471	0.703	1640	no	down		726	1190	989	1053	1188	1280		750.34	1134.14	1123.01	979.68	1171.91	1181.99		U2OS_siPOLS_vs_U2OS_Control	0.1485	0.381	0.572	1280	no	up	NA
ENSG00000008226	DLEC1	protein_coding	1	1	2	0	0	3		1.04	1.1	2.24	0	0	2.57		XP_A_siPOLS_vs_XP_A_Control	-0.7303	0.696	0.852	3	no	down		0	1	1	1	7	0		0	0.95	1.14	0.93	6.91	0		U2OS_siPOLS_vs_U2OS_Control	1.906	0.34	0.532	7	no	up	NA
ENSG00000008256	CYTH3	protein_coding	3470	3584	3544	3175	3307	3762		3611.36	3926.22	3968.73	3008.59	3046.06	3227.62		XP_A_siPOLS_vs_XP_A_Control	-0.3097	0.00251	0.0119	3762	no	down		4031	5061	4250	4549	4557	4866		4166.16	4823.41	4825.88	4232.27	4495.27	4493.4		U2OS_siPOLS_vs_U2OS_Control	-0.06346	0.578	0.738	5061	no	down	NA
ENSG00000008277	ADAM22	protein_coding	154	113	132	296	285	302		160.27	123.79	147.82	280.49	262.51	259.1		XP_A_siPOLS_vs_XP_A_Control	0.892	2.16e-07	2.46e-06	302	no	up		218	178	139	325	328	351		225.31	169.64	157.83	302.37	323.56	324.12		U2OS_siPOLS_vs_U2OS_Control	0.7805	3.6e-05	0.000229	351	no	up	NA
ENSG00000008282	SYPL1	protein_coding	1752	1461	1423	915	993	906		1823.37	1600.51	1593.54	867.04	914.65	777.31		XP_A_siPOLS_vs_XP_A_Control	-0.9719	1.01e-15	3.39e-14	1752	no	down		3679	3125	2839	1740	1508	1523		3802.36	2978.3	3223.69	1618.85	1487.57	1406.38		U2OS_siPOLS_vs_U2OS_Control	-1.148	2.82e-18	9.33e-17	3679	yes	down	NA
ENSG00000008283	CYB561	protein_coding	97	90	91	125	126	120		100.95	98.59	101.91	118.45	116.06	102.95		XP_A_siPOLS_vs_XP_A_Control	0.1618	0.433	0.682	126	no	up		822	1085	835	1315	1308	1452		849.56	1034.06	948.14	1223.44	1290.28	1340.82		U2OS_siPOLS_vs_U2OS_Control	0.4446	0.000609	0.00296	1452	no	up	NA
ENSG00000008294	SPAG9	protein_coding	13011	10749	10084	11183	10965	11280		13541	11775.4	11292.5	10596.9	10099.8	9677.71		XP_A_siPOLS_vs_XP_A_Control	-0.2694	0.014	0.0514	13011	no	down		7648	7021	6098	8964	8094	8405		7904.44	6691.4	6924.29	8339.88	7984.36	7761.4		U2OS_siPOLS_vs_U2OS_Control	0.1625	0.153	0.303	8964	no	up	NA
ENSG00000008300	CELSR3	protein_coding	351	436	487	656	722	932		365.3	477.63	545.36	621.62	665.03	799.61		XP_A_siPOLS_vs_XP_A_Control	0.5889	0.000338	0.00201	932	no	up		448	780	573	1417	1498	1609		463.02	743.38	650.64	1318.34	1477.71	1485.79		U2OS_siPOLS_vs_U2OS_Control	1.205	6.98e-13	1.38e-11	1609	yes	up	NA
ENSG00000008311	AASS	protein_coding	983	815	717	1573	1556	1475		1023.05	892.82	802.93	1490.56	1433.23	1265.48		XP_A_siPOLS_vs_XP_A_Control	0.6231	1.85e-06	1.78e-05	1573	no	up		919	882	767	965	891	943		949.81	840.59	870.93	897.81	878.93	870.79		U2OS_siPOLS_vs_U2OS_Control	-0.007382	0.953	0.978	965	no	down	NA
ENSG00000008323	PLEKHG6	protein_coding	2	0	3	6	2	5		2.08	0	3.36	5.69	1.84	4.29		XP_A_siPOLS_vs_XP_A_Control	1.121	0.354	0.601	6	no	up		1	0	0	1	1	1		1.03	0	0	0.93	0.99	0.92		U2OS_siPOLS_vs_U2OS_Control	1.455	0.598	0.754	1	no	up	NA
ENSG00000008324	SS18L2	protein_coding	479	424	380	635	620	533		498.51	464.49	425.54	601.72	571.08	457.29		XP_A_siPOLS_vs_XP_A_Control	0.2302	0.118	0.285	635	no	up		860	792	722	747	647	728		888.84	754.82	819.83	694.99	638.24	672.25		U2OS_siPOLS_vs_U2OS_Control	-0.2963	0.0267	0.0765	860	no	down	NA
ENSG00000008382	MPND	protein_coding	96	158	143	161	249	254		99.91	173.09	160.14	152.56	229.35	217.92		XP_A_siPOLS_vs_XP_A_Control	0.4722	0.0381	0.117	254	no	up		76	203	155	104	130	153		78.55	193.47	176	96.76	128.24	141.28		U2OS_siPOLS_vs_U2OS_Control	-0.291	0.333	0.525	203	no	down	NA
ENSG00000008394	MGST1	protein_coding	1431	1198	1051	1164	1241	1143		1489.3	1312.39	1176.96	1102.99	1143.08	980.64		XP_A_siPOLS_vs_XP_A_Control	-0.3027	0.0187	0.0655	1431	no	down		610	535	450	413	338	387		630.45	509.88	510.98	384.24	333.42	357.37		U2OS_siPOLS_vs_U2OS_Control	-0.619	8.06e-05	0.000475	610	no	down	NA
ENSG00000008405	CRY1	protein_coding	2458	2134	1931	1423	1430	1450		2558.14	2337.77	2162.42	1348.42	1317.17	1244.03		XP_A_siPOLS_vs_XP_A_Control	-0.8526	5.21e-14	1.45e-12	2458	no	down		1700	1501	1353	1432	1186	1340		1757	1430.54	1536.33	1332.3	1169.93	1237.39		U2OS_siPOLS_vs_U2OS_Control	-0.3368	0.00979	0.033	1700	no	down	NA
ENSG00000008441	NFIX	protein_coding	410	503	668	708	814	1058		426.7	551.03	748.06	670.89	749.77	907.71		XP_A_siPOLS_vs_XP_A_Control	0.4331	0.0196	0.0683	1058	no	up		381	507	384	299	311	340		393.77	483.2	436.03	278.18	306.79	313.97		U2OS_siPOLS_vs_U2OS_Control	-0.5472	0.000607	0.00295	507	no	down	NA
ENSG00000008513	ST3GAL1	protein_coding	716	686	646	608	595	576		745.17	751.5	723.42	576.13	548.05	494.18		XP_A_siPOLS_vs_XP_A_Control	-0.4567	0.000244	0.0015	716	no	down		5920	6506	5428	7579	6878	7856		6118.5	6200.58	6163.51	7051.31	6784.83	7254.44		U2OS_siPOLS_vs_U2OS_Control	0.1904	0.0619	0.151	7856	no	up	NA
ENSG00000008516	MMP25	protein_coding	2	4	4	2	0	4		2.08	4.38	4.48	1.9	0	3.43		XP_A_siPOLS_vs_XP_A_Control	-1.021	0.404	0.653	4	no	down		3	11	7	4	12	11		3.1	10.48	7.95	3.72	11.84	10.16		U2OS_siPOLS_vs_U2OS_Control	0.2502	0.762	0.87	12	no	up	NA
ENSG00000008517	IL32	protein_coding	51	52	71	46	66	61		53.08	56.97	79.51	43.59	60.79	52.34		XP_A_siPOLS_vs_XP_A_Control	-0.2718	0.34	0.587	71	no	down		208	369	254	510	577	582		214.97	351.68	288.42	474.49	569.18	537.43		U2OS_siPOLS_vs_U2OS_Control	0.8855	2.6e-06	2.07e-05	582	no	up	NA
ENSG00000008710	PKD1	protein_coding	666	1154	1504	1404	1688	2459		693.13	1264.19	1684.25	1330.41	1554.81	2109.71		XP_A_siPOLS_vs_XP_A_Control	0.4561	0.264	0.502	2459	no	up		235	796	548	616	994	978		242.88	758.63	622.26	573.11	980.54	903.11		U2OS_siPOLS_vs_U2OS_Control	0.5973	0.247	0.427	994	no	up	NA
ENSG00000008735	MAPK8IP2	protein_coding	3	7	10	5	3	5		3.12	7.67	11.2	4.74	2.76	4.29		XP_A_siPOLS_vs_XP_A_Control	-0.8927	0.287	0.529	10	no	down		7	9	4	13	12	18		7.23	8.58	4.54	12.09	11.84	16.62		U2OS_siPOLS_vs_U2OS_Control	0.9857	0.158	0.311	18	no	up	NA
ENSG00000008838	MED24	protein_coding	1888	2361	2366	2708	2889	3135		1964.92	2586.44	2649.55	2566.07	2661.05	2689.68		XP_A_siPOLS_vs_XP_A_Control	0.137	0.292	0.534	3135	no	up		1030	1649	1295	1884	2004	2359		1064.54	1571.59	1470.48	1752.83	1976.85	2178.36		U2OS_siPOLS_vs_U2OS_Control	0.5247	0.000964	0.00444	2359	no	up	NA
ENSG00000008853	RHOBTB2	protein_coding	1095	1252	1331	1220	1365	1605		1139.61	1371.55	1490.51	1156.06	1257.3	1377.01		XP_A_siPOLS_vs_XP_A_Control	-0.07772	0.559	0.754	1605	no	down		376	675	589	330	385	485		388.61	643.31	668.81	307.02	379.78	447.86		U2OS_siPOLS_vs_U2OS_Control	-0.5836	0.00572	0.0208	675	no	down	NA
ENSG00000008869	HEATR5B	protein_coding	1594	1396	1161	2380	2331	2339		1658.94	1529.3	1300.14	2255.26	2147.07	2006.75		XP_A_siPOLS_vs_XP_A_Control	0.5136	3.22e-05	0.000242	2380	no	up		2934	2731	2157	5144	4224	4656		3032.38	2602.79	2449.28	4785.85	4166.78	4299.48		U2OS_siPOLS_vs_U2OS_Control	0.7129	1.51e-08	1.77e-07	5144	no	up	NA
ENSG00000008952	SEC62	protein_coding	4830	4034	3587	4266	4208	4217		5026.77	4419.19	4016.88	4042.41	3875.97	3617.99		XP_A_siPOLS_vs_XP_A_Control	-0.223	0.0569	0.162	4830	no	down		3254	2744	2589	2476	2186	2318		3363.11	2615.18	2939.82	2303.61	2156.39	2140.5		U2OS_siPOLS_vs_U2OS_Control	-0.434	0.000677	0.00325	3254	no	down	NA
ENSG00000008988	RPS20	protein_coding	7827	8029	7625	9778	10103	10316		8145.86	8795.66	8538.81	9265.52	9305.83	8850.64		XP_A_siPOLS_vs_XP_A_Control	0.106	0.272	0.512	10316	no	up		15754	18984	15467	17876	19011	18671		16282.2	18092.8	17562.8	16631.4	18753.5	17241.3		U2OS_siPOLS_vs_U2OS_Control	0.01897	0.862	0.93	19011	no	up	NA
ENSG00000009307	CSDE1	protein_coding	48607	41060	37756	40744	40223	40033		50587.2	44980.7	42280.8	38608.6	37049.2	34346.4		XP_A_siPOLS_vs_XP_A_Control	-0.3255	0.00295	0.0137	48607	no	down		81175	70597	60991	74002	63941	67206		83896.8	67282.8	69255.4	68849.6	63074.9	62059.8		U2OS_siPOLS_vs_U2OS_Control	-0.1844	0.131	0.27	81175	no	down	NA
ENSG00000009335	UBE3C	protein_coding	7478	6618	6078	5467	5434	5346		7782.65	7249.93	6806.41	5180.47	5005.24	4586.62		XP_A_siPOLS_vs_XP_A_Control	-0.5641	1.31e-07	1.55e-06	7478	no	down		4298	4341	3614	3113	2818	3028		4442.11	4137.21	4103.71	2896.26	2779.83	2796.14		U2OS_siPOLS_vs_U2OS_Control	-0.5821	5.33e-08	5.74e-07	4341	no	down	NA
ENSG00000009413	REV3L	protein_coding	2265	1856	1816	3944	4122	4152		2357.27	2033.22	2033.64	3737.29	3796.76	3562.22		XP_A_siPOLS_vs_XP_A_Control	0.7883	6.37e-13	1.57e-11	4152	no	up		3235	2720	2366	4962	4168	4198		3343.47	2592.31	2686.6	4616.52	4111.54	3876.55		U2OS_siPOLS_vs_U2OS_Control	0.5478	5.19e-05	0.00032	4962	no	up	NA
ENSG00000009694	TENM1	protein_coding	16	22	22	12	12	15		16.65	24.1	24.64	11.37	11.05	12.87		XP_A_siPOLS_vs_XP_A_Control	-0.8857	0.0648	0.179	22	no	down		34	19	20	35	28	39		35.14	18.11	22.71	32.56	27.62	36.01		U2OS_siPOLS_vs_U2OS_Control	0.3436	0.43	0.617	39	no	up	NA
ENSG00000009709	PAX7	protein_coding	0	0	0	0	0	1		0	0	0	0	0	0.86		XP_A_siPOLS_vs_XP_A_Control	2.86	0.551	0.747	1	no	up		212	225	171	275	235	229		219.11	214.44	194.17	255.85	231.82	211.46		U2OS_siPOLS_vs_U2OS_Control	0.1545	0.395	0.584	275	no	up	NA
ENSG00000009765	IYD	protein_coding	1	0	0	0	0	0		1.04	0	0	0	0	0		XP_A_siPOLS_vs_XP_A_Control	-3.39	0.479	0.704	1	no	down		2	2	3	1	9	7		2.07	1.91	3.41	0.93	8.88	6.46		U2OS_siPOLS_vs_U2OS_Control	1.147	0.329	0.521	9	no	up	NA
ENSG00000009780	FAM76A	protein_coding	483	346	294	564	564	528		502.68	379.04	329.23	534.44	519.5	453		XP_A_siPOLS_vs_XP_A_Control	0.314	0.0594	0.167	564	no	up		568	496	406	636	586	587		587.04	472.72	461.01	591.72	578.06	542.05		U2OS_siPOLS_vs_U2OS_Control	0.1705	0.26	0.443	636	no	up	NA
ENSG00000009830	POMT2	protein_coding	808	741	779	997	1073	1129		840.92	811.76	872.36	944.75	988.34	968.63		XP_A_siPOLS_vs_XP_A_Control	0.2007	0.0749	0.201	1129	no	up		1109	1336	1185	1801	1724	2048		1146.18	1273.28	1345.57	1675.6	1700.65	1891.18		U2OS_siPOLS_vs_U2OS_Control	0.4847	0.000107	0.000614	2048	no	up	NA
ENSG00000009844	VTA1	protein_coding	3842	3175	2821	1629	1612	1479		3998.52	3478.17	3159.08	1543.62	1484.81	1268.91		XP_A_siPOLS_vs_XP_A_Control	-1.308	1.96e-24	1.32e-22	3842	yes	down		4044	3438	2998	1797	1469	1588		4179.59	3276.6	3404.24	1671.88	1449.1	1466.4		U2OS_siPOLS_vs_U2OS_Control	-1.243	2.11e-20	8.5e-19	4044	yes	down	2
ENSG00000009954	BAZ1B	protein_coding	7063	6184	5911	6874	6797	7145		7350.74	6774.49	6619.4	6513.73	6260.69	6130.08		XP_A_siPOLS_vs_XP_A_Control	-0.1341	0.18	0.387	7145	no	down		11162	10385	8421	9267	7826	8347		11536.3	9897.48	9562.06	8621.78	7719.99	7707.85		U2OS_siPOLS_vs_U2OS_Control	-0.3661	0.00221	0.00916	11162	no	down	NA
ENSG00000010017	RANBP9	protein_coding	3075	2690	2543	2524	2599	2679		3200.27	2946.86	2847.76	2391.71	2393.93	2298.46		XP_A_siPOLS_vs_XP_A_Control	-0.3447	0.000926	0.0049	3075	no	down		2005	1883	1679	1500	1420	1360		2072.23	1794.6	1906.51	1395.56	1400.76	1255.86		U2OS_siPOLS_vs_U2OS_Control	-0.5107	2.87e-05	0.000188	2005	no	down	NA
ENSG00000010030	ETV7	protein_coding	30	30	30	34	39	39		31.22	32.86	33.6	32.22	35.92	33.46		XP_A_siPOLS_vs_XP_A_Control	0.05736	0.865	0.949	39	no	up		13	14	15	33	37	38		13.44	13.34	17.03	30.7	36.5	35.09		U2OS_siPOLS_vs_U2OS_Control	1.227	0.00753	0.0264	38	yes	up	NA
ENSG00000010072	SPRTN	protein_coding	550	472	423	698	696	738		572.41	517.07	473.69	661.42	641.08	633.17		XP_A_siPOLS_vs_XP_A_Control	0.3077	0.0172	0.0613	738	no	up		1175	1045	900	1401	1230	1379		1214.4	995.94	1021.95	1303.45	1213.34	1273.41		U2OS_siPOLS_vs_U2OS_Control	0.2298	0.078	0.181	1401	no	up	NA
ENSG00000010165	METTL13	protein_coding	800	778	762	857	977	958		832.59	852.29	853.32	812.08	899.91	821.92		XP_A_siPOLS_vs_XP_A_Control	-0.002417	0.983	0.992	977	no	down		1277	1516	1370	1543	1434	1724		1319.82	1444.83	1555.64	1435.57	1414.58	1591.99		U2OS_siPOLS_vs_U2OS_Control	0.04044	0.747	0.86	1724	no	up	NA
ENSG00000010219	DYRK4	protein_coding	325	284	281	368	344	399		338.24	311.12	314.68	348.71	316.86	342.32		XP_A_siPOLS_vs_XP_A_Control	0.06386	0.653	0.824	399	no	up		952	1052	893	934	788	985		983.92	1002.61	1014	868.97	777.33	909.58		U2OS_siPOLS_vs_U2OS_Control	-0.2311	0.0695	0.166	1052	no	down	NA
ENSG00000010244	ZNF207	protein_coding	9094	7783	7306	7677	7622	7686		9464.48	8526.17	8181.58	7274.64	7020.59	6594.23		XP_A_siPOLS_vs_XP_A_Control	-0.3253	0.00214	0.0104	9094	no	down		9119	8733	7657	8877	7648	8314		9424.76	8323.03	8694.54	8258.93	7544.4	7677.37		U2OS_siPOLS_vs_U2OS_Control	-0.1713	0.118	0.249	9119	no	down	NA
ENSG00000010256	UQCRC1	protein_coding	5123	5786	5533	7303	7935	8389		5331.71	6338.49	6196.1	6920.24	7308.9	7197.37		XP_A_siPOLS_vs_XP_A_Control	0.2622	0.0153	0.0555	8389	no	up		3929	6281	5285	6782	7253	8199		4060.74	5986.14	6001.13	6309.8	7154.75	7571.18		U2OS_siPOLS_vs_U2OS_Control	0.3905	0.0122	0.0398	8199	no	up	NA
ENSG00000010270	STARD3NL	protein_coding	2774	2352	2102	2765	2880	2622		2887.01	2576.59	2353.91	2620.08	2652.76	2249.55		XP_A_siPOLS_vs_XP_A_Control	-0.0558	0.648	0.821	2880	no	down		4229	3841	3394	1848	1591	1692		4370.8	3660.69	3853.89	1719.33	1569.45	1562.44		U2OS_siPOLS_vs_U2OS_Control	-1.293	1.14e-26	7.01e-25	4229	yes	down	NA
ENSG00000010278	CD9	protein_coding	2186	2007	1916	2203	2285	2270		2275.06	2198.64	2145.62	2087.54	2104.7	1947.55		XP_A_siPOLS_vs_XP_A_Control	-0.1087	0.293	0.536	2285	no	down		3291	3054	2414	2858	2277	2826		3401.35	2910.63	2741.1	2659.01	2246.16	2609.6		U2OS_siPOLS_vs_U2OS_Control	-0.2687	0.0397	0.106	3291	no	down	NA
ENSG00000010292	NCAPD2	protein_coding	13704	12821	11744	12557	13382	13354		14262.3	14045.2	13151.5	11898.9	12326.1	11457.1		XP_A_siPOLS_vs_XP_A_Control	-0.2165	0.0263	0.0865	13704	no	down		11306	12689	10485	7468	6704	7550		11685.1	12093.3	11905.7	6948.04	6613.19	6971.87		U2OS_siPOLS_vs_U2OS_Control	-0.7973	2.94e-15	7.5e-14	12689	no	down	NA
ENSG00000010295	IFFO1	protein_coding	323	363	437	478	555	682		336.16	397.66	489.37	452.95	511.21	585.12		XP_A_siPOLS_vs_XP_A_Control	0.3424	0.0378	0.116	682	no	up		29	61	40	16	27	29		29.97	58.14	45.42	14.89	26.63	26.78		U2OS_siPOLS_vs_U2OS_Control	-0.9704	0.0239	0.0694	61	no	down	NA
ENSG00000010310	GIPR	protein_coding	27	37	38	62	62	65		28.1	40.53	42.55	58.75	57.11	55.77		XP_A_siPOLS_vs_XP_A_Control	0.629	0.0368	0.114	65	no	up		16	21	11	17	26	35		16.54	20.01	12.49	15.82	25.65	32.32		U2OS_siPOLS_vs_U2OS_Control	0.5832	0.256	0.439	35	no	up	NA
ENSG00000010318	PHF7	protein_coding	126	135	118	436	420	441		131.13	147.89	132.14	413.15	386.86	378.36		XP_A_siPOLS_vs_XP_A_Control	1.519	9.08e-22	5.16e-20	441	yes	up		167	142	187	278	286	289		172.6	135.33	212.34	258.64	282.13	266.87		U2OS_siPOLS_vs_U2OS_Control	0.638	0.00156	0.00677	289	no	up	NA
ENSG00000010319	SEMA3G	protein_coding	4	3	4	2	1	2		4.16	3.29	4.48	1.9	0.92	1.72		XP_A_siPOLS_vs_XP_A_Control	-1.395	0.234	0.464	4	no	down		27	49	30	26	29	29		27.91	46.7	34.07	24.19	28.61	26.78		U2OS_siPOLS_vs_U2OS_Control	-0.4535	0.268	0.453	49	no	down	NA
ENSG00000010322	NISCH	protein_coding	1357	1403	1507	1982	2067	2524		1412.28	1536.97	1687.6	1878.12	1903.91	2165.47		XP_A_siPOLS_vs_XP_A_Control	0.3595	0.00261	0.0123	2524	no	up		1161	1699	1372	1957	2106	2392		1199.93	1619.24	1557.91	1820.74	2077.47	2208.84		U2OS_siPOLS_vs_U2OS_Control	0.4805	0.000987	0.00452	2392	no	up	NA
ENSG00000010327	STAB1	protein_coding	2	1	6	1	2	1		2.08	1.1	6.72	0.95	1.84	0.86		XP_A_siPOLS_vs_XP_A_Control	-1.437	0.286	0.528	6	no	down		1	2	1	2	1	0		1.03	1.91	1.14	1.86	0.99	0		U2OS_siPOLS_vs_U2OS_Control	-0.5253	0.791	0.889	2	no	down	NA
ENSG00000010361	FUZ	protein_coding	44	44	56	80	111	107		45.79	48.2	62.71	75.81	102.24	91.8		XP_A_siPOLS_vs_XP_A_Control	0.7867	0.00253	0.012	111	no	up		66	116	98	165	190	201		68.21	110.55	111.28	153.51	187.43	185.61		U2OS_siPOLS_vs_U2OS_Control	0.8604	0.000403	0.00204	201	no	up	NA
ENSG00000010379	SLC6A13	protein_coding	2	3	3	1	2	1		2.08	3.29	3.36	0.95	1.84	0.86		XP_A_siPOLS_vs_XP_A_Control	-1.259	0.346	0.594	3	no	down		10	6	8	5	5	4		10.34	5.72	9.08	4.65	4.93	3.69		U2OS_siPOLS_vs_U2OS_Control	-0.9182	0.285	0.472	10	no	down	NA
ENSG00000010404	IDS	protein_coding	2619	2132	2263	1315	1314	1413		2725.7	2335.58	2534.21	1246.08	1210.32	1212.29		XP_A_siPOLS_vs_XP_A_Control	-1.05	1.45e-21	8.08e-20	2619	yes	down		2228	1672	1561	828	717	721		2302.7	1593.51	1772.52	770.35	707.29	665.79		U2OS_siPOLS_vs_U2OS_Control	-1.403	1.45e-19	5.48e-18	2228	yes	down	2
ENSG00000010438	PRSS3	protein_coding	59	86	83	65	84	92		61.4	94.21	92.95	61.59	77.37	78.93		XP_A_siPOLS_vs_XP_A_Control	-0.1865	0.466	0.703	92	no	down		0	0	0	0	0	0		0	0	0	0	0	0		U2OS_siPOLS_vs_U2OS_Control				0	no		NA
ENSG00000010539	ZNF200	protein_coding	596	516	495	617	583	615		620.28	565.27	554.32	584.66	537	527.64		XP_A_siPOLS_vs_XP_A_Control	-0.07779	0.542	0.746	617	no	down		993	882	839	927	851	906		1026.29	840.59	952.69	862.46	839.47	836.62		U2OS_siPOLS_vs_U2OS_Control	-0.151	0.252	0.434	993	no	down	NA
ENSG00000010626	LRRC23	protein_coding	112	109	108	137	128	136		116.56	119.41	120.94	129.82	117.9	116.68		XP_A_siPOLS_vs_XP_A_Control	0.02953	0.88	0.955	137	no	up		339	394	311	168	142	140		350.37	375.5	353.14	156.3	140.08	129.28		U2OS_siPOLS_vs_U2OS_Control	-1.342	2.43e-14	5.63e-13	394	yes	down	NA
ENSG00000010704	HFE	protein_coding	735	610	537	392	375	397		764.94	668.25	601.36	371.45	345.41	340.61		XP_A_siPOLS_vs_XP_A_Control	-0.9449	1.45e-11	3.05e-10	735	no	down		10	9	9	1	0	0		10.34	8.58	10.22	0.93	0	0		U2OS_siPOLS_vs_U2OS_Control	-4.947	0.00355	0.0138	10	no	down	NA
ENSG00000010803	SCMH1	protein_coding	759	723	780	1101	1154	1235		789.92	792.04	873.48	1043.3	1062.94	1059.57		XP_A_siPOLS_vs_XP_A_Control	0.3668	0.00129	0.00663	1235	no	up		943	992	904	1684	1511	1731		974.62	945.43	1026.49	1566.75	1490.53	1598.45		U2OS_siPOLS_vs_U2OS_Control	0.6604	2.3e-08	2.63e-07	1731	no	up	NA
ENSG00000010810	FYN	protein_coding	1669	1583	1522	2369	2403	2562		1736.99	1734.16	1704.4	2244.84	2213.39	2198.08		XP_A_siPOLS_vs_XP_A_Control	0.363	0.000299	0.0018	2562	no	up		739	831	678	1357	1221	1449		763.78	791.99	769.87	1262.52	1204.46	1338.05		U2OS_siPOLS_vs_U2OS_Control	0.7103	6.18e-09	7.67e-08	1449	no	up	NA
ENSG00000010818	HIVEP2	protein_coding	1782	1475	1565	2836	3011	3276		1854.6	1615.84	1752.56	2687.36	2773.42	2810.65		XP_A_siPOLS_vs_XP_A_Control	0.6632	5.44e-10	9.4e-09	3276	no	up		2004	1857	1600	3938	3148	3443		2071.19	1769.82	1816.8	3663.81	3105.36	3179.36		U2OS_siPOLS_vs_U2OS_Control	0.8143	8.46e-11	1.32e-09	3938	no	up	NA
ENSG00000011007	ELOA	protein_coding	5402	4855	4533	5410	5257	5453		5622.07	5318.59	5076.25	5126.46	4842.2	4678.42		XP_A_siPOLS_vs_XP_A_Control	-0.1291	0.206	0.425	5453	no	down		5686	5751	4927	5906	5546	5970		5876.65	5481.02	5594.62	5494.79	5470.87	5512.86		U2OS_siPOLS_vs_U2OS_Control	-0.04087	0.691	0.823	5970	no	down	NA
ENSG00000011009	LYPLA2	protein_coding	643	966	1005	1004	1184	1357		669.2	1058.24	1125.44	951.38	1090.58	1164.24		XP_A_siPOLS_vs_XP_A_Control	0.1691	0.331	0.579	1357	no	up		621	1497	1146	995	1268	1482		641.82	1426.72	1301.29	925.72	1250.82	1368.52		U2OS_siPOLS_vs_U2OS_Control	0.07311	0.847	0.921	1497	no	up	NA
ENSG00000011021	CLCN6	protein_coding	639	606	620	693	662	759		665.03	663.87	694.3	656.68	609.77	651.19		XP_A_siPOLS_vs_XP_A_Control	-0.07718	0.518	0.739	759	no	down		491	583	481	820	750	867		507.46	555.63	546.18	762.91	739.84	800.61		U2OS_siPOLS_vs_U2OS_Control	0.5174	9.4e-05	0.000546	867	no	up	NA
ENSG00000011028	MRC2	protein_coding	1853	2871	3257	3197	3691	4466		1928.49	3145.14	3647.33	3029.44	3399.77	3831.62		XP_A_siPOLS_vs_XP_A_Control	0.2348	0.202	0.419	4466	no	up		2140	5254	4277	1920	2612	2763		2211.75	5007.35	4856.54	1786.32	2576.62	2551.43		U2OS_siPOLS_vs_U2OS_Control	-0.8044	0.0431	0.113	5254	no	down	NA
ENSG00000011052	NME1-NME2	protein_coding	19	15	15	6	15	4		19.77	16.43	16.8	5.69	13.82	3.43		XP_A_siPOLS_vs_XP_A_Control	-1.216	0.0415	0.125	19	no	down		5	7	7	3	6	3		5.17	6.67	7.95	2.79	5.92	2.77		U2OS_siPOLS_vs_U2OS_Control	-0.789	0.407	0.595	7	no	down	NA
ENSG00000011083	SLC6A7	protein_coding	0	1	1	2	2	6		0	1.1	1.12	1.9	1.84	5.15		XP_A_siPOLS_vs_XP_A_Control	2.03	0.2	0.416	6	no	up		0	0	1	1	0	0		0	0	1.14	0.93	0	0		U2OS_siPOLS_vs_U2OS_Control	-0.2494	0.951	0.977	1	no	down	NA
ENSG00000011105	TSPAN9	protein_coding	1833	2081	2149	1313	1475	1672		1907.67	2279.71	2406.54	1244.18	1358.62	1434.5		XP_A_siPOLS_vs_XP_A_Control	-0.7074	1.59e-08	2.18e-07	2149	no	down		820	1278	1060	624	735	831		847.49	1218	1203.63	580.55	725.04	767.37		U2OS_siPOLS_vs_U2OS_Control	-0.6573	0.00012	0.000681	1278	no	down	NA
ENSG00000011114	BTBD7	protein_coding	1785	1532	1414	2843	2795	2845		1857.72	1678.29	1583.46	2694	2574.46	2440.88		XP_A_siPOLS_vs_XP_A_Control	0.5903	1.39e-07	1.63e-06	2845	no	up		1893	1758	1545	2497	2198	2293		1956.47	1675.47	1754.35	2323.15	2168.23	2117.42		U2OS_siPOLS_vs_U2OS_Control	0.2952	0.0136	0.0436	2497	no	up	NA
ENSG00000011132	APBA3	protein_coding	113	192	225	186	245	259		117.6	210.33	251.96	176.25	225.67	222.21		XP_A_siPOLS_vs_XP_A_Control	0.1083	0.644	0.818	259	no	up		56	150	137	129	205	200		57.88	142.96	155.56	120.02	202.22	184.69		U2OS_siPOLS_vs_U2OS_Control	0.5087	0.107	0.231	205	no	up	NA
ENSG00000011143	MKS1	protein_coding	546	518	537	881	852	956		568.24	567.46	601.36	834.83	784.77	820.2		XP_A_siPOLS_vs_XP_A_Control	0.4903	3.52e-05	0.000263	956	no	up		637	768	597	1298	1184	1326		658.36	731.95	677.89	1207.63	1167.96	1224.46		U2OS_siPOLS_vs_U2OS_Control	0.7993	1.18e-10	1.82e-09	1326	no	up	NA
ENSG00000011198	ABHD5	protein_coding	1072	958	807	1046	998	900		1115.67	1049.48	903.71	991.18	919.25	772.16		XP_A_siPOLS_vs_XP_A_Control	-0.1948	0.157	0.35	1072	no	down		1290	1127	1045	1043	868	871		1333.25	1074.09	1186.6	970.38	856.24	804.3		U2OS_siPOLS_vs_U2OS_Control	-0.4498	0.00128	0.00572	1290	no	down	NA
ENSG00000011201	ANOS1	protein_coding	2	6	3	1	1	1		2.08	6.57	3.36	0.95	0.92	0.86		XP_A_siPOLS_vs_XP_A_Control	-2.138	0.11	0.27	6	no	down		2046	1984	1699	1979	1875	1927		2114.6	1890.86	1929.22	1841.21	1849.6	1779.44		U2OS_siPOLS_vs_U2OS_Control	-0.1176	0.303	0.492	2046	no	down	NA
ENSG00000011243	AKAP8L	protein_coding	1030	996	1118	1154	1167	1370		1071.96	1091.1	1251.99	1093.52	1074.92	1175.4		XP_A_siPOLS_vs_XP_A_Control	-0.03	0.8	0.915	1370	no	down		880	1213	973	1248	1265	1454		909.51	1156.06	1104.84	1161.11	1247.86	1342.66		U2OS_siPOLS_vs_U2OS_Control	0.2428	0.0789	0.183	1454	no	up	NA
ENSG00000011258	MBTD1	protein_coding	728	660	522	1145	1159	1094		757.66	723.02	584.56	1084.99	1067.55	938.6		XP_A_siPOLS_vs_XP_A_Control	0.5811	1.94e-05	0.000153	1159	no	up		760	691	551	1060	890	963		785.48	658.56	625.66	986.2	877.94	889.26		U2OS_siPOLS_vs_U2OS_Control	0.4116	0.0036	0.014	1060	no	up	NA
ENSG00000011260	UTP18	protein_coding	3884	3303	2943	3738	3651	3350		4042.23	3618.39	3295.7	3542.09	3362.92	2874.14		XP_A_siPOLS_vs_XP_A_Control	-0.1642	0.187	0.397	3884	no	down		3644	3196	2726	3364	3267	3241		3766.18	3045.96	3095.38	3129.78	3222.75	2992.83		U2OS_siPOLS_vs_U2OS_Control	-0.08431	0.498	0.677	3644	no	down	NA
ENSG00000011275	RNF216	protein_coding	1841	1759	1801	2370	2560	2777		1916	1926.96	2016.84	2245.79	2358.01	2382.54		XP_A_siPOLS_vs_XP_A_Control	0.2538	0.0129	0.0481	2777	no	up		4235	5102	4225	4040	3895	4220		4377	4862.49	4797.5	3758.71	3842.24	3896.86		U2OS_siPOLS_vs_U2OS_Control	-0.2879	0.00753	0.0264	5102	no	down	NA
ENSG00000011295	TTC19	protein_coding	1569	1323	1243	1775	1685	1762		1632.92	1449.33	1391.97	1681.97	1552.05	1511.71		XP_A_siPOLS_vs_XP_A_Control	0.08463	0.465	0.703	1775	no	up		644	538	473	657	591	587		665.59	512.74	537.09	611.26	582.99	542.05		U2OS_siPOLS_vs_U2OS_Control	0.01752	0.909	0.956	657	no	up	NA
ENSG00000011304	PTBP1	protein_coding	6486	8110	8407	6128	6977	7892		6750.23	8884.4	9414.53	5806.82	6426.49	6770.97		XP_A_siPOLS_vs_XP_A_Control	-0.3983	0.00326	0.0149	8407	no	down		4433	7463	6044	4673	5208	5652		4581.64	7112.65	6862.98	4347.64	5137.45	5219.21		U2OS_siPOLS_vs_U2OS_Control	-0.3358	0.0387	0.104	7463	no	down	NA
ENSG00000011332	DPF1	protein_coding	165	218	226	234	285	352		171.72	238.82	253.08	221.74	262.51	302		XP_A_siPOLS_vs_XP_A_Control	0.2469	0.191	0.403	352	no	up		42	80	52	96	119	105		43.41	76.24	59.05	89.32	117.39	96.96		U2OS_siPOLS_vs_U2OS_Control	0.7612	0.00881	0.0302	119	no	up	NA
ENSG00000011347	SYT7	protein_coding	23	19	21	10	11	8		23.94	20.81	23.52	9.48	10.13	6.86		XP_A_siPOLS_vs_XP_A_Control	-1.371	0.00636	0.0264	23	no	down		30	40	50	49	33	59		31.01	38.12	56.78	45.59	32.55	54.48		U2OS_siPOLS_vs_U2OS_Control	0.08147	0.829	0.91	59	no	up	NA
ENSG00000011376	LARS2	protein_coding	1647	1625	1567	1815	1958	2033		1714.1	1780.17	1754.8	1719.87	1803.51	1744.22		XP_A_siPOLS_vs_XP_A_Control	0.005134	0.96	0.981	2033	no	up		1533	1728	1427	2042	1957	2135		1584.4	1646.88	1620.36	1899.82	1930.49	1971.52		U2OS_siPOLS_vs_U2OS_Control	0.258	0.0193	0.0582	2135	no	up	NA
ENSG00000011405	PIK3C2A	protein_coding	4310	3576	3380	2100	2119	2115		4485.58	3917.46	3785.07	1989.94	1951.8	1814.57		XP_A_siPOLS_vs_XP_A_Control	-1.082	6.18e-22	3.55e-20	4310	yes	down		10181	8855	7730	5004	4503	4552		10522.4	8439.3	8777.43	4655.59	4442	4203.44		U2OS_siPOLS_vs_U2OS_Control	-1.06	7.05e-18	2.25e-16	10181	yes	down	2
ENSG00000011422	PLAUR	protein_coding	6131	6777	6353	3627	3684	3783		6380.77	7424.11	7114.37	3436.9	3393.32	3245.64		XP_A_siPOLS_vs_XP_A_Control	-1.054	1.67e-23	1.06e-21	6777	yes	down		1714	2614	2193	2192	2380	2634		1771.47	2491.29	2490.16	2039.38	2347.76	2432.31		U2OS_siPOLS_vs_U2OS_Control	0.01416	0.926	0.965	2634	no	up	NA
ENSG00000011426	ANLN	protein_coding	36011	29773	26919	29789	28918	28382		37478.1	32615.9	30145.1	28227.7	26636.2	24350.4		XP_A_siPOLS_vs_XP_A_Control	-0.3396	0.0036	0.0162	36011	no	down		27715	23549	20055	11263	9318	9588		28644.3	22443.5	22772.5	10478.8	9191.78	8853.82		U2OS_siPOLS_vs_U2OS_Control	-1.373	2.52e-25	1.41e-23	27715	yes	down	NA
ENSG00000011451	WIZ	protein_coding	290	413	550	337	376	505		301.81	452.44	615.91	319.34	346.33	433.27		XP_A_siPOLS_vs_XP_A_Control	-0.3168	0.137	0.319	550	no	down		231	448	421	277	411	419		238.75	426.97	478.05	257.71	405.43	386.92		U2OS_siPOLS_vs_U2OS_Control	-0.1231	0.61	0.763	448	no	down	NA
ENSG00000011454	RABGAP1	protein_coding	2310	2022	1780	3568	3506	3638		2404.11	2215.07	1993.32	3381	3229.36	3121.23		XP_A_siPOLS_vs_XP_A_Control	0.5572	6.9e-07	7.16e-06	3638	no	up		2095	1713	1580	3408	3010	3184		2165.24	1632.58	1794.09	3170.72	2969.23	2940.19		U2OS_siPOLS_vs_U2OS_Control	0.6995	1.37e-07	1.36e-06	3408	no	up	NA
ENSG00000011465	DCN	protein_coding	11	4	4	33	44	58		11.45	4.38	4.48	31.27	40.53	49.76		XP_A_siPOLS_vs_XP_A_Control	2.571	3.43e-07	3.77e-06	58	yes	up		7	5	2	39	39	42		7.23	4.77	2.27	36.28	38.47	38.78		U2OS_siPOLS_vs_U2OS_Control	2.977	4.01e-07	3.72e-06	42	yes	up	1
ENSG00000011478	QPCTL	protein_coding	405	490	497	481	624	708		421.5	536.79	556.56	455.79	574.76	607.43		XP_A_siPOLS_vs_XP_A_Control	0.1139	0.472	0.703	708	no	up		408	657	522	499	538	627		421.68	626.16	592.73	464.26	530.71	578.99		U2OS_siPOLS_vs_U2OS_Control	-0.05993	0.733	0.852	657	no	down	NA
ENSG00000011485	PPP5C	protein_coding	2240	2677	2724	3351	3656	4233		2331.26	2932.62	3050.45	3175.37	3367.53	3631.72		XP_A_siPOLS_vs_XP_A_Control	0.2915	0.022	0.0749	4233	no	up		1657	2641	2049	2742	3140	3272		1712.56	2517.02	2326.64	2551.09	3097.47	3021.45		U2OS_siPOLS_vs_U2OS_Control	0.4031	0.00919	0.0314	3272	no	up	NA
ENSG00000011523	CEP68	protein_coding	238	264	243	387	422	440		247.7	289.21	272.12	366.72	388.7	377.5		XP_A_siPOLS_vs_XP_A_Control	0.4864	0.000768	0.00416	440	no	up		556	647	582	719	709	712		574.64	616.63	660.86	668.94	699.4	657.48		U2OS_siPOLS_vs_U2OS_Control	0.1296	0.334	0.527	719	no	up	NA
ENSG00000011566	MAP4K3	protein_coding	1967	1653	1438	2651	2723	2665		2047.13	1810.84	1610.34	2512.06	2508.14	2286.45		XP_A_siPOLS_vs_XP_A_Control	0.4178	0.00057	0.00319	2723	no	up		3173	2477	2300	4208	3715	3719		3279.39	2360.72	2611.66	3915.02	3664.68	3434.22		U2OS_siPOLS_vs_U2OS_Control	0.4166	0.00304	0.0121	4208	no	up	NA
ENSG00000011638	TMEM159	protein_coding	69	65	59	220	205	200		71.81	71.21	66.07	208.47	188.82	171.59		XP_A_siPOLS_vs_XP_A_Control	1.443	1.77e-12	4.14e-11	220	yes	up		689	726	651	1144	941	1247		712.1	691.92	739.21	1064.35	928.25	1151.51		U2OS_siPOLS_vs_U2OS_Control	0.5534	4.28e-05	0.000269	1247	no	up	NA
ENSG00000011677	GABRA3	protein_coding	117	90	107	89	80	92		121.77	98.59	119.82	84.34	73.69	78.93		XP_A_siPOLS_vs_XP_A_Control	-0.5223	0.0174	0.0619	117	no	down		741	624	572	724	630	683		765.85	594.71	649.51	673.59	621.47	630.7		U2OS_siPOLS_vs_U2OS_Control	-0.06145	0.673	0.809	741	no	down	NA
ENSG00000012048	BRCA1	protein_coding	5335	4450	4096	6098	6212	6279		5552.34	4874.92	4586.88	5778.4	5721.85	5387.09		XP_A_siPOLS_vs_XP_A_Control	0.1695	0.126	0.298	6279	no	up		2512	2420	2015	1889	1661	1595		2596.23	2306.39	2288.04	1757.48	1638.5	1472.87		U2OS_siPOLS_vs_U2OS_Control	-0.5626	6.21e-06	4.57e-05	2512	no	down	NA
ENSG00000012061	ERCC1	protein_coding	2093	2371	2309	2475	2622	2991		2178.27	2597.4	2585.72	2345.28	2415.11	2566.14		XP_A_siPOLS_vs_XP_A_Control	-0.006604	0.954	0.979	2991	no	down		1802	3148	2644	2460	2809	3059		1862.42	3000.22	3002.27	2288.72	2770.95	2824.76		U2OS_siPOLS_vs_U2OS_Control	0.003583	0.984	0.992	3148	no	up	NA
ENSG00000012124	CD22	protein_coding	0	0	0	1	2	0		0	0	0	0.95	1.84	0		XP_A_siPOLS_vs_XP_A_Control	4.536	0.214	0.437	2	no	up		29	41	25	7	19	18		29.97	39.08	28.39	6.51	18.74	16.62		U2OS_siPOLS_vs_U2OS_Control	-1.224	0.0156	0.0488	41	yes	down	NA
ENSG00000012171	SEMA3B	protein_coding	803	1063	1264	666	836	966		835.71	1164.5	1415.48	631.09	770.04	828.78		XP_A_siPOLS_vs_XP_A_Control	-0.6145	0.000489	0.00278	1264	no	down		124	250	197	173	224	227		128.16	238.26	223.69	160.95	220.97	209.62		U2OS_siPOLS_vs_U2OS_Control	0.002922	0.99	0.995	250	no	up	NA
ENSG00000012174	MBTPS2	protein_coding	1094	895	847	578	594	633		1138.57	980.46	948.51	547.71	547.13	543.08		XP_A_siPOLS_vs_XP_A_Control	-0.9056	4.16e-13	1.04e-11	1094	no	down		331	318	291	190	167	162		342.1	303.07	330.43	176.77	164.74	149.6		U2OS_siPOLS_vs_U2OS_Control	-0.9899	1.95e-08	2.26e-07	331	no	down	NA
ENSG00000012211	PRICKLE3	protein_coding	126	137	152	116	154	182		131.13	150.08	170.22	109.92	141.85	156.15		XP_A_siPOLS_vs_XP_A_Control	-0.1434	0.483	0.707	182	no	down		143	266	198	131	146	163		147.79	253.51	224.83	121.88	144.02	150.52		U2OS_siPOLS_vs_U2OS_Control	-0.5892	0.0115	0.0378	266	no	down	NA
ENSG00000012223	LTF	protein_coding	6	4	5	0	0	1		6.24	4.38	5.6	0	0	0.86		XP_A_siPOLS_vs_XP_A_Control	-4.175	0.0172	0.0613	6	no	down		32	39	40	21	13	18		33.07	37.17	45.42	19.54	12.82	16.62		U2OS_siPOLS_vs_U2OS_Control	-1.235	0.005	0.0185	40	yes	down	NA
ENSG00000012232	EXTL3	protein_coding	2737	2862	2809	3017	3151	3448		2848.5	3135.28	3145.64	2858.88	2902.37	2958.22		XP_A_siPOLS_vs_XP_A_Control	-0.06616	0.518	0.738	3448	no	down		6393	8600	7197	4739	4771	5515		6607.36	8196.28	8172.21	4409.04	4706.37	5092.7		U2OS_siPOLS_vs_U2OS_Control	-0.6934	4.52e-08	4.94e-07	8600	no	down	NA
ENSG00000012504	NR1H4	protein_coding	1	4	3	0	0	0		1.04	4.38	3.36	0	0	0		XP_A_siPOLS_vs_XP_A_Control	-6.449	0.0305	0.0981	4	no	down		1	4	0	4	8	6		1.03	3.81	0	3.72	7.89	5.54		U2OS_siPOLS_vs_U2OS_Control	1.778	0.159	0.312	8	no	up	NA
ENSG00000012660	ELOVL5	protein_coding	7035	5787	5528	4376	4169	4195		7321.6	6339.58	6190.5	4146.65	3840.05	3599.11		XP_A_siPOLS_vs_XP_A_Control	-0.777	8.32e-12	1.83e-10	7035	no	down		11123	9930	8587	5982	4892	5346		11496	9463.84	9750.56	5565.5	4825.73	4936.64		U2OS_siPOLS_vs_U2OS_Control	-1.003	4e-16	1.09e-14	11123	yes	down	NA
ENSG00000012779	ALOX5	protein_coding	1	0	0	0	1	0		1.04	0	0	0	0.92	0		XP_A_siPOLS_vs_XP_A_Control	-0.2026	0.955	0.979	1	no	down		314	412	337	237	274	370		324.53	392.66	382.66	220.5	270.29	341.67		U2OS_siPOLS_vs_U2OS_Control	-0.4017	0.0354	0.0965	412	no	down	NA
ENSG00000012817	KDM5D	protein_coding	1274	1126	1064	2133	2206	2264		1325.9	1233.52	1191.51	2021.21	2031.94	1942.41		XP_A_siPOLS_vs_XP_A_Control	0.6764	3e-10	5.37e-09	2264	no	up		0	0	0	0	0	0		0	0	0	0	0	0		U2OS_siPOLS_vs_U2OS_Control				0	no		NA
ENSG00000012822	CALCOCO1	protein_coding	1808	1836	1793	2494	2517	2665		1881.66	2011.31	2007.88	2363.29	2318.4	2286.45		XP_A_siPOLS_vs_XP_A_Control	0.2399	0.0185	0.0652	2665	no	up		1451	1627	1360	1962	1782	2016		1499.65	1550.62	1544.28	1825.39	1757.86	1861.63		U2OS_siPOLS_vs_U2OS_Control	0.245	0.0282	0.0797	2016	no	up	NA
ENSG00000012963	UBR7	protein_coding	2368	2054	1879	2187	2159	2150		2464.47	2250.13	2104.19	2072.38	1988.65	1844.6		XP_A_siPOLS_vs_XP_A_Control	-0.2077	0.0661	0.182	2368	no	down		1282	1105	1014	1069	923	964		1324.99	1053.13	1151.4	994.57	910.5	890.18		U2OS_siPOLS_vs_U2OS_Control	-0.3363	0.0133	0.0428	1282	no	down	NA
ENSG00000012983	MAP4K5	protein_coding	2876	2516	2318	1844	1764	1869		2993.17	2756.24	2595.8	1747.35	1624.81	1603.51		XP_A_siPOLS_vs_XP_A_Control	-0.7463	1.07e-11	2.3e-10	2876	no	down		4390	3549	3176	3205	2764	2687		4537.2	3382.39	3606.36	2981.85	2726.56	2481.25		U2OS_siPOLS_vs_U2OS_Control	-0.493	0.000448	0.00225	4390	no	down	NA
ENSG00000013016	EHD3	protein_coding	165	155	147	321	315	360		171.72	169.8	164.62	304.18	290.15	308.86		XP_A_siPOLS_vs_XP_A_Control	0.8354	9.75e-08	1.17e-06	360	no	up		965	1072	863	1576	1492	1679		997.36	1021.68	979.94	1466.27	1471.79	1550.43		U2OS_siPOLS_vs_U2OS_Control	0.5816	5.76e-07	5.18e-06	1679	no	up	NA
ENSG00000013275	PSMC4	protein_coding	4522	4714	4557	3880	3902	4351		4706.22	5164.13	5103.13	3676.64	3594.12	3732.95		XP_A_siPOLS_vs_XP_A_Control	-0.4443	8.29e-06	7.05e-05	4714	no	down		3413	4119	3364	3634	3487	3768		3527.44	3925.63	3819.83	3380.98	3439.77	3479.47		U2OS_siPOLS_vs_U2OS_Control	-0.1302	0.228	0.405	4119	no	down	NA
ENSG00000013288	MAN2B2	protein_coding	1620	2041	2245	1510	1726	2019		1686	2235.89	2514.05	1430.86	1589.81	1732.21		XP_A_siPOLS_vs_XP_A_Control	-0.437	0.00341	0.0155	2245	no	down		766	1147	899	450	531	541		791.68	1093.15	1020.82	418.67	523.81	499.57		U2OS_siPOLS_vs_U2OS_Control	-1.011	4.25e-10	6.06e-09	1147	yes	down	NA
ENSG00000013297	CLDN11	protein_coding	1173	1103	1056	715	667	745		1220.79	1208.32	1182.56	677.53	614.37	639.18		XP_A_siPOLS_vs_XP_A_Control	-0.9035	2.03e-15	6.6e-14	1173	no	down		6	7	4	3	3	8		6.2	6.67	4.54	2.79	2.96	7.39		U2OS_siPOLS_vs_U2OS_Control	-0.4072	0.673	0.809	8	no	down	NA
ENSG00000013306	SLC25A39	protein_coding	2614	3459	3749	2465	2821	3276		2720.49	3789.29	4198.29	2335.81	2598.41	2810.65		XP_A_siPOLS_vs_XP_A_Control	-0.4672	0.0022	0.0106	3749	no	down		2287	4386	3568	2474	2864	3277		2363.68	4180.1	4051.47	2301.75	2825.2	3026.07		U2OS_siPOLS_vs_U2OS_Control	-0.378	0.0458	0.119	4386	no	down	NA
ENSG00000013364	MVP	protein_coding	1989	2770	3191	4944	5703	6626		2070.03	3034.5	3573.42	4684.88	5253.01	5684.8		XP_A_siPOLS_vs_XP_A_Control	0.8484	3.75e-07	4.09e-06	6626	no	up		2675	6109	4841	3053	4202	4458		2764.69	5822.21	5496.97	2840.43	4145.08	4116.64		U2OS_siPOLS_vs_U2OS_Control	-0.3432	0.352	0.545	6109	no	down	NA
ENSG00000013374	NUB1	protein_coding	1219	1107	1045	1575	1534	1602		1268.66	1212.7	1170.24	1492.45	1412.96	1374.44		XP_A_siPOLS_vs_XP_A_Control	0.2287	0.0363	0.113	1602	no	up		741	644	582	900	796	743		765.85	613.77	660.86	837.34	785.22	686.11		U2OS_siPOLS_vs_U2OS_Control	0.1783	0.226	0.402	900	no	up	NA
ENSG00000013375	PGM3	protein_coding	7344	5955	5233	4192	4118	4002		7643.19	6523.62	5860.14	3972.29	3793.07	3433.53		XP_A_siPOLS_vs_XP_A_Control	-0.8387	1.65e-11	3.47e-10	7344	no	down		2418	2134	1851	1346	1176	1234		2499.07	2033.82	2101.81	1252.28	1160.07	1139.51		U2OS_siPOLS_vs_U2OS_Control	-0.9014	2.49e-12	4.63e-11	2418	no	down	NA
ENSG00000013392	RWDD2A	protein_coding	332	322	233	402	379	386		345.53	352.75	260.92	380.93	349.1	331.17		XP_A_siPOLS_vs_XP_A_Control	0.1446	0.365	0.611	402	no	up		177	176	145	173	137	145		182.93	167.74	164.65	160.95	135.14	133.9		U2OS_siPOLS_vs_U2OS_Control	-0.2611	0.198	0.368	177	no	down	NA
ENSG00000013441	CLK1	protein_coding	1423	1174	1056	1466	1360	1449		1480.97	1286.1	1182.56	1389.17	1252.69	1243.17		XP_A_siPOLS_vs_XP_A_Control	-0.02424	0.846	0.939	1466	no	down		1981	1642	1441	2420	2078	2012		2047.42	1564.92	1636.26	2251.51	2049.85	1857.94		U2OS_siPOLS_vs_U2OS_Control	0.2309	0.103	0.224	2420	no	up	NA
ENSG00000013503	POLR3B	protein_coding	867	808	723	1222	1175	1204		902.32	885.15	809.65	1157.95	1082.29	1032.98		XP_A_siPOLS_vs_XP_A_Control	0.3334	0.00446	0.0194	1222	no	up		851	855	700	1219	1124	1247		879.53	814.86	794.85	1134.13	1108.77	1151.51		U2OS_siPOLS_vs_U2OS_Control	0.4474	0.000258	0.00136	1247	no	up	NA
ENSG00000013523	ANGEL1	protein_coding	691	680	662	908	1000	1009		719.15	744.93	741.34	860.41	921.1	865.67		XP_A_siPOLS_vs_XP_A_Control	0.2635	0.0218	0.0746	1009	no	up		513	597	514	831	797	895		530.2	568.97	583.65	773.14	786.2	826.47		U2OS_siPOLS_vs_U2OS_Control	0.5038	0.000122	0.00069	895	no	up	NA
ENSG00000013561	RNF14	protein_coding	1481	1207	1096	951	957	972		1541.33	1322.25	1227.35	901.16	881.49	833.93		XP_A_siPOLS_vs_XP_A_Control	-0.6452	2.45e-07	2.76e-06	1481	no	down		2191	1900	1690	1515	1319	1284		2264.46	1810.8	1919	1409.52	1301.13	1185.68		U2OS_siPOLS_vs_U2OS_Control	-0.6214	3.93e-06	3.01e-05	2191	no	down	NA
ENSG00000013563	DNASE1L1	protein_coding	402	463	462	588	675	669		418.38	507.21	517.37	557.18	621.74	573.97		XP_A_siPOLS_vs_XP_A_Control	0.2814	0.0406	0.123	675	no	up		1182	1592	1276	1355	1414	1661		1221.63	1517.26	1448.9	1260.66	1394.85	1533.81		U2OS_siPOLS_vs_U2OS_Control	0.0004618	0.997	0.999	1661	no	up	NA
ENSG00000013573	DDX11	protein_coding	1273	1348	1400	1934	2060	2440		1324.86	1476.72	1567.78	1832.64	1897.46	2093.41		XP_A_siPOLS_vs_XP_A_Control	0.4149	0.000406	0.00236	2440	no	up		799	1090	854	1039	1130	1281		825.79	1038.83	969.72	966.66	1114.69	1182.91		U2OS_siPOLS_vs_U2OS_Control	0.2035	0.154	0.305	1281	no	up	NA
ENSG00000013583	HEBP1	protein_coding	273	252	317	249	239	263		284.12	276.06	354.99	235.95	220.14	225.64		XP_A_siPOLS_vs_XP_A_Control	-0.4243	0.00855	0.0339	317	no	down		264	283	278	143	131	134		272.85	269.71	315.67	133.04	129.23	123.74		U2OS_siPOLS_vs_U2OS_Control	-1.152	6.05e-10	8.46e-09	283	yes	down	NA
ENSG00000013588	GPRC5A	protein_coding	7327	6873	6837	6764	6961	7596		7625.49	7529.28	7656.37	6409.49	6411.75	6517.01		XP_A_siPOLS_vs_XP_A_Control	-0.2383	0.0105	0.0401	7596	no	down		2807	3187	2452	2351	2112	2268		2901.12	3037.39	2784.25	2187.31	2083.39	2094.33		U2OS_siPOLS_vs_U2OS_Control	-0.4547	3.37e-05	0.000216	3187	no	down	NA
ENSG00000013619	MAMLD1	protein_coding	271	287	348	453	487	621		282.04	314.4	389.71	429.26	448.57	532.79		XP_A_siPOLS_vs_XP_A_Control	0.518	0.00132	0.00675	621	no	up		114	91	96	186	149	156		117.82	86.73	109.01	173.05	146.98	144.05		U2OS_siPOLS_vs_U2OS_Control	0.568	0.0126	0.0408	186	no	up	NA
ENSG00000013810	TACC3	protein_coding	2100	2587	2851	2907	3229	3694		2185.55	2834.02	3192.67	2754.64	2974.22	3169.28		XP_A_siPOLS_vs_XP_A_Control	0.116	0.411	0.659	3694	no	up		1348	2171	1793	1441	1583	1751		1393.2	2069.08	2035.96	1340.67	1561.56	1616.92		U2OS_siPOLS_vs_U2OS_Control	-0.2829	0.0803	0.185	2171	no	down	NA
ENSG00000014123	UFL1	protein_coding	1345	1215	1060	1536	1459	1485		1399.79	1331.02	1187.03	1455.5	1343.88	1274.06		XP_A_siPOLS_vs_XP_A_Control	0.05576	0.639	0.815	1536	no	up		2060	1727	1546	2076	1883	1844		2129.07	1645.93	1755.49	1931.46	1857.49	1702.8		U2OS_siPOLS_vs_U2OS_Control	-0.01009	0.94	0.972	2076	no	down	NA
ENSG00000014138	POLA2	protein_coding	1667	1497	1594	1778	1769	1939		1734.91	1639.94	1785.03	1684.81	1629.42	1663.57		XP_A_siPOLS_vs_XP_A_Control	-0.05182	0.62	0.8	1939	no	down		1387	1398	1156	981	845	940		1433.51	1332.37	1312.64	912.7	833.55	868.02		U2OS_siPOLS_vs_U2OS_Control	-0.6416	1.34e-07	1.34e-06	1398	no	down	NA
ENSG00000014164	ZC3H3	protein_coding	147	229	297	269	292	413		152.99	250.87	332.59	254.9	268.96	354.33		XP_A_siPOLS_vs_XP_A_Control	0.2562	0.268	0.507	413	no	up		151	362	292	245	383	415		156.06	345.01	331.57	227.94	377.81	383.22		U2OS_siPOLS_vs_U2OS_Control	0.2481	0.357	0.549	415	no	up	NA
ENSG00000014216	CAPN1	protein_coding	2328	3111	3298	2776	3085	3618		2422.84	3408.06	3693.25	2630.51	2841.58	3104.07		XP_A_siPOLS_vs_XP_A_Control	-0.151	0.315	0.562	3618	no	down		1636	3361	2776	1716	2389	2633		1690.85	3203.22	3152.15	1596.52	2356.64	2431.38		U2OS_siPOLS_vs_U2OS_Control	-0.3338	0.119	0.252	3361	no	down	NA
ENSG00000014641	MDH1	protein_coding	6535	5599	4795	7940	7890	7222		6801.23	6133.63	5369.65	7523.86	7267.45	6196.14		XP_A_siPOLS_vs_XP_A_Control	0.1972	0.114	0.278	7940	no	up		11469	10427	9159	13892	12293	13266		11853.5	9937.51	10400.1	12924.8	12126.5	12250.2		U2OS_siPOLS_vs_U2OS_Control	0.2126	0.061	0.149	13892	no	up	NA
ENSG00000014824	SLC30A9	protein_coding	4038	3368	3162	4422	4377	4179		4202.5	3689.6	3540.95	4190.24	4031.64	3585.39		XP_A_siPOLS_vs_XP_A_Control	0.04628	0.69	0.849	4422	no	up		4247	3768	3307	4410	3903	3951		4389.4	3591.11	3755.11	4102.95	3850.13	3648.46		U2OS_siPOLS_vs_U2OS_Control	-0.01655	0.893	0.948	4410	no	down	NA
ENSG00000014914	MTMR11	protein_coding	171	182	159	375	320	405		177.97	199.38	178.06	355.35	294.75	347.47		XP_A_siPOLS_vs_XP_A_Control	0.8451	1.48e-07	1.73e-06	405	no	up		953	1008	816	941	936	1028		984.95	960.68	926.57	875.48	923.32	949.28		U2OS_siPOLS_vs_U2OS_Control	-0.0639	0.602	0.756	1028	no	down	NA
ENSG00000014919	COX15	protein_coding	3191	2774	2402	1417	1420	1341		3321	3038.88	2689.86	1342.73	1307.96	1150.52		XP_A_siPOLS_vs_XP_A_Control	-1.252	1.61e-24	1.09e-22	3191	yes	down		2225	2288	1921	1205	1031	1179		2299.6	2180.59	2181.3	1121.1	1017.03	1088.72		U2OS_siPOLS_vs_U2OS_Control	-1.046	1.23e-19	4.66e-18	2288	yes	down	2
ENSG00000015133	CCDC88C	protein_coding	5	11	14	4	5	8		5.2	12.05	15.68	3.79	4.61	6.86		XP_A_siPOLS_vs_XP_A_Control	-1.098	0.126	0.299	14	no	down		6	4	2	10	0	7		6.2	3.81	2.27	9.3	0	6.46		U2OS_siPOLS_vs_U2OS_Control	0.3613	0.752	0.864	10	no	up	NA
ENSG00000015153	YAF2	protein_coding	874	659	605	795	750	749		909.61	721.93	677.51	753.33	690.82	642.61		XP_A_siPOLS_vs_XP_A_Control	-0.1469	0.306	0.551	874	no	down		1084	873	791	907	816	813		1120.35	832.02	898.18	843.85	804.95	750.75		U2OS_siPOLS_vs_U2OS_Control	-0.2484	0.0933	0.208	1084	no	down	NA
ENSG00000015171	ZMYND11	protein_coding	3399	2838	2778	3200	3207	3221		3537.47	3108.99	3110.93	3032.28	2953.95	2763.47		XP_A_siPOLS_vs_XP_A_Control	-0.1574	0.147	0.334	3399	no	down		2075	1802	1536	1601	1361	1487		2144.57	1717.41	1744.13	1489.53	1342.56	1373.14		U2OS_siPOLS_vs_U2OS_Control	-0.4148	0.00173	0.00744	2075	no	down	NA
ENSG00000015475	BID	protein_coding	2113	2153	2159	1568	1680	1737		2199.08	2358.58	2417.74	1485.82	1547.44	1490.26		XP_A_siPOLS_vs_XP_A_Control	-0.6247	2.52e-09	3.9e-08	2159	no	down		572	688	604	765	715	735		591.18	655.7	685.84	711.74	705.31	678.72		U2OS_siPOLS_vs_U2OS_Control	0.1171	0.381	0.573	765	no	up	NA
ENSG00000015479	MATR3	protein_coding	280	244	247	331	270	292		291.41	267.3	276.6	313.65	248.7	250.52		XP_A_siPOLS_vs_XP_A_Control	-0.04041	0.8	0.914	331	no	down		237	222	177	277	227	243		244.95	211.58	200.98	257.71	223.93	224.39		U2OS_siPOLS_vs_U2OS_Control	0.1024	0.574	0.736	277	no	up	NA
ENSG00000015532	XYLT2	protein_coding	2074	2873	3382	3718	4447	5285		2158.49	3147.33	3787.31	3523.14	4096.11	4534.28		XP_A_siPOLS_vs_XP_A_Control	0.4187	0.0153	0.0557	5285	no	up		652	1314	1038	1177	1628	1654		673.86	1252.31	1178.65	1095.05	1605.95	1527.35		U2OS_siPOLS_vs_U2OS_Control	0.4455	0.0329	0.0906	1654	no	up	NA
ENSG00000015676	NUDCD3	protein_coding	4006	3863	3746	4364	4398	4559		4169.2	4231.87	4194.94	4135.28	4050.98	3911.41		XP_A_siPOLS_vs_XP_A_Control	-0.05828	0.545	0.747	4559	no	down		2717	3524	2896	1873	1869	2079		2808.1	3358.57	3288.41	1742.59	1843.68	1919.8		U2OS_siPOLS_vs_U2OS_Control	-0.7801	1.5e-10	2.28e-09	3524	no	down	NA
ENSG00000016082	ISL1	protein_coding	0	0	0	1	1	1		0	0	0	0.95	0.92	0.86		XP_A_siPOLS_vs_XP_A_Control	4.509	0.2	0.416	1	no	up		5	4	3	8	4	8		5.17	3.81	3.41	7.44	3.95	7.39		U2OS_siPOLS_vs_U2OS_Control	0.6011	0.525	0.698	8	no	up	NA
ENSG00000016391	CHDH	protein_coding	13	12	8	9	9	11		13.53	13.15	8.96	8.53	8.29	9.44		XP_A_siPOLS_vs_XP_A_Control	-0.4416	0.457	0.703	13	no	down		66	62	68	48	45	47		68.21	59.09	77.21	44.66	44.39	43.4		U2OS_siPOLS_vs_U2OS_Control	-0.6242	0.0419	0.11	68	no	down	NA
ENSG00000016402	IL20RA	protein_coding	0	0	0	0	0	0		0	0	0	0	0	0		XP_A_siPOLS_vs_XP_A_Control				0	no			28	31	30	5	7	2		28.94	29.54	34.07	4.65	6.91	1.85		U2OS_siPOLS_vs_U2OS_Control	-2.796	7.41e-06	5.39e-05	31	yes	down	NA
ENSG00000016864	GLT8D1	protein_coding	1504	1349	1238	2541	2522	2448		1565.27	1477.81	1386.37	2407.82	2323	2100.27		XP_A_siPOLS_vs_XP_A_Control	0.6247	3.07e-08	4.04e-07	2541	no	up		1615	1517	1229	2763	2380	2533		1669.15	1445.78	1395.53	2570.62	2347.76	2339.04		U2OS_siPOLS_vs_U2OS_Control	0.6861	2.86e-08	3.24e-07	2763	no	up	NA
ENSG00000017260	ATP2C1	protein_coding	4226	3530	3158	4580	4310	4321		4398.16	3867.07	3536.47	4339.96	3969.92	3707.22		XP_A_siPOLS_vs_XP_A_Control	0.02591	0.829	0.93	4580	no	up		4483	3794	3280	4368	3693	3849		4633.31	3615.89	3724.45	4063.88	3642.98	3554.27		U2OS_siPOLS_vs_U2OS_Control	-0.08849	0.502	0.68	4483	no	down	NA
ENSG00000017483	SLC38A5	protein_coding	1848	2247	2367	1503	1592	1828		1923.29	2461.56	2650.67	1424.23	1466.38	1568.34		XP_A_siPOLS_vs_XP_A_Control	-0.6576	9.32e-07	9.44e-06	2367	no	down		18	13	21	6	4	3		18.6	12.39	23.85	5.58	3.95	2.77		U2OS_siPOLS_vs_U2OS_Control	-2.152	0.00301	0.012	21	no	down	NA
ENSG00000017797	RALBP1	protein_coding	3122	2970	2920	3323	3425	3597		3249.19	3253.6	3269.94	3148.84	3154.75	3086.06		XP_A_siPOLS_vs_XP_A_Control	-0.05771	0.55	0.747	3597	no	down		7280	7112	6107	8064	7349	7715		7524.1	6778.13	6934.51	7502.54	7249.45	7124.24		U2OS_siPOLS_vs_U2OS_Control	0.04281	0.686	0.82	8064	no	up	NA
ENSG00000018189	RUFY3	protein_coding	1213	998	865	1474	1485	1475		1262.42	1093.3	968.66	1396.75	1367.83	1265.48		XP_A_siPOLS_vs_XP_A_Control	0.2772	0.0307	0.0984	1485	no	up		1980	1700	1474	1492	1341	1405		2046.39	1620.19	1673.73	1388.12	1322.84	1297.41		U2OS_siPOLS_vs_U2OS_Control	-0.4139	0.00168	0.00725	1980	no	down	NA
ENSG00000018236	CNTN1	protein_coding	0	0	0	0	0	1		0	0	0	0	0	0.86		XP_A_siPOLS_vs_XP_A_Control	2.86	0.551	0.747	1	no	up		1679	1486	1485	51	41	47		1735.3	1416.24	1686.22	47.45	40.44	43.4		U2OS_siPOLS_vs_U2OS_Control	-5.202	1.13e-172	1.24e-168	1679	yes	down	NA
ENSG00000018280	SLC11A1	protein_coding	2	3	5	5	6	5		2.08	3.29	5.6	4.74	5.53	4.29		XP_A_siPOLS_vs_XP_A_Control	0.4143	0.654	0.826	6	no	up		1	6	2	3	13	7		1.03	5.72	2.27	2.79	12.82	6.46		U2OS_siPOLS_vs_U2OS_Control	1.27	0.23	0.407	13	no	up	NA
ENSG00000018408	WWTR1	protein_coding	1216	952	954	1074	1081	1146		1265.54	1042.9	1068.33	1017.71	995.7	983.21		XP_A_siPOLS_vs_XP_A_Control	-0.1727	0.155	0.348	1216	no	down		994	936	844	1249	1077	1136		1027.33	892.06	958.36	1162.04	1062.41	1049.01		U2OS_siPOLS_vs_U2OS_Control	0.1862	0.143	0.29	1249	no	up	NA
ENSG00000018510	AGPS	protein_coding	7624	6163	5525	5450	5533	5030		7934.59	6751.49	6187.14	5164.36	5096.42	4315.5		XP_A_siPOLS_vs_XP_A_Control	-0.5182	4.21e-05	0.000309	7624	no	down		10516	8661	7820	5681	5076	5043		10868.6	8254.41	8879.63	5285.46	5007.24	4656.84		U2OS_siPOLS_vs_U2OS_Control	-0.9054	4.82e-12	8.7e-11	10516	no	down	NA
ENSG00000018610	CXorf56	protein_coding	1337	1180	1102	1305	1358	1231		1391.47	1292.67	1234.07	1236.6	1250.85	1056.14		XP_A_siPOLS_vs_XP_A_Control	-0.1455	0.228	0.456	1358	no	down		920	921	764	974	847	924		950.85	877.76	867.52	906.18	835.53	853.25		U2OS_siPOLS_vs_U2OS_Control	-0.05517	0.661	0.801	974	no	down	NA
ENSG00000018625	ATP1A2	protein_coding	14	8	8	2	9	3		14.57	8.76	8.96	1.9	8.29	2.57		XP_A_siPOLS_vs_XP_A_Control	-1.345	0.0786	0.208	14	no	down		67	95	59	8	18	14		69.25	90.54	66.99	7.44	17.76	12.93		U2OS_siPOLS_vs_U2OS_Control	-2.58	2.34e-10	3.44e-09	95	yes	down	NA
ENSG00000018699	TTC27	protein_coding	1929	1682	1533	1672	1650	1690		2007.59	1842.61	1716.72	1584.37	1519.81	1449.94		XP_A_siPOLS_vs_XP_A_Control	-0.29	0.0101	0.0389	1929	no	down		1665	1553	1335	2749	2405	2575		1720.83	1480.09	1515.9	2557.6	2372.42	2377.82		U2OS_siPOLS_vs_U2OS_Control	0.6317	1.22e-07	1.23e-06	2749	no	up	NA
ENSG00000018869	ZNF582	protein_coding	22	24	14	5	7	5		22.9	26.29	15.68	4.74	6.45	4.29		XP_A_siPOLS_vs_XP_A_Control	-2.071	0.000398	0.00232	24	no	down		61	58	63	126	93	108		63.05	55.28	71.54	117.23	91.74	99.73		U2OS_siPOLS_vs_U2OS_Control	0.7051	0.00824	0.0285	126	no	up	NA
ENSG00000019144	PHLDB1	protein_coding	1083	1293	1408	1898	2045	2529		1127.12	1416.46	1576.74	1798.52	1883.64	2169.76		XP_A_siPOLS_vs_XP_A_Control	0.5066	0.000333	0.00198	2529	no	up		1806	3109	2530	2890	3427	3857		1866.55	2963.05	2872.82	2688.78	3380.58	3561.66		U2OS_siPOLS_vs_U2OS_Control	0.3224	0.0646	0.156	3857	no	up	NA
ENSG00000019169	MARCO	protein_coding	3	4	5	2	0	1		3.12	4.38	5.6	1.9	0	0.86		XP_A_siPOLS_vs_XP_A_Control	-2.258	0.0882	0.228	5	no	down		82	127	111	30	24	36		84.75	121.04	126.04	27.91	23.67	33.24		U2OS_siPOLS_vs_U2OS_Control	-1.965	4.37e-10	6.22e-09	127	yes	down	NA
ENSG00000019186	CYP24A1	protein_coding	4	3	7	2	6	4		4.16	3.29	7.84	1.9	5.53	3.43		XP_A_siPOLS_vs_XP_A_Control	-0.4888	0.599	0.785	7	no	down		322	286	220	338	283	296		332.8	272.57	249.81	314.47	279.17	273.33		U2OS_siPOLS_vs_U2OS_Control	0.01921	0.914	0.959	338	no	up	NA
ENSG00000019485	PRDM11	protein_coding	181	191	182	165	208	215		188.37	209.24	203.81	156.35	191.59	184.46		XP_A_siPOLS_vs_XP_A_Control	-0.1747	0.311	0.558	215	no	down		416	541	460	445	468	554		429.95	515.6	522.33	414.02	461.66	511.58		U2OS_siPOLS_vs_U2OS_Control	-0.08132	0.604	0.758	554	no	down	NA
ENSG00000019505	SYT13	protein_coding	0	0	0	0	0	0		0	0	0	0	0	0		XP_A_siPOLS_vs_XP_A_Control				0	no			14	13	17	2	1	6		14.47	12.39	19.3	1.86	0.99	5.54		U2OS_siPOLS_vs_U2OS_Control	-2.446	0.00366	0.0142	17	no	down	NA
ENSG00000019549	SNAI2	protein_coding	470	388	369	563	571	584		489.15	425.05	413.22	533.49	525.95	501.04		XP_A_siPOLS_vs_XP_A_Control	0.2325	0.0821	0.215	584	no	up		1086	846	773	1420	1225	1377		1122.41	806.28	877.74	1321.13	1208.41	1271.56		U2OS_siPOLS_vs_U2OS_Control	0.4379	0.00304	0.0121	1420	no	up	NA
ENSG00000019991	HGF	protein_coding	0	0	0	0	0	0		0	0	0	0	0	0		XP_A_siPOLS_vs_XP_A_Control				0	no			6	4	1	0	2	0		6.2	3.81	1.14	0	1.97	0		U2OS_siPOLS_vs_U2OS_Control	-2.536	0.148	0.297	6	no	down	NA
ENSG00000019995	ZRANB1	protein_coding	4096	3428	3033	3974	3911	3862		4262.87	3755.33	3396.49	3765.72	3602.41	3313.42		XP_A_siPOLS_vs_XP_A_Control	-0.09596	0.42	0.669	4096	no	down		3984	3565	3023	4297	3690	3927		4117.58	3397.64	3432.62	3997.82	3640.02	3626.3		U2OS_siPOLS_vs_U2OS_Control	0.0411	0.738	0.855	4297	no	up	NA
ENSG00000020129	NCDN	protein_coding	832	1213	1427	951	1103	1312		865.89	1328.83	1598.02	901.16	1015.97	1125.63		XP_A_siPOLS_vs_XP_A_Control	-0.3173	0.0835	0.218	1427	no	down		545	1082	940	795	974	1168		563.27	1031.21	1067.37	739.65	960.81	1078.56		U2OS_siPOLS_vs_U2OS_Control	0.06225	0.771	0.876	1168	no	up	NA
ENSG00000020181	ADGRA2	protein_coding	499	657	704	802	955	973		519.33	719.73	788.37	759.97	879.65	834.79		XP_A_siPOLS_vs_XP_A_Control	0.2882	0.066	0.182	973	no	up		116	184	144	175	203	218		119.89	175.36	163.51	162.82	200.25	201.31		U2OS_siPOLS_vs_U2OS_Control	0.2982	0.169	0.327	218	no	up	NA
ENSG00000020256	ZFP64	protein_coding	522	583	631	498	540	663		543.27	638.67	706.62	471.9	497.39	568.82		XP_A_siPOLS_vs_XP_A_Control	-0.295	0.041	0.124	663	no	down		767	1044	864	1173	1131	1350		792.72	994.99	981.07	1091.33	1115.68	1246.63		U2OS_siPOLS_vs_U2OS_Control	0.3189	0.0221	0.0651	1350	no	up	NA
ENSG00000020426	MNAT1	protein_coding	2238	1912	1815	1957	1989	1899		2329.17	2094.57	2032.52	1854.43	1832.06	1629.25		XP_A_siPOLS_vs_XP_A_Control	-0.2807	0.0139	0.0512	2238	no	down		1831	1690	1453	1772	1556	1664		1892.39	1610.66	1649.88	1648.62	1534.92	1536.58		U2OS_siPOLS_vs_U2OS_Control	-0.1265	0.301	0.49	1831	no	down	NA
ENSG00000020577	SAMD4A	protein_coding	2602	2405	2303	2086	2150	2418		2708	2634.65	2579	1976.67	1980.36	2074.53		XP_A_siPOLS_vs_XP_A_Control	-0.3932	9.4e-05	0.000642	2602	no	down		4928	5491	4397	7068	6921	7171		5093.23	5233.23	4992.8	6575.89	6827.25	6621.89		U2OS_siPOLS_vs_U2OS_Control	0.3864	0.000153	0.000849	7171	no	up	NA
ENSG00000020633	RUNX3	protein_coding	151	173	183	190	202	228		157.15	189.52	204.93	180.04	186.06	195.61		XP_A_siPOLS_vs_XP_A_Control	0.0279	0.874	0.952	228	no	up		53	64	56	83	82	79		54.78	61	63.59	77.22	80.89	72.95		U2OS_siPOLS_vs_U2OS_Control	0.3657	0.188	0.354	83	no	up	NA
ENSG00000020922	MRE11	protein_coding	1075	916	756	1414	1208	1344		1118.79	1003.47	846.6	1339.89	1112.68	1153.09		XP_A_siPOLS_vs_XP_A_Control	0.2798	0.0416	0.125	1414	no	up		1779	1627	1356	1751	1470	1500		1838.65	1550.62	1539.74	1629.09	1450.09	1385.14		U2OS_siPOLS_vs_U2OS_Control	-0.1429	0.277	0.462	1779	no	down	NA
ENSG00000021300	PLEKHB1	protein_coding	3	2	7	32	38	47		3.12	2.19	7.84	30.32	35	40.32		XP_A_siPOLS_vs_XP_A_Control	3.018	1.48e-07	1.73e-06	47	yes	up		33	35	26	114	84	112		34.11	33.36	29.52	106.06	82.86	103.42		U2OS_siPOLS_vs_U2OS_Control	1.59	1.71e-07	1.68e-06	114	yes	up	1
ENSG00000021355	SERPINB1	protein_coding	840	741	646	848	843	798		874.22	811.76	723.42	803.56	776.48	684.65		XP_A_siPOLS_vs_XP_A_Control	-0.09011	0.488	0.712	848	no	down		784	659	662	654	604	642		810.29	628.06	751.7	608.46	595.82	592.84		U2OS_siPOLS_vs_U2OS_Control	-0.2846	0.0484	0.124	784	no	down	NA
ENSG00000021488	SLC7A9	protein_coding	0	0	2	0	0	2		0	0	2.24	0	0	1.72		XP_A_siPOLS_vs_XP_A_Control	-0.3463	0.896	0.962	2	no	down		6	12	4	4	3	5		6.2	11.44	4.54	3.72	2.96	4.62		U2OS_siPOLS_vs_U2OS_Control	-0.9801	0.294	0.482	12	no	down	NA
ENSG00000021574	SPAST	protein_coding	1910	1526	1373	431	487	383		1987.81	1671.71	1537.55	408.41	448.57	328.6		XP_A_siPOLS_vs_XP_A_Control	-2.133	8.6e-47	2.14e-44	1910	yes	down		2636	2109	2011	1034	918	978		2724.38	2009.99	2283.5	962.01	905.56	903.11		U2OS_siPOLS_vs_U2OS_Control	-1.341	5.66e-22	2.66e-20	2636	yes	down	2
ENSG00000021645	NRXN3	protein_coding	39	30	33	4	5	3		40.59	32.86	36.95	3.79	4.61	2.57		XP_A_siPOLS_vs_XP_A_Control	-3.34	3.23e-09	4.92e-08	39	yes	down		239	281	188	311	265	255		247.01	267.81	213.47	289.35	261.41	235.47		U2OS_siPOLS_vs_U2OS_Control	0.1087	0.548	0.714	311	no	up	NA
ENSG00000021762	OSBPL5	protein_coding	121	161	190	235	222	313		125.93	176.37	212.77	222.68	204.48	268.54		XP_A_siPOLS_vs_XP_A_Control	0.4363	0.0332	0.105	313	no	up		343	693	595	465	621	731		354.5	660.47	675.62	432.62	612.59	675.03		U2OS_siPOLS_vs_U2OS_Control	0.02516	0.912	0.958	731	no	up	NA
ENSG00000021776	AQR	protein_coding	6209	5248	4675	6096	6183	6173		6461.95	5749.11	5235.27	5776.5	5695.14	5296.14		XP_A_siPOLS_vs_XP_A_Control	-0.05735	0.613	0.794	6209	no	down		3100	2790	2461	3249	2846	2887		3203.94	2659.02	2794.47	3022.79	2807.45	2665.93		U2OS_siPOLS_vs_U2OS_Control	-0.02708	0.825	0.908	3249	no	down	NA
ENSG00000021826	CPS1	protein_coding	1880	1546	1527	2296	2312	2327		1956.59	1693.62	1710	2175.66	2129.57	1996.46		XP_A_siPOLS_vs_XP_A_Control	0.2332	0.0376	0.116	2327	no	up		1582	1348	1141	3022	2531	2771		1635.04	1284.72	1295.61	2811.59	2496.72	2558.82		U2OS_siPOLS_vs_U2OS_Control	0.9002	2.22e-11	3.7e-10	3022	no	up	NA
ENSG00000022267	FHL1	protein_coding	765	656	601	382	382	381		796.17	718.64	673.03	361.98	351.86	326.88		XP_A_siPOLS_vs_XP_A_Control	-1.073	7.81e-16	2.65e-14	765	yes	down		3015	2925	2718	1597	1315	1526		3116.09	2787.69	3086.3	1485.81	1297.19	1409.15		U2OS_siPOLS_vs_U2OS_Control	-1.1	2.03e-20	8.22e-19	3015	yes	down	2
ENSG00000022277	RTFDC1	protein_coding	3780	3631	3400	3376	3467	3603		3933.99	3977.71	3807.47	3199.06	3193.44	3091.21		XP_A_siPOLS_vs_XP_A_Control	-0.3054	0.00167	0.00835	3780	no	down		5545	6312	5301	6189	5765	6165		5730.92	6015.68	6019.3	5758.09	5686.91	5692.93		U2OS_siPOLS_vs_U2OS_Control	-0.05191	0.61	0.763	6312	no	down	NA
ENSG00000022355	GABRA1	protein_coding	1	0	0	1	0	0		1.04	0	0	0.95	0	0		XP_A_siPOLS_vs_XP_A_Control	-0.1753	0.961	0.981	1	no	down		24	33	22	107	74	77		24.8	31.45	24.98	99.55	73	71.1		U2OS_siPOLS_vs_U2OS_Control	1.581	2.75e-06	2.18e-05	107	yes	up	NA
ENSG00000022556	NLRP2	protein_coding	1	1	0	0	0	0		1.04	1.1	0	0	0	0		XP_A_siPOLS_vs_XP_A_Control	-4.419	0.257	0.493	1	no	down		855	878	702	911	842	1028		883.67	836.78	797.12	847.57	830.59	949.28		U2OS_siPOLS_vs_U2OS_Control	0.06156	0.636	0.783	1028	no	up	NA
ENSG00000022567	SLC45A4	protein_coding	236	269	318	349	361	446		245.61	294.69	356.11	330.71	332.52	382.65		XP_A_siPOLS_vs_XP_A_Control	0.2241	0.179	0.384	446	no	up		168	250	218	240	237	247		173.63	238.26	247.54	223.29	233.79	228.09		U2OS_siPOLS_vs_U2OS_Control	0.05558	0.774	0.878	250	no	up	NA
ENSG00000022840	RNF10	protein_coding	4776	4554	4352	6706	6640	6753		4970.57	4988.85	4873.56	6354.53	6116.08	5793.76		XP_A_siPOLS_vs_XP_A_Control	0.3002	0.00216	0.0104	6753	no	up		4624	4555	3846	5958	5499	6010		4779.04	4341.17	4367.14	5543.17	5424.51	5549.8		U2OS_siPOLS_vs_U2OS_Control	0.2924	0.00592	0.0215	6010	no	up	NA
ENSG00000022976	ZNF839	protein_coding	316	266	267	377	398	414		328.87	291.4	299	357.24	366.6	355.19		XP_A_siPOLS_vs_XP_A_Control	0.2306	0.103	0.256	414	no	up		74	108	100	110	99	100		76.48	102.93	113.55	102.34	97.66	92.34		U2OS_siPOLS_vs_U2OS_Control	-0.001847	0.994	0.997	110	no	down	NA
ENSG00000023041	ZDHHC6	protein_coding	1984	1632	1561	2131	2139	2150		2064.83	1787.83	1748.08	2019.31	1970.22	1844.6		XP_A_siPOLS_vs_XP_A_Control	0.05859	0.609	0.791	2150	no	up		1591	1482	1247	1903	1635	1677		1644.35	1412.43	1415.97	1770.5	1612.85	1548.59		U2OS_siPOLS_vs_U2OS_Control	0.141	0.264	0.448	1903	no	up	NA
ENSG00000023171	GRAMD1B	protein_coding	78	59	70	89	93	123		81.18	64.63	78.39	84.34	85.66	105.53		XP_A_siPOLS_vs_XP_A_Control	0.2985	0.207	0.427	123	no	up		389	393	343	471	405	492		402.04	374.55	389.48	438.21	399.51	454.33		U2OS_siPOLS_vs_U2OS_Control	0.1486	0.316	0.506	492	no	up	NA
ENSG00000023191	RNH1	protein_coding	1547	2677	3116	2151	2667	3215		1610.02	2932.62	3489.43	2038.26	2456.56	2758.32		XP_A_siPOLS_vs_XP_A_Control	-0.1471	0.67	0.836	3215	no	down		640	2033	1504	1298	1943	2092		661.46	1937.56	1707.8	1207.63	1916.68	1931.81		U2OS_siPOLS_vs_U2OS_Control	0.2314	0.64	0.786	2092	no	up	NA
ENSG00000023228	NDUFS1	protein_coding	8124	6935	6173	7132	7075	6960		8454.96	7597.2	6912.8	6758.2	6516.75	5971.35		XP_A_siPOLS_vs_XP_A_Control	-0.255	0.0252	0.0839	8124	no	down		9104	7884	6738	9015	7820	8431		9409.25	7513.89	7651.01	8387.33	7714.07	7785.41		U2OS_siPOLS_vs_U2OS_Control	-0.04092	0.741	0.857	9104	no	down	NA
ENSG00000023287	RB1CC1	protein_coding	6283	5126	4697	5720	5729	5632		6538.96	5615.47	5259.91	5420.21	5276.96	4831.99		XP_A_siPOLS_vs_XP_A_Control	-0.1654	0.157	0.35	6283	no	down		10512	8597	7963	11160	10056	10028		10864.5	8193.42	9042	10383	9919.78	9260.13		U2OS_siPOLS_vs_U2OS_Control	0.07325	0.572	0.734	11160	no	up	NA
ENSG00000023318	ERP44	protein_coding	2041	1745	1744	1962	1975	1939		2124.15	1911.62	1953.01	1859.17	1819.16	1663.57		XP_A_siPOLS_vs_XP_A_Control	-0.1652	0.133	0.31	2041	no	down		2295	1925	1580	1804	1500	1560		2371.95	1834.63	1794.09	1678.4	1479.68	1440.55		U2OS_siPOLS_vs_U2OS_Control	-0.384	0.00725	0.0256	2295	no	down	NA
ENSG00000023330	ALAS1	protein_coding	2351	2350	2218	2648	2694	2890		2446.78	2574.39	2483.81	2509.22	2481.43	2479.48		XP_A_siPOLS_vs_XP_A_Control	-0.0067	0.946	0.976	2890	no	down		2735	2936	2505	3175	2931	3298		2826.7	2798.17	2844.43	2953.94	2891.3	3045.46		U2OS_siPOLS_vs_U2OS_Control	0.07012	0.507	0.684	3298	no	up	NA
ENSG00000023445	BIRC3	protein_coding	452	343	354	1761	1794	1635		470.41	375.75	396.42	1668.7	1652.45	1402.75		XP_A_siPOLS_vs_XP_A_Control	1.926	7.04e-46	1.65e-43	1794	yes	up		1282	1059	998	8735	8430	8314		1324.99	1009.29	1133.23	8126.82	8315.81	7677.37		U2OS_siPOLS_vs_U2OS_Control	2.799	8.72e-106	1.73e-102	8735	yes	up	1
ENSG00000023516	AKAP11	protein_coding	2090	1717	1595	2894	2921	3043		2175.14	1880.95	1786.15	2742.32	2690.52	2610.75		XP_A_siPOLS_vs_XP_A_Control	0.4611	5.29e-05	0.000381	3043	no	up		3902	3282	2715	4405	3660	3595		4032.83	3127.93	3082.89	4098.3	3610.42	3319.72		U2OS_siPOLS_vs_U2OS_Control	0.1065	0.452	0.636	4405	no	up	NA
ENSG00000023572	GLRX2	protein_coding	411	366	294	523	612	537		427.74	400.95	329.23	495.59	563.71	460.72		XP_A_siPOLS_vs_XP_A_Control	0.3915	0.00935	0.0365	612	no	up		189	157	161	293	241	233		195.34	149.63	182.82	272.6	237.74	215.16		U2OS_siPOLS_vs_U2OS_Control	0.4606	0.019	0.0574	293	no	up	NA
ENSG00000023608	SNAPC1	protein_coding	1819	1523	1445	863	874	839		1893.1	1668.43	1618.17	817.77	805.04	719.82		XP_A_siPOLS_vs_XP_A_Control	-1.145	1.98e-21	1.09e-19	1819	yes	down		1542	1526	1246	1169	1047	1097		1593.7	1454.36	1414.84	1087.61	1032.82	1013		U2OS_siPOLS_vs_U2OS_Control	-0.5103	2.41e-05	0.00016	1542	no	down	NA
ENSG00000023697	DERA	protein_coding	1614	1335	1173	1747	1740	1604		1679.75	1462.47	1313.58	1655.44	1602.71	1376.16		XP_A_siPOLS_vs_XP_A_Control	0.05618	0.668	0.834	1747	no	up		1941	1646	1412	1134	919	988		2006.08	1568.73	1603.33	1055.04	906.55	912.35		U2OS_siPOLS_vs_U2OS_Control	-0.8493	2.04e-09	2.67e-08	1941	no	down	NA
ENSG00000023734	STRAP	protein_coding	7121	6335	6192	5763	5663	5919		7411.1	6939.91	6934.07	5460.95	5216.17	5078.22		XP_A_siPOLS_vs_XP_A_Control	-0.4341	1.01e-05	8.48e-05	7121	no	down		8587	8202	7127	5340	4953	4980		8874.92	7816.96	8092.72	4968.2	4885.91	4598.67		U2OS_siPOLS_vs_U2OS_Control	-0.7781	1.35e-12	2.58e-11	8587	no	down	NA
ENSG00000023839	ABCC2	protein_coding	47	57	35	39	45	50		48.91	62.44	39.19	36.96	41.45	42.9		XP_A_siPOLS_vs_XP_A_Control	-0.3111	0.312	0.558	57	no	down		134	118	97	121	87	99		138.49	112.46	110.14	112.58	85.82	91.42		U2OS_siPOLS_vs_U2OS_Control	-0.3169	0.19	0.357	134	no	down	NA
ENSG00000023892	DEF6	protein_coding	7	10	15	7	11	4		7.29	10.95	16.8	6.63	10.13	3.43		XP_A_siPOLS_vs_XP_A_Control	-0.797	0.236	0.468	15	no	down		37	90	60	70	73	91		38.24	85.77	68.13	65.13	72.01	84.03		U2OS_siPOLS_vs_U2OS_Control	0.2011	0.538	0.706	91	no	up	NA
ENSG00000023902	PLEKHO1	protein_coding	989	998	977	1002	1120	1170		1029.29	1093.3	1094.09	949.48	1031.63	1003.81		XP_A_siPOLS_vs_XP_A_Control	-0.1077	0.336	0.585	1170	no	down		1172	1612	1309	892	926	1004		1211.3	1536.33	1486.37	829.89	913.46	927.12		U2OS_siPOLS_vs_U2OS_Control	-0.665	1.31e-06	1.1e-05	1612	no	down	NA
ENSG00000023909	GCLM	protein_coding	1878	1658	1332	2574	2567	2464		1954.51	1816.32	1491.63	2439.09	2364.45	2114		XP_A_siPOLS_vs_XP_A_Control	0.3942	0.00222	0.0107	2574	no	up		1281	1032	1023	2128	1835	1937		1323.95	983.55	1161.62	1979.84	1810.14	1788.68		U2OS_siPOLS_vs_U2OS_Control	0.6857	7.59e-07	6.67e-06	2128	no	up	NA
ENSG00000024048	UBR2	protein_coding	3637	3008	2751	3417	3241	3280		3785.17	3295.22	3080.69	3237.91	2985.27	2814.09		XP_A_siPOLS_vs_XP_A_Control	-0.1693	0.152	0.344	3637	no	down		5160	4616	3923	4323	3660	3833		5333.01	4399.3	4454.58	4022.01	3610.42	3539.5		U2OS_siPOLS_vs_U2OS_Control	-0.3447	0.00554	0.0203	5160	no	down	NA
ENSG00000024422	EHD2	protein_coding	1314	1745	2607	1326	1487	2298		1367.53	1911.62	2919.43	1256.5	1369.67	1971.58		XP_A_siPOLS_vs_XP_A_Control	-0.4309	0.256	0.493	2607	no	down		245	313	199	156	171	183		253.21	298.31	225.96	145.14	168.68	168.99		U2OS_siPOLS_vs_U2OS_Control	-0.6894	0.000367	0.00187	313	no	down	NA
ENSG00000024526	DEPDC1	protein_coding	7483	5865	5053	5324	5373	5068		7787.85	6425.03	5658.57	5044.96	4949.05	4348.11		XP_A_siPOLS_vs_XP_A_Control	-0.4706	0.000381	0.00223	7483	no	down		3594	3084	2776	2793	2475	2408		3714.51	2939.22	3152.15	2598.54	2441.47	2223.61		U2OS_siPOLS_vs_U2OS_Control	-0.4329	0.000896	0.00416	3594	no	down	NA
ENSG00000024862	CCDC28A	protein_coding	460	415	374	666	671	611		478.74	454.63	418.82	631.09	618.06	524.21		XP_A_siPOLS_vs_XP_A_Control	0.3902	0.00441	0.0193	671	no	up		689	553	513	1009	889	929		712.1	527.04	582.51	938.75	876.96	857.86		U2OS_siPOLS_vs_U2OS_Control	0.5539	0.000196	0.00106	1009	no	up	NA
ENSG00000025039	RRAGD	protein_coding	30	25	16	45	39	30		31.22	27.39	17.92	42.64	35.92	25.74		XP_A_siPOLS_vs_XP_A_Control	0.4403	0.25	0.486	45	no	up		654	635	532	1061	953	889		675.93	605.19	604.09	987.13	940.09	820.93		U2OS_siPOLS_vs_U2OS_Control	0.5436	8.08e-05	0.000476	1061	no	up	NA
ENSG00000025156	HSF2	protein_coding	865	702	639	1145	1081	1091		900.24	769.03	715.58	1084.99	995.7	936.03		XP_A_siPOLS_vs_XP_A_Control	0.3384	0.00984	0.0381	1145	no	up		1283	1113	1018	1352	1143	1209		1326.02	1060.75	1155.94	1257.87	1127.52	1116.42		U2OS_siPOLS_vs_U2OS_Control	-0.01651	0.902	0.953	1352	no	down	NA
ENSG00000025293	PHF20	protein_coding	2314	2104	2045	4070	4078	4165		2408.27	2304.9	2290.08	3856.69	3756.23	3573.37		XP_A_siPOLS_vs_XP_A_Control	0.6755	1.88e-11	3.91e-10	4165	no	up		1504	1458	1278	1962	1743	1799		1554.43	1389.55	1451.17	1825.39	1719.39	1661.25		U2OS_siPOLS_vs_U2OS_Control	0.2444	0.0383	0.103	1962	no	up	NA
ENSG00000025423	HSD17B6	protein_coding	18	14	13	30	31	43		18.73	15.34	14.56	28.43	28.55	36.89		XP_A_siPOLS_vs_XP_A_Control	0.9487	0.0215	0.0738	43	no	up		13	16	12	41	32	25		13.44	15.25	13.63	38.15	31.57	23.09		U2OS_siPOLS_vs_U2OS_Control	1.131	0.0195	0.0587	41	no	up	NA
ENSG00000025434	NR1H3	protein_coding	68	76	76	137	164	152		70.77	83.26	85.11	129.82	151.06	130.41		XP_A_siPOLS_vs_XP_A_Control	0.7834	0.000228	0.00141	164	no	up		88	121	86	159	163	177		90.95	115.32	97.65	147.93	160.79	163.45		U2OS_siPOLS_vs_U2OS_Control	0.6336	0.00402	0.0154	177	no	up	NA
ENSG00000025770	NCAPH2	protein_coding	923	1234	1232	1720	1994	2290		960.6	1351.83	1379.65	1629.85	1836.67	1964.71		XP_A_siPOLS_vs_XP_A_Control	0.5573	0.000178	0.00113	2290	no	up		790	1699	1386	1287	1641	1742		816.49	1619.24	1573.81	1197.39	1618.77	1608.61		U2OS_siPOLS_vs_U2OS_Control	0.1421	0.506	0.684	1742	no	up	NA
ENSG00000025772	TOMM34	protein_coding	3446	3219	3075	2798	2850	2933		3586.39	3526.37	3443.52	2651.35	2625.12	2516.38		XP_A_siPOLS_vs_XP_A_Control	-0.438	8.77e-06	7.42e-05	3446	no	down		4654	5311	4501	4431	4170	4660		4810.05	5061.68	5110.9	4122.49	4113.51	4303.17		U2OS_siPOLS_vs_U2OS_Control	-0.2568	0.0139	0.0442	5311	no	down	NA
ENSG00000025796	SEC63	protein_coding	1491	1182	1247	1205	1148	1212		1551.74	1294.87	1396.45	1141.84	1057.42	1039.84		XP_A_siPOLS_vs_XP_A_Control	-0.3899	0.00104	0.00542	1491	no	down		1193	876	849	742	603	628		1233	834.88	964.04	690.34	594.83	579.91		U2OS_siPOLS_vs_U2OS_Control	-0.7007	2.02e-05	0.000136	1193	no	down	NA
ENSG00000025800	KPNA6	protein_coding	7457	6241	5764	6770	6931	6807		7760.79	6836.93	6454.78	6415.18	6384.12	5840.09		XP_A_siPOLS_vs_XP_A_Control	-0.1757	0.114	0.276	7457	no	down		6552	5950	4774	6032	4903	5502		6771.69	5670.68	5420.89	5612.02	4836.58	5080.7		U2OS_siPOLS_vs_U2OS_Control	-0.202	0.111	0.238	6552	no	down	NA
ENSG00000026025	VIM	protein_coding	109927	105565	100531	94272	93943	97882		114405	115645	112579	89331.1	86530.5	83978.2		XP_A_siPOLS_vs_XP_A_Control	-0.399	1.55e-05	0.000124	109927	no	down		66834	70813	61802	73455	69379	74445		69074.9	67488.7	70176.3	68340.7	68439.2	68744.5		U2OS_siPOLS_vs_U2OS_Control	-0.008504	0.93	0.968	74445	no	down	NA
ENSG00000026036	RTEL1-TNFRSF6B	protein_coding	106	163	186	124	146	193		110.32	178.56	208.29	117.5	134.48	165.58		XP_A_siPOLS_vs_XP_A_Control	-0.2485	0.29	0.533	193	no	down		20	86	66	29	46	64		20.67	81.96	74.94	26.98	45.38	59.1		U2OS_siPOLS_vs_U2OS_Control	-0.4341	0.338	0.53	86	no	down	NA
ENSG00000026103	FAS	protein_coding	180	153	139	134	136	139		187.33	167.61	155.66	126.98	125.27	119.26		XP_A_siPOLS_vs_XP_A_Control	-0.4602	0.013	0.0485	180	no	down		1723	1401	1353	1318	1235	1185		1780.77	1335.23	1536.33	1226.23	1218.27	1094.26		U2OS_siPOLS_vs_U2OS_Control	-0.3945	0.00476	0.0178	1723	no	down	NA
ENSG00000026297	RNASET2	protein_coding	101	92	79	101	132	129		105.11	100.78	88.47	95.71	121.58	110.68		XP_A_siPOLS_vs_XP_A_Control	0.1556	0.469	0.703	132	no	up		188	209	188	182	171	200		194.3	199.19	213.47	169.33	168.68	184.69		U2OS_siPOLS_vs_U2OS_Control	-0.2147	0.248	0.429	209	no	down	NA
ENSG00000026508	CD44	protein_coding	7560	6687	6888	4231	4188	4659		7867.99	7325.52	7713.48	4009.25	3857.55	3997.2		XP_A_siPOLS_vs_XP_A_Control	-0.9492	1.16e-22	7.09e-21	7560	no	down		4038	3830	3375	3603	3216	3440		4173.39	3650.2	3832.32	3352.14	3172.44	3176.59		U2OS_siPOLS_vs_U2OS_Control	-0.2648	0.0177	0.0542	4038	no	down	NA
ENSG00000026559	KCNG1	protein_coding	81	122	158	80	99	123		84.3	133.65	176.94	75.81	91.19	105.53		XP_A_siPOLS_vs_XP_A_Control	-0.5314	0.0419	0.126	158	no	down		98	181	136	169	257	225		101.29	172.5	154.43	157.23	253.52	207.77		U2OS_siPOLS_vs_U2OS_Control	0.5291	0.033	0.0907	257	no	up	NA
ENSG00000026652	AGPAT4	protein_coding	319	289	245	183	157	164		332	316.6	274.36	173.41	144.61	140.7		XP_A_siPOLS_vs_XP_A_Control	-1.01	2.55e-09	3.94e-08	319	yes	down		700	753	614	493	422	440		723.47	717.65	697.2	458.67	416.28	406.31		U2OS_siPOLS_vs_U2OS_Control	-0.739	6.62e-08	7.02e-07	753	no	down	NA
ENSG00000026751	SLAMF7	protein_coding	212	205	207	118	148	116		220.64	224.57	231.81	111.82	136.32	99.52		XP_A_siPOLS_vs_XP_A_Control	-0.9626	1.9e-07	2.18e-06	212	no	down		882	856	694	342	309	324		911.57	815.82	788.04	318.19	304.81	299.19		U2OS_siPOLS_vs_U2OS_Control	-1.448	1.41e-24	7.6e-23	882	yes	down	NA
ENSG00000026950	BTN3A1	protein_coding	318	314	325	926	993	930		330.95	343.98	363.95	877.47	914.65	797.9		XP_A_siPOLS_vs_XP_A_Control	1.318	2.47e-24	1.65e-22	993	yes	up		262	281	229	380	402	374		270.78	267.81	260.03	353.54	396.55	345.36		U2OS_siPOLS_vs_U2OS_Control	0.4553	0.00435	0.0165	402	no	up	NA
ENSG00000027001	MIPEP	protein_coding	405	338	307	379	359	385		421.5	370.27	343.79	359.14	330.67	330.31		XP_A_siPOLS_vs_XP_A_Control	-0.1557	0.284	0.525	405	no	down		591	561	462	631	494	547		610.82	534.66	524.6	587.07	487.31	505.11		U2OS_siPOLS_vs_U2OS_Control	-0.08038	0.589	0.747	631	no	down	NA
ENSG00000027075	PRKCH	protein_coding	83	48	64	26	33	30		86.38	52.58	71.67	24.64	30.4	25.74		XP_A_siPOLS_vs_XP_A_Control	-1.384	1.11e-05	9.17e-05	83	yes	down		875	813	704	805	676	753		904.34	774.83	799.39	748.95	666.84	695.34		U2OS_siPOLS_vs_U2OS_Control	-0.2313	0.0863	0.196	875	no	down	NA
ENSG00000027697	IFNGR1	protein_coding	1913	1620	1489	2046	2021	1983		1990.93	1774.69	1667.45	1938.77	1861.53	1701.32		XP_A_siPOLS_vs_XP_A_Control	0.01773	0.88	0.954	2046	no	up		1919	1718	1544	2950	2532	2676		1983.34	1637.35	1753.22	2744.6	2497.7	2471.09		U2OS_siPOLS_vs_U2OS_Control	0.5215	2.51e-05	0.000167	2950	no	up	NA
ENSG00000027847	B4GALT7	protein_coding	714	952	1067	885	1102	1214		743.09	1042.9	1194.87	838.62	1015.05	1041.56		XP_A_siPOLS_vs_XP_A_Control	-0.04139	0.803	0.916	1214	no	down		277	577	495	401	554	597		286.29	549.91	562.07	373.08	546.5	551.29		U2OS_siPOLS_vs_U2OS_Control	0.07304	0.754	0.865	597	no	up	NA
ENSG00000027869	SH2D2A	protein_coding	3	5	4	4	3	5		3.12	5.48	4.48	3.79	2.76	4.29		XP_A_siPOLS_vs_XP_A_Control	-0.2653	0.778	0.902	5	no	down		4	10	4	6	2	4		4.13	9.53	4.54	5.58	1.97	3.69		U2OS_siPOLS_vs_U2OS_Control	-0.6986	0.483	0.665	10	no	down	NA
ENSG00000028116	VRK2	protein_coding	1321	1069	991	883	860	894		1374.82	1171.08	1109.77	836.72	792.14	767.01		XP_A_siPOLS_vs_XP_A_Control	-0.6101	1.16e-06	1.17e-05	1321	no	down		4328	3846	3428	2659	2470	2291		4473.12	3665.45	3892.5	2473.87	2436.54	2115.57		U2OS_siPOLS_vs_U2OS_Control	-0.776	9.73e-10	1.33e-08	4328	no	down	NA
ENSG00000028137	TNFRSF1B	protein_coding	70	76	95	93	104	114		72.85	83.26	106.39	88.13	95.79	97.81		XP_A_siPOLS_vs_XP_A_Control	0.1046	0.651	0.823	114	no	up		2	5	3	5	4	5		2.07	4.77	3.41	4.65	3.95	4.62		U2OS_siPOLS_vs_U2OS_Control	0.3636	0.734	0.853	5	no	up	NA
ENSG00000028203	VEZT	protein_coding	4086	3382	3145	4844	4605	4592		4252.46	3704.94	3521.91	4590.12	4241.65	3939.72		XP_A_siPOLS_vs_XP_A_Control	0.1537	0.188	0.398	4844	no	up		2852	2423	2197	2998	2629	2741		2947.63	2309.25	2494.7	2789.26	2593.39	2531.11		U2OS_siPOLS_vs_U2OS_Control	0.02996	0.815	0.903	2998	no	up	NA
ENSG00000028277	POU2F2	protein_coding	9	10	13	29	22	26		9.37	10.95	14.56	27.48	20.26	22.31		XP_A_siPOLS_vs_XP_A_Control	1.009	0.0357	0.111	29	no	up		53	60	70	152	142	165		54.78	57.18	79.49	141.42	140.08	152.37		U2OS_siPOLS_vs_U2OS_Control	1.185	2.21e-06	1.78e-05	165	yes	up	NA
ENSG00000028310	BRD9	protein_coding	2035	2017	2098	1209	1186	1422		2117.9	2209.6	2349.43	1145.63	1092.42	1220.01		XP_A_siPOLS_vs_XP_A_Control	-0.9489	6.81e-18	2.84e-16	2098	no	down		806	1002	855	829	812	841		833.02	954.96	970.85	771.28	801	776.6		U2OS_siPOLS_vs_U2OS_Control	-0.232	0.0736	0.173	1002	no	down	NA
ENSG00000028528	SNX1	protein_coding	3496	3236	3291	4365	4347	4688		3638.42	3545	3685.41	4136.23	4004	4022.08		XP_A_siPOLS_vs_XP_A_Control	0.1622	0.0925	0.237	4688	no	up		4851	4832	4263	6217	5863	6080		5013.65	4605.16	4840.65	5784.14	5783.58	5614.44		U2OS_siPOLS_vs_U2OS_Control	0.2489	0.0171	0.0529	6217	no	up	NA
ENSG00000028839	TBPL1	protein_coding	1020	809	765	1312	1435	1267		1061.55	886.25	856.68	1243.24	1321.77	1087.03		XP_A_siPOLS_vs_XP_A_Control	0.3804	0.00416	0.0183	1435	no	up		1895	1686	1527	2074	1882	1843		1958.54	1606.85	1733.91	1929.6	1856.51	1701.88		U2OS_siPOLS_vs_U2OS_Control	0.05057	0.69	0.822	2074	no	up	NA
ENSG00000029153	ARNTL2	protein_coding	6678	5469	4826	5931	5789	5534		6950.05	5991.22	5404.37	5620.15	5332.22	4747.91		XP_A_siPOLS_vs_XP_A_Control	-0.2248	0.0704	0.191	6678	no	down		3752	3127	2825	3839	3462	3646		3877.8	2980.2	3207.79	3571.71	3415.1	3366.81		U2OS_siPOLS_vs_U2OS_Control	0.04073	0.751	0.863	3839	no	up	NA
ENSG00000029363	BCLAF1	protein_coding	7100	5709	5107	6870	6878	6985		7389.25	6254.13	5719.04	6509.94	6335.3	5992.8		XP_A_siPOLS_vs_XP_A_Control	-0.03972	0.739	0.877	7100	no	down		7059	5865	5041	8135	6791	6887		7295.69	5589.67	5724.07	7568.6	6699.01	6359.64		U2OS_siPOLS_vs_U2OS_Control	0.1485	0.275	0.461	8135	no	up	NA
ENSG00000029364	SLC39A9	protein_coding	6413	5831	5054	4036	3989	3994		6674.26	6387.78	5659.69	3824.47	3674.25	3426.66		XP_A_siPOLS_vs_XP_A_Control	-0.7772	1.61e-12	3.8e-11	6413	no	down		6195	5713	5027	4423	4028	4351		6402.72	5444.8	5708.17	4115.05	3973.44	4017.83		U2OS_siPOLS_vs_U2OS_Control	-0.5361	1.92e-06	1.57e-05	6195	no	down	NA
ENSG00000029534	ANK1	protein_coding	15	14	12	19	17	15		15.61	15.34	13.44	18	15.66	12.87		XP_A_siPOLS_vs_XP_A_Control	0.06439	0.896	0.962	19	no	up		102	156	117	98	91	111		105.42	148.68	132.85	91.18	89.77	102.5		U2OS_siPOLS_vs_U2OS_Control	-0.4496	0.0607	0.149	156	no	down	NA
ENSG00000029639	TFB1M	protein_coding	479	465	405	763	811	785		498.51	509.4	453.54	723.01	747.01	673.49		XP_A_siPOLS_vs_XP_A_Control	0.5521	1.25e-05	0.000103	811	no	up		551	531	491	785	667	695		569.47	506.07	557.53	730.34	657.96	641.78		U2OS_siPOLS_vs_U2OS_Control	0.3145	0.0234	0.0682	785	no	up	NA
ENSG00000029725	RABEP1	protein_coding	12229	10477	9881	9159	9280	9007		12727.2	11477.4	11065.2	8678.97	8547.77	7727.58		XP_A_siPOLS_vs_XP_A_Control	-0.4992	3.15e-06	2.88e-05	12229	no	down		3163	2763	2408	2658	2275	2449		3269.05	2633.29	2734.29	2472.94	2244.18	2261.47		U2OS_siPOLS_vs_U2OS_Control	-0.3075	0.0151	0.0476	3163	no	down	NA
ENSG00000029993	HMGB3	protein_coding	2686	2242	2124	2204	2180	2228		2795.42	2456.08	2378.55	2088.49	2007.99	1911.52		XP_A_siPOLS_vs_XP_A_Control	-0.3451	0.00209	0.0102	2686	no	down		2668	2552	1978	1917	1599	1697		2757.46	2432.2	2246.02	1783.53	1577.34	1567.06		U2OS_siPOLS_vs_U2OS_Control	-0.5936	3.42e-06	2.65e-05	2668	no	down	NA
ENSG00000030066	NUP160	protein_coding	2949	2419	2317	3625	3684	3537		3069.14	2649.98	2594.68	3435.01	3393.32	3034.58		XP_A_siPOLS_vs_XP_A_Control	0.2463	0.0324	0.103	3684	no	up		4679	4272	3729	5999	5465	5642		4835.89	4071.45	4234.29	5581.32	5390.97	5209.98		U2OS_siPOLS_vs_U2OS_Control	0.3003	0.00918	0.0313	5999	no	up	NA
ENSG00000030110	BAK1	protein_coding	801	905	860	760	879	889		833.63	991.42	963.07	720.17	809.64	762.72		XP_A_siPOLS_vs_XP_A_Control	-0.282	0.0239	0.0803	905	no	down		569	875	733	634	666	716		588.08	833.92	832.32	589.86	656.98	661.17		U2OS_siPOLS_vs_U2OS_Control	-0.2406	0.139	0.283	875	no	down	NA
ENSG00000030419	IKZF2	protein_coding	125	85	71	483	482	512		130.09	93.12	79.51	457.69	443.97	439.27		XP_A_siPOLS_vs_XP_A_Control	2.144	1.1e-31	1.15e-29	512	yes	up		446	365	268	830	733	741		460.95	347.87	304.31	772.21	723.07	684.26		U2OS_siPOLS_vs_U2OS_Control	0.9686	1.25e-08	1.49e-07	830	no	up	NA
ENSG00000030582	GRN	protein_coding	4147	6291	7515	7468	8998	10797		4315.94	6891.71	8415.63	7076.59	8288.02	9263.32		XP_A_siPOLS_vs_XP_A_Control	0.3278	0.0806	0.212	10797	no	up		1335	3138	2588	2398	3316	3625		1379.76	2990.69	2938.68	2231.04	3271.08	3347.42		U2OS_siPOLS_vs_U2OS_Control	0.2759	0.48	0.662	3625	no	up	NA
ENSG00000031003	FAM13B	protein_coding	2224	1801	1748	2015	1969	1897		2314.6	1972.97	1957.49	1909.39	1813.64	1627.54		XP_A_siPOLS_vs_XP_A_Control	-0.2234	0.0635	0.176	2224	no	down		2023	1686	1677	1333	1206	1238		2090.83	1606.85	1904.24	1240.19	1189.66	1143.2		U2OS_siPOLS_vs_U2OS_Control	-0.6485	1.25e-06	1.05e-05	2023	no	down	NA
ENSG00000031081	ARHGAP31	protein_coding	567	509	545	844	879	930		590.1	557.6	610.31	799.77	809.64	797.9		XP_A_siPOLS_vs_XP_A_Control	0.4535	0.000128	0.000842	930	no	up		1094	1166	975	1398	1231	1378		1130.68	1111.26	1107.11	1300.66	1214.33	1272.48		U2OS_siPOLS_vs_U2OS_Control	0.1775	0.128	0.266	1398	no	up	NA
ENSG00000031691	CENPQ	protein_coding	2404	2089	1767	1963	2093	1887		2501.94	2288.47	1978.76	1860.12	1927.85	1618.96		XP_A_siPOLS_vs_XP_A_Control	-0.3245	0.0104	0.04	2404	no	down		1353	1138	1061	1276	1168	1139		1398.37	1084.58	1204.77	1187.16	1152.18	1051.78		U2OS_siPOLS_vs_U2OS_Control	-0.1208	0.379	0.571	1353	no	down	NA
ENSG00000031698	SARS	protein_coding	8828	8381	8232	9199	9290	9809		9187.64	9181.28	9218.55	8716.87	8556.98	8415.66		XP_A_siPOLS_vs_XP_A_Control	-0.1028	0.267	0.507	9809	no	down		10564	12059	9666	13654	12599	13730		10918.2	11492.9	10975.8	12703.3	12428.3	12678.6		U2OS_siPOLS_vs_U2OS_Control	0.1795	0.0728	0.172	13730	no	up	NA
ENSG00000031823	RANBP3	protein_coding	1214	1444	1607	1480	1677	2070		1263.46	1581.88	1799.59	1402.43	1544.68	1775.96		XP_A_siPOLS_vs_XP_A_Control	0.02456	0.867	0.95	2070	no	up		684	1100	873	995	1091	1275		706.93	1048.36	991.29	925.72	1076.22	1177.37		U2OS_siPOLS_vs_U2OS_Control	0.211	0.206	0.378	1275	no	up	NA
ENSG00000032219	ARID4A	protein_coding	1257	996	945	1497	1478	1465		1308.21	1091.1	1058.25	1418.54	1361.38	1256.9		XP_A_siPOLS_vs_XP_A_Control	0.2229	0.075	0.201	1497	no	up		1735	1447	1283	2009	1866	1775		1793.17	1379.07	1456.85	1869.12	1840.72	1639.08		U2OS_siPOLS_vs_U2OS_Control	0.2085	0.129	0.268	2009	no	up	NA
ENSG00000032389	TSSC1	protein_coding	583	685	638	570	594	631		606.75	750.41	714.46	540.13	547.13	541.37		XP_A_siPOLS_vs_XP_A_Control	-0.3467	0.00805	0.0322	685	no	down		340	517	468	418	453	456		351.4	492.73	531.42	388.9	446.86	421.08		U2OS_siPOLS_vs_U2OS_Control	-0.1299	0.464	0.648	517	no	down	NA
ENSG00000032444	PNPLA6	protein_coding	445	728	929	825	1014	1334		463.13	797.51	1040.33	781.76	933.99	1144.51		XP_A_siPOLS_vs_XP_A_Control	0.3142	0.389	0.636	1334	no	up		517	1233	954	725	1269	1344		534.33	1175.12	1083.27	674.52	1251.81	1241.09		U2OS_siPOLS_vs_U2OS_Control	0.1816	0.679	0.814	1344	no	up	NA
ENSG00000032742	IFT88	protein_coding	380	294	295	640	621	644		395.48	322.07	330.35	606.46	572	552.52		XP_A_siPOLS_vs_XP_A_Control	0.723	2.29e-07	2.6e-06	644	no	up		383	349	326	648	560	617		395.84	332.62	370.17	602.88	552.41	569.75		U2OS_siPOLS_vs_U2OS_Control	0.6517	9.5e-06	6.77e-05	648	no	up	NA
ENSG00000033011	ALG1	protein_coding	899	951	909	875	895	997		935.62	1041.81	1017.94	829.14	824.38	855.38		XP_A_siPOLS_vs_XP_A_Control	-0.2554	0.0258	0.0853	997	no	down		661	929	787	758	698	813		683.16	885.39	893.64	705.22	688.54	750.75		U2OS_siPOLS_vs_U2OS_Control	-0.1991	0.177	0.338	929	no	down	NA
ENSG00000033030	ZCCHC8	protein_coding	700	659	554	1204	1076	1145		728.52	721.93	620.39	1140.9	991.1	982.36		XP_A_siPOLS_vs_XP_A_Control	0.5882	4.31e-06	3.84e-05	1204	no	up		993	976	853	1488	1241	1271		1026.29	930.18	968.58	1384.4	1224.19	1173.68		U2OS_siPOLS_vs_U2OS_Control	0.3709	0.00376	0.0145	1488	no	up	NA
ENSG00000033050	ABCF2	protein_coding	3702	3668	3292	3357	3489	3608		3852.82	4018.25	3686.53	3181.06	3213.7	3095.49		XP_A_siPOLS_vs_XP_A_Control	-0.2844	0.00426	0.0187	3702	no	down		2076	2584	2118	2391	2317	2581		2145.61	2462.69	2404.99	2224.53	2285.61	2383.37		U2OS_siPOLS_vs_U2OS_Control	-0.02487	0.83	0.91	2584	no	down	NA
ENSG00000033100	CHPF2	protein_coding	1049	1324	1328	1352	1402	1737		1091.74	1450.42	1487.15	1281.14	1291.38	1490.26		XP_A_siPOLS_vs_XP_A_Control	0.01245	0.929	0.972	1737	no	up		363	675	546	385	447	514		375.17	643.31	619.98	358.19	440.95	474.64		U2OS_siPOLS_vs_U2OS_Control	-0.3633	0.0744	0.175	675	no	down	NA
ENSG00000033122	LRRC7	protein_coding	144	126	148	640	694	673		149.87	138.03	165.74	606.46	639.24	577.4		XP_A_siPOLS_vs_XP_A_Control	2.007	3.87e-41	6.73e-39	694	yes	up		39	31	23	40	30	33		40.31	29.54	26.12	37.21	29.59	30.47		U2OS_siPOLS_vs_U2OS_Control	0.01865	0.963	0.982	40	no	up	NA
ENSG00000033170	FUT8	protein_coding	3508	2948	2741	3119	3172	3008		3650.91	3229.5	3069.49	2955.53	2921.72	2580.72		XP_A_siPOLS_vs_XP_A_Control	-0.2346	0.0425	0.128	3508	no	down		3991	3362	3051	1754	1575	1722		4124.82	3204.17	3464.42	1631.88	1553.67	1590.14		U2OS_siPOLS_vs_U2OS_Control	-1.176	4.76e-20	1.88e-18	3991	yes	down	NA
ENSG00000033178	UBA6	protein_coding	8579	7029	5869	5598	5491	5159		8928.5	7700.18	6572.36	5304.6	5057.74	4426.18		XP_A_siPOLS_vs_XP_A_Control	-0.6498	8.38e-07	8.56e-06	8579	no	down		8592	7562	6424	4614	4095	4069		8880.09	7207	7294.47	4292.75	4039.53	3757.42		U2OS_siPOLS_vs_U2OS_Control	-0.9516	3.07e-14	7.02e-13	8592	no	down	NA
ENSG00000033327	GAB2	protein_coding	501	471	522	678	648	757		521.41	515.97	584.56	642.47	596.87	649.47		XP_A_siPOLS_vs_XP_A_Control	0.2201	0.0828	0.216	757	no	up		771	856	667	1118	968	1032		796.85	815.82	757.38	1040.16	954.89	952.98		U2OS_siPOLS_vs_U2OS_Control	0.3145	0.0121	0.0395	1118	no	up	NA
ENSG00000033627	ATP6V0A1	protein_coding	1248	1193	1130	1367	1357	1471		1298.84	1306.92	1265.42	1295.35	1249.93	1262.05		XP_A_siPOLS_vs_XP_A_Control	-0.02407	0.82	0.925	1471	no	down		30	21	20	32	25	29		31.01	20.01	22.71	29.77	24.66	26.78		U2OS_siPOLS_vs_U2OS_Control	0.1412	0.748	0.861	32	no	up	NA
ENSG00000033800	PIAS1	protein_coding	1973	1651	1559	2356	2410	2610		2053.38	1808.65	1745.84	2232.52	2219.84	2239.26		XP_A_siPOLS_vs_XP_A_Control	0.2547	0.0208	0.0717	2610	no	up		2178	1659	1511	1914	1501	1646		2251.03	1581.12	1715.74	1780.74	1480.67	1519.96		U2OS_siPOLS_vs_U2OS_Control	-0.2144	0.163	0.318	2178	no	down	NA
ENSG00000033867	SLC4A7	protein_coding	4465	3642	3227	6778	6639	6581		4646.9	3989.76	3613.74	6422.76	6115.16	5646.19		XP_A_siPOLS_vs_XP_A_Control	0.5697	2.65e-06	2.46e-05	6778	no	up		2611	2108	1875	4568	3952	4183		2698.55	2009.04	2129.07	4249.95	3898.47	3862.7		U2OS_siPOLS_vs_U2OS_Control	0.8131	2.33e-09	3.04e-08	4568	no	up	NA
ENSG00000034053	APBA2	protein_coding	0	1	0	3	0	1		0	1.1	0	2.84	0	0.86		XP_A_siPOLS_vs_XP_A_Control	1.757	0.473	0.704	3	no	up		405	671	520	796	902	942		418.58	639.5	590.46	740.58	889.78	869.87		U2OS_siPOLS_vs_U2OS_Control	0.6005	0.00047	0.00234	942	no	up	NA
ENSG00000034152	MAP2K3	protein_coding	1160	1465	1577	948	990	1207		1207.26	1604.89	1765.99	898.31	911.89	1035.55		XP_A_siPOLS_vs_XP_A_Control	-0.6854	3.61e-06	3.26e-05	1577	no	down		483	863	685	870	1095	1155		499.19	822.49	777.82	809.43	1080.17	1066.56		U2OS_siPOLS_vs_U2OS_Control	0.4935	0.00914	0.0312	1155	no	up	NA
ENSG00000034510	TMSB10	protein_coding	45055	48954	48884	54442	57042	64383		46890.5	53628.5	54742.4	51588.6	52541.2	55237.6		XP_A_siPOLS_vs_XP_A_Control	0.03767	0.718	0.863	64383	no	up		27829	40047	29844	40416	40274	43638		28762.1	38167	33887.9	37602	39728.4	40296.5		U2OS_siPOLS_vs_U2OS_Control	0.2225	0.0772	0.179	43638	no	up	NA
ENSG00000034533	ASTE1	protein_coding	402	361	296	431	411	433		418.38	395.47	331.47	408.41	378.57	371.49		XP_A_siPOLS_vs_XP_A_Control	0.01547	0.916	0.97	433	no	up		340	329	271	341	313	357		351.4	313.56	307.72	317.26	308.76	329.66		U2OS_siPOLS_vs_U2OS_Control	-0.02546	0.872	0.936	357	no	down	NA
ENSG00000034677	RNF19A	protein_coding	2248	2016	1798	2322	2230	2214		2339.58	2208.5	2013.48	2200.3	2054.04	1899.51		XP_A_siPOLS_vs_XP_A_Control	-0.09285	0.418	0.667	2322	no	down		7966	6462	5956	3512	2924	3290		8233.1	6158.64	6763.05	3267.48	2884.39	3038.07		U2OS_siPOLS_vs_U2OS_Control	-1.203	2e-19	7.44e-18	7966	yes	down	NA
ENSG00000034693	PEX3	protein_coding	1027	810	775	1384	1384	1314		1068.84	887.34	867.88	1311.46	1274.8	1127.35		XP_A_siPOLS_vs_XP_A_Control	0.3944	0.00226	0.0108	1384	no	up		1106	1017	899	1143	949	1029		1143.08	969.26	1020.82	1063.42	936.14	950.21		U2OS_siPOLS_vs_U2OS_Control	-0.08679	0.509	0.686	1143	no	down	NA
ENSG00000034713	GABARAPL2	protein_coding	1502	1279	1216	887	917	895		1563.19	1401.13	1361.73	840.51	844.65	767.87		XP_A_siPOLS_vs_XP_A_Control	-0.819	3.07e-12	7e-11	1502	no	down		2417	2248	1808	1153	1010	1067		2498.04	2142.47	2052.99	1072.72	996.32	985.3		U2OS_siPOLS_vs_U2OS_Control	-1.132	5.74e-19	2.03e-17	2417	yes	down	NA
ENSG00000035115	SH3YL1	protein_coding	71	54	49	93	90	102		73.89	59.16	54.87	88.13	82.9	87.51		XP_A_siPOLS_vs_XP_A_Control	0.4582	0.0613	0.171	102	no	up		119	105	108	265	264	248		122.99	100.07	122.63	246.55	260.42	229.01		U2OS_siPOLS_vs_U2OS_Control	1.092	3.86e-08	4.26e-07	265	yes	up	NA
ENSG00000035141	FAM136A	protein_coding	2470	2153	2181	2760	2779	2818		2570.63	2358.58	2442.38	2615.35	2559.73	2417.71		XP_A_siPOLS_vs_XP_A_Control	0.04249	0.682	0.843	2818	no	up		4239	3906	3353	5503	4717	5028		4381.13	3722.63	3807.34	5119.85	4653.1	4642.99		U2OS_siPOLS_vs_U2OS_Control	0.2754	0.0193	0.0583	5503	no	up	NA
ENSG00000035403	VCL	protein_coding	22713	21188	20055	24796	25375	25773		23638.3	23211.2	22458.5	23496.4	23372.8	22112		XP_A_siPOLS_vs_XP_A_Control	-0.006833	0.942	0.976	25773	no	down		11982	12943	10753	15540	14301	15591		12383.8	12335.4	12210.1	14458	14107.3	14397.1		U2OS_siPOLS_vs_U2OS_Control	0.2183	0.0266	0.0762	15591	no	up	NA
ENSG00000035499	DEPDC1B	protein_coding	1115	890	794	1882	1832	1736		1160.42	974.98	889.16	1783.36	1687.45	1489.41		XP_A_siPOLS_vs_XP_A_Control	0.7131	9.29e-08	1.12e-06	1882	no	up		1444	1276	1127	1770	1510	1617		1492.42	1216.1	1279.71	1646.76	1489.55	1493.18		U2OS_siPOLS_vs_U2OS_Control	0.2152	0.0968	0.214	1770	no	up	NA
ENSG00000035664	DAPK2	protein_coding	106	86	81	96	90	120		110.32	94.21	90.71	90.97	82.9	102.95		XP_A_siPOLS_vs_XP_A_Control	-0.09292	0.675	0.839	120	no	down		69	70	68	43	43	51		71.31	66.71	77.21	40.01	42.42	47.09		U2OS_siPOLS_vs_U2OS_Control	-0.7311	0.0156	0.0487	70	no	down	NA
ENSG00000035681	NSMAF	protein_coding	3549	3109	2784	2747	2729	2719		3693.58	3405.87	3117.65	2603.03	2513.67	2332.77		XP_A_siPOLS_vs_XP_A_Control	-0.456	4.59e-05	0.000335	3549	no	down		3647	3225	2914	2420	2198	2321		3769.28	3073.6	3308.85	2251.51	2168.23	2143.27		U2OS_siPOLS_vs_U2OS_Control	-0.6292	1.84e-07	1.8e-06	3647	no	down	NA
ENSG00000035687	ADSS	protein_coding	2261	1820	1600	1666	1725	1576		2353.11	1993.79	1791.75	1578.68	1588.89	1352.13		XP_A_siPOLS_vs_XP_A_Control	-0.4421	0.000812	0.00436	2261	no	down		2791	2312	2106	3093	2787	2729		2884.58	2203.46	2391.37	2877.65	2749.25	2520.03		U2OS_siPOLS_vs_U2OS_Control	0.1234	0.356	0.548	3093	no	up	NA
ENSG00000035862	TIMP2	protein_coding	7140	6987	7321	3308	3348	3896		7430.88	7654.17	8198.38	3134.62	3083.83	3342.59		XP_A_siPOLS_vs_XP_A_Control	-1.284	1.14e-36	1.54e-34	7321	yes	down		3460	3575	3003	1097	1063	1227		3576.01	3407.17	3409.91	1020.62	1048.6	1133.04		U2OS_siPOLS_vs_U2OS_Control	-1.698	5.75e-51	1.41e-48	3575	yes	down	2
ENSG00000035928	RFC1	protein_coding	9672	8081	7520	7967	8034	8104		10066	8852.63	8421.23	7549.44	7400.09	6952.85		XP_A_siPOLS_vs_XP_A_Control	-0.32	0.00332	0.0151	9672	no	down		9128	7951	7033	6208	5257	5415		9434.06	7577.74	7985.99	5775.77	5185.79	5000.36		U2OS_siPOLS_vs_U2OS_Control	-0.6471	2.45e-07	2.34e-06	9128	no	down	NA
ENSG00000036054	TBC1D23	protein_coding	4655	3969	3376	4318	4131	3841		4844.64	4347.99	3780.59	4091.69	3805.05	3295.4		XP_A_siPOLS_vs_XP_A_Control	-0.2132	0.0974	0.246	4655	no	down		9913	8597	7563	6606	5971	6039		10245.4	8193.42	8587.8	6146.05	5890.12	5576.58		U2OS_siPOLS_vs_U2OS_Control	-0.6178	4.64e-07	4.24e-06	9913	no	down	NA
ENSG00000036257	CUL3	protein_coding	4394	3604	3438	4527	4363	4445		4573.01	3948.13	3850.02	4289.73	4018.74	3813.6		XP_A_siPOLS_vs_XP_A_Control	-0.02951	0.794	0.911	4527	no	down		6031	5194	4634	6420	5607	5741		6233.22	4950.17	5261.92	5973	5531.05	5301.39		U2OS_siPOLS_vs_U2OS_Control	0.03128	0.802	0.896	6420	no	up	NA
ENSG00000036448	MYOM2	protein_coding	0	0	0	0	0	0		0	0	0	0	0	0		XP_A_siPOLS_vs_XP_A_Control				0	no			63	57	61	97	113	132		65.11	54.32	69.27	90.25	111.47	121.89		U2OS_siPOLS_vs_U2OS_Control	0.781	0.0035	0.0137	132	no	up	NA
ENSG00000036530	CYP46A1	protein_coding	10	9	7	4	3	11		10.41	9.86	7.84	3.79	2.76	9.44		XP_A_siPOLS_vs_XP_A_Control	-0.8029	0.276	0.517	11	no	down		1	4	1	0	0	0		1.03	3.81	1.14	0	0	0		U2OS_siPOLS_vs_U2OS_Control	-5.849	0.0761	0.178	4	no	down	NA
ENSG00000036549	ZZZ3	protein_coding	6052	5198	4720	3828	3795	3707		6298.55	5694.34	5285.66	3627.37	3495.56	3180.43		XP_A_siPOLS_vs_XP_A_Control	-0.746	3.71e-11	7.43e-10	6052	no	down		5923	5099	4508	3589	3195	3209		6121.6	4859.63	5118.84	3339.11	3151.72	2963.28		U2OS_siPOLS_vs_U2OS_Control	-0.768	1.21e-09	1.64e-08	5923	no	down	NA
ENSG00000036672	USP2	protein_coding	15	13	9	12	25	17		15.61	14.24	10.08	11.37	23.03	14.59		XP_A_siPOLS_vs_XP_A_Control	0.2923	0.575	0.767	25	no	up		11	8	8	11	11	13		11.37	7.62	9.08	10.23	10.85	12		U2OS_siPOLS_vs_U2OS_Control	0.2391	0.722	0.845	13	no	up	NA
ENSG00000037042	TUBG2	protein_coding	284	290	283	386	362	447		295.57	317.69	316.92	365.77	333.44	383.51		XP_A_siPOLS_vs_XP_A_Control	0.2197	0.125	0.296	447	no	up		6	17	6	10	7	11		6.2	16.2	6.81	9.3	6.91	10.16		U2OS_siPOLS_vs_U2OS_Control	-0.1568	0.832	0.911	17	no	down	NA
ENSG00000037241	RPL26L1	protein_coding	1023	983	950	1022	1073	1086		1064.68	1076.86	1063.85	968.44	988.34	931.74		XP_A_siPOLS_vs_XP_A_Control	-0.1503	0.17	0.371	1086	no	down		521	663	508	650	628	676		538.47	631.88	576.84	604.74	619.49	624.24		U2OS_siPOLS_vs_U2OS_Control	0.08082	0.556	0.72	676	no	up	NA
ENSG00000037280	FLT4	protein_coding	1	2	1	1	0	0		1.04	2.19	1.12	0.95	0	0		XP_A_siPOLS_vs_XP_A_Control	-2.236	0.323	0.571	2	no	down		75	124	82	41	56	58		77.51	118.18	93.11	38.15	55.24	53.56		U2OS_siPOLS_vs_U2OS_Control	-0.9775	0.0011	0.00499	124	no	down	NA
ENSG00000037474	NSUN2	protein_coding	8815	7569	7190	5414	5261	5503		9174.11	8291.74	8051.68	5130.25	4845.89	4721.32		XP_A_siPOLS_vs_XP_A_Control	-0.796	2.05e-14	5.89e-13	8815	no	down		5676	5737	5072	3716	3353	3671		5866.31	5467.68	5759.27	3457.27	3307.58	3389.9		U2OS_siPOLS_vs_U2OS_Control	-0.7512	7.36e-13	1.44e-11	5737	no	down	NA
ENSG00000037637	FBXO42	protein_coding	1128	1056	997	1610	1621	1811		1173.95	1156.83	1116.48	1525.62	1493.1	1553.75		XP_A_siPOLS_vs_XP_A_Control	0.4075	0.000121	0.0008	1811	no	up		1192	1146	1026	1397	1158	1342		1231.97	1092.2	1165.03	1299.73	1142.31	1239.24		U2OS_siPOLS_vs_U2OS_Control	0.07764	0.533	0.703	1397	no	up	NA
ENSG00000037749	MFAP3	protein_coding	1623	1344	1247	1061	1130	1069		1689.12	1472.33	1396.45	1005.39	1040.84	917.15		XP_A_siPOLS_vs_XP_A_Control	-0.6216	3.78e-07	4.12e-06	1623	no	down		2242	2103	1765	1800	1611	1714		2317.17	2004.28	2004.16	1674.67	1589.18	1582.75		U2OS_siPOLS_vs_U2OS_Control	-0.3842	0.00133	0.00588	2242	no	down	NA
ENSG00000037757	MRI1	protein_coding	482	472	450	577	651	674		501.64	517.07	503.93	546.76	599.63	578.26		XP_A_siPOLS_vs_XP_A_Control	0.1799	0.149	0.337	674	no	up		326	493	403	451	425	461		336.93	469.86	457.61	419.6	419.24	425.7		U2OS_siPOLS_vs_U2OS_Control	0.0001507	0.999	0.999	493	no	up	NA
ENSG00000037897	METTL1	protein_coding	311	299	275	438	422	456		323.67	327.55	307.96	415.04	388.7	391.23		XP_A_siPOLS_vs_XP_A_Control	0.3167	0.0211	0.0725	456	no	up		198	254	238	380	401	412		204.64	242.08	270.25	353.54	395.57	380.45		U2OS_siPOLS_vs_U2OS_Control	0.6567	0.000126	0.000711	412	no	up	NA
ENSG00000037965	HOXC8	protein_coding	187	149	223	286	260	386		194.62	163.23	249.73	271.01	239.48	331.17		XP_A_siPOLS_vs_XP_A_Control	0.4717	0.0144	0.0528	386	no	up		106	101	92	162	129	148		109.55	96.26	104.47	150.72	127.25	136.67		U2OS_siPOLS_vs_U2OS_Control	0.4196	0.0595	0.146	162	no	up	NA
ENSG00000038002	AGA	protein_coding	379	354	305	398	424	436		394.44	387.8	341.55	377.14	390.54	374.07		XP_A_siPOLS_vs_XP_A_Control	0.02233	0.872	0.952	436	no	up		695	670	600	553	548	520		718.3	638.55	681.3	514.5	540.58	480.18		U2OS_siPOLS_vs_U2OS_Control	-0.4088	0.00299	0.0119	695	no	down	NA
ENSG00000038210	PI4K2B	protein_coding	904	701	605	186	176	135		940.83	767.94	677.51	176.25	162.11	115.82		XP_A_siPOLS_vs_XP_A_Control	-2.396	7.54e-41	1.27e-38	904	yes	down		503	372	382	104	76	77		519.87	354.54	433.76	96.76	74.97	71.1		U2OS_siPOLS_vs_U2OS_Control	-2.428	2.83e-30	2.22e-28	503	yes	down	2
ENSG00000038219	BOD1L1	protein_coding	5756	5009	5067	4771	4835	5463		5990.49	5487.29	5674.25	4520.95	4453.5	4687		XP_A_siPOLS_vs_XP_A_Control	-0.3283	0.000873	0.00465	5756	no	down		4309	4061	3046	5101	4432	4429		4453.48	3870.36	3458.74	4745.84	4371.96	4089.86		U2OS_siPOLS_vs_U2OS_Control	0.1646	0.203	0.374	5101	no	up	NA
ENSG00000038274	MAT2B	protein_coding	2412	2101	1776	3131	3206	2882		2510.26	2301.62	1988.84	2966.9	2953.03	2472.62		XP_A_siPOLS_vs_XP_A_Control	0.3031	0.0174	0.0619	3206	no	up		3578	3119	2784	3687	3259	3304		3697.97	2972.58	3161.24	3430.29	3214.85	3051		U2OS_siPOLS_vs_U2OS_Control	-0.01999	0.873	0.937	3687	no	down	NA
ENSG00000038295	TLL1	protein_coding	239	184	182	181	155	150		248.74	201.57	203.81	171.51	142.77	128.69		XP_A_siPOLS_vs_XP_A_Control	-0.5648	0.0024	0.0114	239	no	down		36	31	33	50	36	36		37.21	29.54	37.47	46.52	35.51	33.24		U2OS_siPOLS_vs_U2OS_Control	0.1485	0.693	0.825	50	no	up	NA
ENSG00000038358	EDC4	protein_coding	2322	2808	2984	2923	3214	3876		2416.6	3076.13	3341.61	2769.8	2960.4	3325.43		XP_A_siPOLS_vs_XP_A_Control	0.03595	0.793	0.911	3876	no	up		1272	2200	1686	1800	1996	2219		1314.65	2096.72	1914.46	1674.67	1968.96	2049.08		U2OS_siPOLS_vs_U2OS_Control	0.09601	0.568	0.731	2219	no	up	NA
ENSG00000038382	TRIO	protein_coding	24435	23402	22547	30034	31300	34983		25430.5	25636.6	25249.1	28459.9	28830.3	30013.8		XP_A_siPOLS_vs_XP_A_Control	0.1941	0.0354	0.111	34983	no	up		16353	19373	15548	23663	22254	23623		16901.3	18463.5	17654.8	22015.5	21952.5	21814.1		U2OS_siPOLS_vs_U2OS_Control	0.3112	0.00209	0.00875	23663	no	up	NA
ENSG00000038427	VCAN	protein_coding	240	214	194	145	139	153		249.78	234.43	217.25	137.4	128.03	131.27		XP_A_siPOLS_vs_XP_A_Control	-0.8231	1.6e-06	1.55e-05	240	no	down		38	36	31	27	18	27		39.27	34.31	35.2	25.12	17.76	24.93		U2OS_siPOLS_vs_U2OS_Control	-0.6797	0.0999	0.219	38	no	down	NA
ENSG00000038532	CLEC16A	protein_coding	1241	1387	1453	1231	1349	1518		1291.56	1519.44	1627.13	1166.48	1242.56	1302.37		XP_A_siPOLS_vs_XP_A_Control	-0.2575	0.0383	0.117	1518	no	down		1328	1649	1249	1038	998	1095		1372.53	1571.59	1418.24	965.73	984.48	1011.15		U2OS_siPOLS_vs_U2OS_Control	-0.5591	4.48e-06	3.39e-05	1649	no	down	NA
ENSG00000039068	CDH1	protein_coding	24	19	19	4	5	10		24.98	20.81	21.28	3.79	4.61	8.58		XP_A_siPOLS_vs_XP_A_Control	-1.971	0.000516	0.00292	24	no	down		156	114	126	81	62	72		161.23	108.65	143.07	75.36	61.16	66.49		U2OS_siPOLS_vs_U2OS_Control	-1.022	6.79e-05	0.000408	156	yes	down	NA
ENSG00000039123	SKIV2L2	protein_coding	7257	6065	5213	7123	6928	6860		7552.64	6644.13	5837.75	6749.68	6381.35	5885.56		XP_A_siPOLS_vs_XP_A_Control	-0.07534	0.539	0.743	7257	no	down		7125	5895	5165	7188	6220	6408		7363.9	5618.26	5864.87	6687.53	6135.74	5917.32		U2OS_siPOLS_vs_U2OS_Control	-0.008156	0.951	0.977	7188	no	down	NA
ENSG00000039139	DNAH5	protein_coding	62	45	44	111	139	132		64.53	49.3	49.27	105.18	128.03	113.25		XP_A_siPOLS_vs_XP_A_Control	1.085	6.76e-06	5.83e-05	139	yes	up		144	108	105	323	276	284		148.83	102.93	119.23	300.51	272.26	262.25		U2OS_siPOLS_vs_U2OS_Control	1.172	7.1e-09	8.75e-08	323	yes	up	1
ENSG00000039319	ZFYVE16	protein_coding	4066	3210	2874	5242	5136	5205		4231.64	3516.51	3218.43	4967.26	4730.75	4465.65		XP_A_siPOLS_vs_XP_A_Control	0.3689	0.00289	0.0134	5242	no	up		5230	4429	4138	5986	5099	5240		5405.36	4221.08	4698.71	5569.22	5029.93	4838.76		U2OS_siPOLS_vs_U2OS_Control	0.108	0.399	0.588	5986	no	up	NA
ENSG00000039523	FAM65A	protein_coding	382	423	664	360	368	640		397.56	463.39	743.58	341.13	338.96	549.09		XP_A_siPOLS_vs_XP_A_Control	-0.383	0.0902	0.232	664	no	down		171	218	192	142	151	189		176.73	207.77	218.02	132.11	148.95	174.53		U2OS_siPOLS_vs_U2OS_Control	-0.4026	0.0491	0.125	218	no	down	NA
ENSG00000039560	RAI14	protein_coding	8709	7285	6934	5532	5583	5580		9063.8	7980.62	7765	5242.06	5142.48	4787.38		XP_A_siPOLS_vs_XP_A_Control	-0.7096	4.61e-11	9.18e-10	8709	no	down		7548	6629	5815	7135	5949	6260		7801.08	6317.8	6602.95	6638.22	5868.42	5780.65		U2OS_siPOLS_vs_U2OS_Control	-0.1803	0.149	0.298	7548	no	down	NA
ENSG00000039650	PNKP	protein_coding	814	869	894	867	826	1083		847.16	951.98	1001.14	821.56	760.83	929.16		XP_A_siPOLS_vs_XP_A_Control	-0.1563	0.228	0.456	1083	no	down		507	838	681	617	683	773		524	798.66	773.28	574.04	673.75	713.81		U2OS_siPOLS_vs_U2OS_Control	-0.09562	0.588	0.746	838	no	down	NA
ENSG00000040199	PHLPP2	protein_coding	5741	4951	4697	4415	4491	4466		5974.88	5423.76	5259.91	4183.6	4136.64	3831.62		XP_A_siPOLS_vs_XP_A_Control	-0.4552	1.52e-05	0.000122	5741	no	down		4610	4413	3774	3308	2882	3169		4764.57	4205.83	4285.39	3077.68	2842.96	2926.34		U2OS_siPOLS_vs_U2OS_Control	-0.5833	2.07e-07	2e-06	4610	no	down	NA
ENSG00000040275	SPDL1	protein_coding	3553	2999	2589	4405	4114	4283		3697.75	3285.37	2899.28	4174.13	3789.39	3674.61		XP_A_siPOLS_vs_XP_A_Control	0.2357	0.0516	0.149	4405	no	up		2309	1911	1686	2200	1846	1928		2386.42	1821.29	1914.46	2046.82	1820.99	1780.37		U2OS_siPOLS_vs_U2OS_Control	-0.1162	0.401	0.59	2309	no	down	NA
ENSG00000040341	STAU2	protein_coding	1933	1629	1400	1308	1237	1288		2011.75	1784.55	1567.78	1239.45	1139.4	1105.04		XP_A_siPOLS_vs_XP_A_Control	-0.623	7.6e-07	7.81e-06	1933	no	down		3118	2610	2320	2971	2651	2611		3222.55	2487.47	2634.37	2764.14	2615.09	2411.07		U2OS_siPOLS_vs_U2OS_Control	-0.0991	0.457	0.641	3118	no	down	NA
ENSG00000040487	PQLC2	protein_coding	642	831	921	653	741	881		668.15	910.35	1031.38	618.78	682.53	755.86		XP_A_siPOLS_vs_XP_A_Control	-0.3425	0.0337	0.106	921	no	down		309	512	393	320	356	410		319.36	487.96	446.25	297.72	351.18	378.61		U2OS_siPOLS_vs_U2OS_Control	-0.2873	0.128	0.265	512	no	down	NA
ENSG00000040531	CTNS	protein_coding	583	638	646	805	899	955		606.75	698.92	723.42	762.81	828.07	819.35		XP_A_siPOLS_vs_XP_A_Control	0.2489	0.0474	0.139	955	no	up		300	406	349	366	350	424		310.06	386.94	396.29	340.52	345.26	391.53		U2OS_siPOLS_vs_U2OS_Control	-0.02081	0.9	0.952	424	no	down	NA
ENSG00000040608	RTN4R	protein_coding	5	15	18	8	16	7		5.2	16.43	20.16	7.58	14.74	6.01		XP_A_siPOLS_vs_XP_A_Control	-0.5587	0.378	0.625	18	no	down		31	95	66	22	53	54		32.04	90.54	74.94	20.47	52.28	49.87		U2OS_siPOLS_vs_U2OS_Control	-0.69	0.107	0.232	95	no	down	NA
ENSG00000040633	PHF23	protein_coding	2075	2025	1866	2417	2486	2656		2159.53	2218.36	2089.63	2290.32	2289.84	2278.72		XP_A_siPOLS_vs_XP_A_Control	0.08473	0.398	0.646	2656	no	up		1667	1973	1638	1964	1791	2004		1722.89	1880.38	1859.95	1827.26	1766.74	1850.55		U2OS_siPOLS_vs_U2OS_Control	-0.004908	0.965	0.983	2004	no	down	NA
ENSG00000040731	CDH10	protein_coding	1	0	0	0	0	1		1.04	0	0	0	0	0.86		XP_A_siPOLS_vs_XP_A_Control	-0.2714	0.94	0.975	1	no	down		71	68	58	108	95	113		73.38	64.81	65.86	100.48	93.71	104.35		U2OS_siPOLS_vs_U2OS_Control	0.5495	0.0318	0.0882	113	no	up	NA
ENSG00000040933	INPP4A	protein_coding	1578	1504	1416	1477	1623	1669		1642.29	1647.61	1585.7	1399.59	1494.94	1431.92		XP_A_siPOLS_vs_XP_A_Control	-0.1724	0.1	0.251	1669	no	down		1837	2134	1834	1964	2008	2168		1898.59	2033.82	2082.51	1827.26	1980.8	2001.99		U2OS_siPOLS_vs_U2OS_Control	-0.04995	0.663	0.803	2168	no	down	NA
ENSG00000041353	RAB27B	protein_coding	170	100	129	324	326	344		176.93	109.55	144.46	307.02	300.28	295.14		XP_A_siPOLS_vs_XP_A_Control	1.065	9.56e-09	1.36e-07	344	yes	up		245	249	222	109	107	105		253.21	237.31	252.08	101.41	105.55	96.96		U2OS_siPOLS_vs_U2OS_Control	-1.289	3.44e-11	5.58e-10	249	yes	down	4
ENSG00000041357	PSMA4	protein_coding	4523	3698	3308	5424	5120	4993		4707.26	4051.11	3704.44	5139.72	4716.01	4283.76		XP_A_siPOLS_vs_XP_A_Control	0.1819	0.144	0.329	5424	no	up		10818	9259	7914	10599	9167	9351		11180.7	8824.34	8986.37	9861.04	9042.83	8634.97		U2OS_siPOLS_vs_U2OS_Control	-0.07416	0.563	0.726	10818	no	down	NA
ENSG00000041515	MYO16	protein_coding	0	0	1	0	0	0		0	0	1.12	0	0	0		XP_A_siPOLS_vs_XP_A_Control	-3.472	0.468	0.703	1	no	down		160	146	135	329	308	332		165.36	139.15	153.29	306.09	303.83	306.58		U2OS_siPOLS_vs_U2OS_Control	1.002	1.79e-08	2.08e-07	332	yes	up	NA
ENSG00000041802	LSG1	protein_coding	3166	2780	2576	2810	2809	2773		3294.98	3045.45	2884.72	2662.72	2587.36	2379.1		XP_A_siPOLS_vs_XP_A_Control	-0.2743	0.0119	0.0448	3166	no	down		4354	4202	3473	4458	3850	4071		4499.99	4004.74	3943.6	4147.61	3797.85	3759.27		U2OS_siPOLS_vs_U2OS_Control	-0.08887	0.438	0.624	4458	no	down	NA
ENSG00000041880	PARP3	protein_coding	657	711	735	715	786	860		683.77	778.89	823.09	677.53	723.98	737.84		XP_A_siPOLS_vs_XP_A_Control	-0.09487	0.452	0.698	860	no	down		264	409	329	395	410	524		272.85	389.8	373.58	367.5	404.45	483.88		U2OS_siPOLS_vs_U2OS_Control	0.2773	0.132	0.273	524	no	up	NA
ENSG00000041982	TNC	protein_coding	16524	16477	16174	19317	20063	23080		17197.2	18050.3	18112.3	18304.6	18480	19801.6		XP_A_siPOLS_vs_XP_A_Control	0.08472	0.378	0.626	23080	no	up		9886	14191	10982	9199	8540	9371		10217.5	13524.8	12470.1	8558.52	8424.32	8653.43		U2OS_siPOLS_vs_U2OS_Control	-0.4983	7.91e-05	0.000467	14191	no	down	NA
ENSG00000041988	THAP3	protein_coding	320	381	443	361	448	472		333.04	417.38	496.09	342.08	412.65	404.95		XP_A_siPOLS_vs_XP_A_Control	-0.1029	0.537	0.743	472	no	down		115	210	170	186	268	244		118.86	200.14	193.04	173.05	264.37	225.32		U2OS_siPOLS_vs_U2OS_Control	0.3716	0.121	0.254	268	no	up	NA
ENSG00000042088	TDP1	protein_coding	1224	1090	996	1354	1429	1393		1273.86	1194.08	1115.36	1283.04	1316.25	1195.13		XP_A_siPOLS_vs_XP_A_Control	0.0822	0.472	0.704	1429	no	up		947	911	707	1100	883	956		978.75	868.23	802.8	1023.41	871.04	882.8		U2OS_siPOLS_vs_U2OS_Control	0.06759	0.627	0.776	1100	no	up	NA
ENSG00000042286	AIFM2	protein_coding	1047	1209	1282	1922	2139	2386		1089.65	1324.44	1435.64	1821.27	1970.22	2047.08		XP_A_siPOLS_vs_XP_A_Control	0.6013	2.96e-06	2.72e-05	2386	no	up		770	1141	1003	855	821	966		795.82	1087.44	1138.91	795.47	809.88	892.03		U2OS_siPOLS_vs_U2OS_Control	-0.2749	0.0789	0.183	1141	no	down	NA
ENSG00000042317	SPATA7	protein_coding	125	120	101	213	229	227		130.09	131.46	113.1	201.84	210.93	194.76		XP_A_siPOLS_vs_XP_A_Control	0.6964	0.000102	0.00069	229	no	up		275	226	227	503	401	444		284.22	215.39	257.76	467.98	395.57	410		U2OS_siPOLS_vs_U2OS_Control	0.7512	1.19e-05	8.33e-05	503	no	up	NA
ENSG00000042429	MED17	protein_coding	262	240	217	262	234	251		272.67	262.92	243.01	248.27	215.54	215.35		XP_A_siPOLS_vs_XP_A_Control	-0.1983	0.21	0.431	262	no	down		391	349	305	361	361	352		404.11	332.62	346.33	335.87	356.11	325.05		U2OS_siPOLS_vs_U2OS_Control	-0.09083	0.57	0.732	391	no	down	NA
ENSG00000042445	RETSAT	protein_coding	528	499	441	726	726	755		549.51	546.65	493.85	687.95	668.72	647.75		XP_A_siPOLS_vs_XP_A_Control	0.3337	0.00712	0.0292	755	no	up		1276	1463	1161	1475	1432	1556		1318.78	1394.32	1318.32	1372.3	1412.6	1436.85		U2OS_siPOLS_vs_U2OS_Control	0.06637	0.563	0.727	1556	no	up	NA
ENSG00000042493	CAPG	protein_coding	1553	1857	1917	1969	2302	2521		1616.27	2034.32	2146.74	1865.8	2120.36	2162.9		XP_A_siPOLS_vs_XP_A_Control	0.08532	0.519	0.739	2521	no	up		434	707	611	534	611	648		448.55	673.81	693.79	496.82	602.72	598.38		U2OS_siPOLS_vs_U2OS_Control	-0.09704	0.591	0.749	707	no	down	NA
ENSG00000042753	AP2S1	protein_coding	3804	4515	4319	4035	4196	4620		3958.97	4946.12	4836.61	3823.52	3864.92	3963.74		XP_A_siPOLS_vs_XP_A_Control	-0.2378	0.0405	0.123	4620	no	down		3770	5453	4196	4990	4998	5526		3896.41	5197.01	4764.57	4642.57	4930.3	5102.86		U2OS_siPOLS_vs_U2OS_Control	0.08266	0.528	0.699	5526	no	up	NA
ENSG00000042781	USH2A	protein_coding	5	1	3	7	8	6		5.2	1.1	3.36	6.63	7.37	5.15		XP_A_siPOLS_vs_XP_A_Control	0.9782	0.28	0.521	8	no	up		7	5	8	2	0	2		7.23	4.77	9.08	1.86	0	1.85		U2OS_siPOLS_vs_U2OS_Control	-2.486	0.0419	0.11	8	no	down	NA
ENSG00000042832	TG	protein_coding	1	1	1	3	3	1		1.04	1.1	1.12	2.84	2.76	0.86		XP_A_siPOLS_vs_XP_A_Control	0.9822	0.515	0.736	3	no	up		13	17	13	25	24	23		13.44	16.2	14.76	23.26	23.67	21.24		U2OS_siPOLS_vs_U2OS_Control	0.617	0.22	0.395	25	no	up	NA
ENSG00000042980	ADAM28	protein_coding	0	1	0	0	0	1		0	1.1	0	0	0	0.86		XP_A_siPOLS_vs_XP_A_Control	-0.3209	0.928	0.972	1	no	down		37	25	34	5	9	7		38.24	23.83	38.61	4.65	8.88	6.46		U2OS_siPOLS_vs_U2OS_Control	-2.334	3.14e-05	0.000202	37	yes	down	NA
ENSG00000043039	BARX2	protein_coding	0	1	0	0	1	0		0	1.1	0	0	0.92	0		XP_A_siPOLS_vs_XP_A_Control	-0.2522	0.943	0.976	1	no	down		15	13	6	13	8	9		15.5	12.39	6.81	12.09	7.89	8.31		U2OS_siPOLS_vs_U2OS_Control	-0.2991	0.662	0.802	15	no	down	NA
ENSG00000043093	DCUN1D1	protein_coding	1748	1399	1256	2615	2535	2428		1819.21	1532.59	1406.52	2477.94	2334.98	2083.11		XP_A_siPOLS_vs_XP_A_Control	0.5349	3.52e-05	0.000263	2615	no	up		1976	1708	1529	2329	2058	1998		2042.25	1627.82	1736.18	2166.84	2030.12	1845.01		U2OS_siPOLS_vs_U2OS_Control	0.1605	0.226	0.401	2329	no	up	NA
ENSG00000043143	JADE2	protein_coding	712	759	892	1024	1256	1485		741.01	831.47	998.9	970.33	1156.9	1274.06		XP_A_siPOLS_vs_XP_A_Control	0.4043	0.00621	0.0259	1485	no	up		1101	1519	1171	1311	1279	1514		1137.92	1447.69	1329.67	1219.72	1261.67	1398.07		U2OS_siPOLS_vs_U2OS_Control	-0.0134	0.921	0.963	1519	no	down	NA
ENSG00000043355	ZIC2	protein_coding	19	16	18	22	17	20		19.77	17.53	20.16	20.85	15.66	17.16		XP_A_siPOLS_vs_XP_A_Control	-0.09997	0.823	0.927	22	no	down		1	1	0	0	0	0		1.03	0.95	0	0	0	0		U2OS_siPOLS_vs_U2OS_Control	-4.259	0.337	0.529	1	no	down	NA
ENSG00000043514	TRIT1	protein_coding	1189	1035	842	1412	1331	1413		1237.44	1133.83	942.91	1338	1225.98	1212.29		XP_A_siPOLS_vs_XP_A_Control	0.1878	0.148	0.337	1413	no	up		1233	1200	1029	1681	1567	1655		1274.34	1143.67	1168.43	1563.96	1545.77	1528.27		U2OS_siPOLS_vs_U2OS_Control	0.371	0.00156	0.00678	1681	no	up	NA
ENSG00000043591	ADRB1	protein_coding	29	25	25	18	22	29		30.18	27.39	28	17.06	20.26	24.88		XP_A_siPOLS_vs_XP_A_Control	-0.4571	0.247	0.483	29	no	down		0	0	0	0	0	3		0	0	0	0	0	2.77		U2OS_siPOLS_vs_U2OS_Control	4.6	0.288	0.475	3	no	up	NA
ENSG00000044090	CUL7	protein_coding	1883	2117	2316	1872	2024	2276		1959.71	2319.15	2593.56	1773.89	1864.3	1952.7		XP_A_siPOLS_vs_XP_A_Control	-0.2974	0.0185	0.0651	2316	no	down		1449	2167	1772	1903	2044	2223		1497.58	2065.27	2012.11	1770.5	2016.31	2052.78		U2OS_siPOLS_vs_U2OS_Control	0.06687	0.648	0.792	2223	no	up	NA
ENSG00000044115	CTNNA1	protein_coding	18934	17601	16788	17035	17728	18012		19705.3	19281.7	18799.9	16142.2	16329.2	15453.5		XP_A_siPOLS_vs_XP_A_Control	-0.27	0.00398	0.0176	18934	no	down		13607	14966	12654	11222	10694	11724		14063.2	14263.4	14368.6	10440.7	10549.1	10826.3		U2OS_siPOLS_vs_U2OS_Control	-0.4243	1.85e-05	0.000125	14966	no	down	NA
ENSG00000044446	PHKA2	protein_coding	611	562	536	599	562	675		635.89	615.66	600.24	567.61	517.66	579.12		XP_A_siPOLS_vs_XP_A_Control	-0.1539	0.216	0.439	675	no	down		540	661	477	627	554	606		558.11	629.97	541.63	583.34	546.5	559.6		U2OS_siPOLS_vs_U2OS_Control	-0.0347	0.803	0.896	661	no	down	NA
ENSG00000044459	CNTLN	protein_coding	976	788	751	1227	1198	1123		1015.76	863.24	841	1162.69	1103.47	963.48		XP_A_siPOLS_vs_XP_A_Control	0.2471	0.0583	0.165	1227	no	up		533	452	421	598	582	538		550.87	430.78	478.05	556.36	574.12	496.8		U2OS_siPOLS_vs_U2OS_Control	0.157	0.306	0.495	598	no	up	NA
ENSG00000044524	EPHA3	protein_coding	3	8	0	8	3	7		3.12	8.76	0	7.58	2.76	6.01		XP_A_siPOLS_vs_XP_A_Control	0.4575	0.645	0.819	8	no	up		6	6	6	0	0	1		6.2	5.72	6.81	0	0	0.92		U2OS_siPOLS_vs_U2OS_Control	-4.313	0.0172	0.053	6	no	down	NA
ENSG00000044574	HSPA5	protein_coding	11030	10791	11107	8993	9123	9502		11479.4	11821.4	12438.1	8521.67	8403.16	8152.27		XP_A_siPOLS_vs_XP_A_Control	-0.5111	1.02e-07	1.23e-06	11107	no	down		7261	7796	6997	5839	6067	6191		7504.46	7430.02	7945.11	5432.46	5984.82	5716.94		U2OS_siPOLS_vs_U2OS_Control	-0.4172	8.43e-05	0.000494	7796	no	down	NA
ENSG00000046604	DSG2	protein_coding	0	1	0	0	2	0		0	1.1	0	0	1.84	0		XP_A_siPOLS_vs_XP_A_Control	0.7504	0.805	0.917	2	no	up		1960	1670	1497	1212	1098	1144		2025.72	1591.6	1699.85	1127.61	1083.13	1056.4		U2OS_siPOLS_vs_U2OS_Control	-0.7025	1.09e-07	1.11e-06	1960	no	down	NA
ENSG00000046647	GEMIN8	protein_coding	58	62	76	97	94	94		60.36	67.92	85.11	91.92	86.58	80.65		XP_A_siPOLS_vs_XP_A_Control	0.2814	0.245	0.48	97	no	up		63	75	73	120	101	141		65.11	71.48	82.89	111.64	99.63	130.2		U2OS_siPOLS_vs_U2OS_Control	0.6405	0.0121	0.0395	141	no	up	NA
ENSG00000046651	OFD1	protein_coding	417	339	315	463	474	502		433.99	371.37	352.75	438.73	436.6	430.69		XP_A_siPOLS_vs_XP_A_Control	0.1726	0.218	0.442	502	no	up		667	633	529	982	862	876		689.36	603.28	600.68	913.63	850.32	808.92		U2OS_siPOLS_vs_U2OS_Control	0.4424	0.00107	0.00486	982	no	up	NA
ENSG00000046653	GPM6B	protein_coding	0	0	0	0	0	0		0	0	0	0	0	0		XP_A_siPOLS_vs_XP_A_Control				0	no			21	16	17	21	21	23		21.7	15.25	19.3	19.54	20.72	21.24		U2OS_siPOLS_vs_U2OS_Control	0.131	0.79	0.889	23	no	up	NA
ENSG00000046774	MAGEC2	protein_coding	18	20	23	14	24	21		18.73	21.91	25.76	13.27	22.11	18.02		XP_A_siPOLS_vs_XP_A_Control	-0.3113	0.481	0.705	24	no	down		23	18	8	1	2	2		23.77	17.15	9.08	0.93	1.97	1.85		U2OS_siPOLS_vs_U2OS_Control	-3.404	0.000295	0.00154	23	no	down	NA
ENSG00000046889	PREX2	protein_coding	0	1	0	0	1	0		0	1.1	0	0	0.92	0		XP_A_siPOLS_vs_XP_A_Control	-0.2522	0.943	0.976	1	no	down		31	28	26	55	40	59		32.04	26.69	29.52	51.17	39.46	54.48		U2OS_siPOLS_vs_U2OS_Control	0.72	0.0499	0.127	59	no	up	NA
ENSG00000047056	WDR37	protein_coding	868	871	839	753	733	843		903.36	954.17	939.55	713.53	675.16	723.25		XP_A_siPOLS_vs_XP_A_Control	-0.4051	0.000421	0.00243	871	no	down		294	362	283	355	330	326		303.86	345.01	321.35	330.28	325.53	301.04		U2OS_siPOLS_vs_U2OS_Control	-0.02063	0.896	0.95	362	no	down	NA
ENSG00000047188	YTHDC2	protein_coding	2480	2104	1933	3102	3080	2941		2581.03	2304.9	2164.66	2939.42	2836.98	2523.24		XP_A_siPOLS_vs_XP_A_Control	0.235	0.0451	0.134	3102	no	up		2335	2115	1806	3229	2902	2946		2413.29	2015.71	2050.72	3004.18	2862.69	2720.42		U2OS_siPOLS_vs_U2OS_Control	0.4063	0.000893	0.00415	3229	no	up	NA
ENSG00000047230	CTPS2	protein_coding	528	420	411	500	501	526		549.51	460.1	460.26	473.79	461.47	451.28		XP_A_siPOLS_vs_XP_A_Control	-0.08496	0.531	0.743	528	no	down		344	360	274	337	304	321		355.53	343.1	311.13	313.54	299.88	296.42		U2OS_siPOLS_vs_U2OS_Control	-0.151	0.339	0.531	360	no	down	NA
ENSG00000047249	ATP6V1H	protein_coding	2126	1938	1782	2042	2025	2159		2212.61	2123.05	1995.56	1934.98	1865.22	1852.32		XP_A_siPOLS_vs_XP_A_Control	-0.1638	0.118	0.284	2159	no	down		2581	2568	2099	2203	1953	2150		2667.54	2447.45	2383.42	2049.62	1926.54	1985.37		U2OS_siPOLS_vs_U2OS_Control	-0.3309	0.00347	0.0135	2581	no	down	NA
ENSG00000047315	POLR2B	protein_coding	8356	6996	6200	8493	8686	8376		8696.41	7664.03	6943.03	8047.87	8000.64	7186.22		XP_A_siPOLS_vs_XP_A_Control	-0.004355	0.97	0.985	8686	no	down		14483	13079	10979	11189	9886	10300		14968.6	12465	12466.7	10410	9752.09	9511.3		U2OS_siPOLS_vs_U2OS_Control	-0.4272	0.000306	0.00159	14483	no	down	NA
ENSG00000047346	FAM214A	protein_coding	344	265	241	494	445	499		358.01	290.3	269.88	468.11	409.89	428.12		XP_A_siPOLS_vs_XP_A_Control	0.5071	0.000965	0.00508	499	no	up		434	337	360	387	355	372		448.55	321.18	408.78	360.05	350.19	343.51		U2OS_siPOLS_vs_U2OS_Control	-0.1603	0.344	0.536	434	no	down	NA
ENSG00000047365	ARAP2	protein_coding	992	790	715	560	621	599		1032.41	865.43	800.69	530.65	572	513.91		XP_A_siPOLS_vs_XP_A_Control	-0.7399	5.13e-08	6.49e-07	992	no	down		5063	4265	3885	2605	2377	2504		5232.76	4064.78	4411.43	2423.63	2344.8	2312.26		U2OS_siPOLS_vs_U2OS_Control	-0.9531	4.46e-14	9.98e-13	5063	no	down	NA
ENSG00000047410	TPR	protein_coding	9297	7894	7608	11490	11779	12542		9675.75	8647.77	8519.77	10887.8	10849.6	10760.5		XP_A_siPOLS_vs_XP_A_Control	0.2757	0.0062	0.0259	12542	no	up		14422	13279	10721	19955	16928	17129		14905.6	12655.6	12173.7	18565.6	16698.7	15817.4		U2OS_siPOLS_vs_U2OS_Control	0.3624	0.00333	0.0131	19955	no	up	NA
ENSG00000047457	CP	protein_coding	4	9	3	4	6	3		4.16	9.86	3.36	3.79	5.53	2.57		XP_A_siPOLS_vs_XP_A_Control	-0.5513	0.535	0.743	9	no	down		2	0	3	1	1	1		2.07	0	3.41	0.93	0.99	0.92		U2OS_siPOLS_vs_U2OS_Control	-0.9274	0.621	0.772	3	no	down	NA
ENSG00000047578	KIAA0556	protein_coding	565	585	595	592	690	736		588.02	640.86	666.31	560.97	635.56	631.45		XP_A_siPOLS_vs_XP_A_Control	-0.05146	0.686	0.847	736	no	down		461	694	630	755	782	932		476.46	661.42	715.37	702.43	771.41	860.63		U2OS_siPOLS_vs_U2OS_Control	0.3335	0.0493	0.126	932	no	up	NA
ENSG00000047579	DTNBP1	protein_coding	217	179	241	226	233	284		225.84	196.09	269.88	214.16	214.62	243.66		XP_A_siPOLS_vs_XP_A_Control	-0.03983	0.818	0.924	284	no	down		101	120	109	147	147	153		104.39	114.37	123.77	136.77	145.01	141.28		U2OS_siPOLS_vs_U2OS_Control	0.3055	0.157	0.309	153	no	up	NA
ENSG00000047597	XK	protein_coding	0	0	0	0	0	0		0	0	0	0	0	0		XP_A_siPOLS_vs_XP_A_Control				0	no			107	81	83	43	31	41		110.59	77.2	94.25	40.01	30.58	37.86		U2OS_siPOLS_vs_U2OS_Control	-1.376	7.04e-06	5.14e-05	107	yes	down	NA
ENSG00000047617	ANO2	protein_coding	82	54	63	17	9	17		85.34	59.16	70.55	16.11	8.29	14.59		XP_A_siPOLS_vs_XP_A_Control	-2.464	1.43e-11	3.02e-10	82	yes	down		1016	1027	877	343	345	343		1050.07	978.79	995.84	319.12	340.33	316.74		U2OS_siPOLS_vs_U2OS_Control	-1.632	2.78e-34	2.83e-32	1027	yes	down	2
ENSG00000047621	C12orf4	protein_coding	2155	1723	1533	2113	2097	2035		2242.79	1887.52	1716.72	2002.26	1931.54	1745.93		XP_A_siPOLS_vs_XP_A_Control	-0.04225	0.741	0.878	2155	no	down		2040	1809	1592	1718	1489	1493		2108.4	1724.08	1807.72	1598.38	1468.83	1378.68		U2OS_siPOLS_vs_U2OS_Control	-0.3432	0.00835	0.0288	2040	no	down	NA
ENSG00000047634	SCML1	protein_coding	218	167	142	289	287	291		226.88	182.95	159.02	273.85	264.35	249.66		XP_A_siPOLS_vs_XP_A_Control	0.4679	0.00739	0.03	291	no	up		202	179	162	460	386	395		208.77	170.6	183.95	427.97	380.77	364.75		U2OS_siPOLS_vs_U2OS_Control	1.059	8.97e-10	1.23e-08	460	yes	up	NA
ENSG00000047644	WWC3	protein_coding	291	288	301	630	669	788		302.86	315.5	337.07	596.98	616.21	676.07		XP_A_siPOLS_vs_XP_A_Control	0.9844	2.41e-13	6.22e-12	788	no	up		148	141	146	298	313	294		152.96	134.38	165.78	277.25	308.76	271.49		U2OS_siPOLS_vs_U2OS_Control	0.9221	6.57e-07	5.84e-06	313	no	up	NA
ENSG00000047648	ARHGAP6	protein_coding	68	91	90	163	182	189		70.77	99.69	100.79	154.46	167.64	162.15		XP_A_siPOLS_vs_XP_A_Control	0.8386	5.68e-05	0.000406	189	no	up		20	20	20	51	51	63		20.67	19.06	22.71	47.45	50.31	58.18		U2OS_siPOLS_vs_U2OS_Control	1.324	0.000552	0.00271	63	yes	up	NA
ENSG00000047849	MAP4	protein_coding	10964	10784	11602	10325	10842	12228		11410.7	11813.7	12992.4	9783.86	9986.52	10491		XP_A_siPOLS_vs_XP_A_Control	-0.2591	0.0111	0.0422	12228	no	down		7609	7201	5759	6430	5675	6300		7864.13	6862.95	6539.36	5982.31	5598.13	5817.59		U2OS_siPOLS_vs_U2OS_Control	-0.2897	0.0122	0.0399	7609	no	down	NA
ENSG00000047932	GOPC	protein_coding	2771	2296	2085	2193	2093	2126		2883.89	2515.24	2334.87	2078.06	1927.85	1824.01		XP_A_siPOLS_vs_XP_A_Control	-0.408	0.000652	0.00359	2771	no	down		3541	3093	2641	2285	1900	1957		3659.73	2947.8	2998.86	2125.91	1874.26	1807.15		U2OS_siPOLS_vs_U2OS_Control	-0.7261	4.09e-08	4.5e-07	3541	no	down	NA
ENSG00000047936	ROS1	protein_coding	66	36	37	61	45	39		68.69	39.44	41.43	57.8	41.45	33.46		XP_A_siPOLS_vs_XP_A_Control	-0.1787	0.591	0.78	66	no	down		607	489	444	99	74	82		627.35	466.04	504.16	92.11	73	75.72		U2OS_siPOLS_vs_U2OS_Control	-2.729	6.95e-44	1.22e-41	607	yes	down	NA
ENSG00000048028	USP28	protein_coding	2031	1654	1475	2441	2466	2341		2113.74	1811.94	1651.77	2313.06	2271.42	2008.47		XP_A_siPOLS_vs_XP_A_Control	0.241	0.0555	0.159	2466	no	up		5519	4898	4437	4533	3866	4258		5704.05	4668.06	5038.22	4217.39	3813.63	3931.95		U2OS_siPOLS_vs_U2OS_Control	-0.3652	0.00232	0.00955	5519	no	down	NA
ENSG00000048052	HDAC9	protein_coding	611	492	494	318	316	313		635.89	538.98	553.2	301.33	291.07	268.54		XP_A_siPOLS_vs_XP_A_Control	-1.006	6.94e-13	1.7e-11	611	yes	down		2315	2277	1915	1996	1758	1896		2392.62	2170.11	2174.49	1857.03	1734.19	1750.82		U2OS_siPOLS_vs_U2OS_Control	-0.3347	0.00341	0.0133	2315	no	down	NA
ENSG00000048140	TSPAN17	protein_coding	1967	2236	2312	1935	2093	2248		2047.13	2449.51	2589.08	1833.58	1927.85	1928.68		XP_A_siPOLS_vs_XP_A_Control	-0.3162	0.00825	0.0329	2312	no	down		3462	5464	4489	2879	2997	3373		3578.08	5207.49	5097.27	2678.55	2956.4	3114.72		U2OS_siPOLS_vs_U2OS_Control	-0.666	1.13e-05	7.94e-05	5464	no	down	NA
ENSG00000048162	NOP16	protein_coding	1195	1320	1212	1298	1310	1406		1243.68	1446.04	1357.25	1229.97	1206.64	1206.28		XP_A_siPOLS_vs_XP_A_Control	-0.1516	0.178	0.383	1406	no	down		1181	1667	1330	1626	1806	1870		1220.6	1588.74	1510.22	1512.79	1781.54	1726.81		U2OS_siPOLS_vs_U2OS_Control	0.217	0.12	0.253	1870	no	up	NA
ENSG00000048342	CC2D2A	protein_coding	262	227	241	488	482	516		272.67	248.68	269.88	462.42	443.97	442.7		XP_A_siPOLS_vs_XP_A_Control	0.7695	3.21e-08	4.21e-07	516	no	up		1341	1258	1064	1536	1336	1368		1385.96	1198.94	1208.17	1429.06	1317.9	1263.25		U2OS_siPOLS_vs_U2OS_Control	0.08031	0.526	0.698	1536	no	up	NA
ENSG00000048392	RRM2B	protein_coding	2267	1892	1512	1991	1966	1794		2359.36	2072.66	1693.2	1886.65	1810.87	1539.17		XP_A_siPOLS_vs_XP_A_Control	-0.2265	0.108	0.266	2267	no	down		23289	18760	16801	17588	14716	15550		24069.9	17879.3	19077.6	16363.4	14516.7	14359.3		U2OS_siPOLS_vs_U2OS_Control	-0.4319	0.00135	0.00599	23289	no	down	NA
ENSG00000048405	ZNF800	protein_coding	758	584	587	1076	1015	972		788.88	639.76	657.35	1019.61	934.91	833.93		XP_A_siPOLS_vs_XP_A_Control	0.4179	0.00213	0.0103	1076	no	up		1035	904	747	1332	1152	1184		1069.7	861.56	848.22	1239.26	1136.4	1093.34		U2OS_siPOLS_vs_U2OS_Control	0.3196	0.0221	0.0652	1332	no	up	NA
ENSG00000048471	SNX29	protein_coding	551	523	514	979	1040	1077		573.45	572.94	575.6	927.69	957.94	924.02		XP_A_siPOLS_vs_XP_A_Control	0.7063	8.98e-10	1.5e-08	1077	no	up		547	642	540	962	848	1040		565.34	611.86	613.17	895.02	836.51	960.36		U2OS_siPOLS_vs_U2OS_Control	0.5886	8.87e-06	6.35e-05	1040	no	up	NA
ENSG00000048540	LMO3	protein_coding	1	0	0	3	0	2		1.04	0	0	2.84	0	1.72		XP_A_siPOLS_vs_XP_A_Control	2.094	0.369	0.616	3	no	up		8	5	13	15	9	23		8.27	4.77	14.76	13.96	8.88	21.24		U2OS_siPOLS_vs_U2OS_Control	0.682	0.32	0.511	23	no	up	NA
ENSG00000048544	MRPS10	protein_coding	3127	2616	2167	2623	2561	2266		3254.39	2865.79	2426.7	2485.53	2358.93	1944.12		XP_A_siPOLS_vs_XP_A_Control	-0.3326	0.0167	0.0596	3127	no	down		3814	3410	3085	3565	3165	3276		3941.88	3249.92	3503.02	3316.79	3122.13	3025.15		U2OS_siPOLS_vs_U2OS_Control	-0.1763	0.141	0.286	3814	no	down	NA
ENSG00000048649	RSF1	protein_coding	2850	2290	2296	2993	3073	3328		2966.11	2508.66	2571.16	2836.13	2830.53	2855.27		XP_A_siPOLS_vs_XP_A_Control	0.08279	0.45	0.697	3328	no	up		4479	4063	3442	4293	3823	3931		4629.18	3872.26	3908.4	3994.1	3771.21	3629.99		U2OS_siPOLS_vs_U2OS_Control	-0.123	0.305	0.494	4479	no	down	NA
ENSG00000048707	VPS13D	protein_coding	3823	3024	3099	4344	4583	4865		3978.75	3312.75	3470.4	4116.33	4221.38	4173.94		XP_A_siPOLS_vs_XP_A_Control	0.2172	0.0471	0.139	4865	no	up		3318	3553	2716	5091	4322	4498		3429.25	3386.21	3084.02	4736.54	4263.45	4153.57		U2OS_siPOLS_vs_U2OS_Control	0.4099	0.000355	0.00182	5091	no	up	NA
ENSG00000048740	CELF2	protein_coding	0	0	0	0	0	0		0	0	0	0	0	0		XP_A_siPOLS_vs_XP_A_Control				0	no			272	286	277	834	766	776		281.12	272.57	314.53	775.93	755.62	716.58		U2OS_siPOLS_vs_U2OS_Control	1.374	1.5e-21	6.67e-20	834	yes	up	NA
ENSG00000048828	FAM120A	protein_coding	5036	5047	5024	5067	5358	5833		5241.16	5528.92	5626.1	4801.43	4935.23	5004.44		XP_A_siPOLS_vs_XP_A_Control	-0.1535	0.114	0.277	5833	no	down		5117	5403	4454	4511	4122	4367		5288.57	5149.36	5057.53	4196.92	4066.16	4032.61		U2OS_siPOLS_vs_U2OS_Control	-0.3337	0.0012	0.00539	5403	no	down	NA
ENSG00000048991	R3HDM1	protein_coding	835	647	721	485	454	563		869.02	708.78	807.41	459.58	418.18	483.03		XP_A_siPOLS_vs_XP_A_Control	-0.8096	1.7e-09	2.71e-08	835	no	down		878	731	675	618	501	564		907.44	696.68	766.46	574.97	494.21	520.81		U2OS_siPOLS_vs_U2OS_Control	-0.5758	0.00013	0.000727	878	no	down	NA
ENSG00000049089	COL9A2	protein_coding	27	29	42	31	28	42		28.1	31.77	47.03	29.38	25.79	36.03		XP_A_siPOLS_vs_XP_A_Control	-0.2242	0.534	0.743	42	no	down		312	485	450	323	378	413		322.46	462.23	510.98	300.51	372.88	381.38		U2OS_siPOLS_vs_U2OS_Control	-0.2964	0.124	0.259	485	no	down	NA
ENSG00000049130	KITLG	protein_coding	2286	1806	1563	1337	1361	1236		2379.13	1978.45	1750.32	1266.93	1253.61	1060.43		XP_A_siPOLS_vs_XP_A_Control	-0.7708	2.52e-08	3.34e-07	2286	no	down		1501	1224	1168	669	554	555		1551.33	1166.54	1326.27	622.42	546.5	512.5		U2OS_siPOLS_vs_U2OS_Control	-1.266	2.79e-17	8.51e-16	1501	yes	down	NA
ENSG00000049167	ERCC8	protein_coding	920	797	678	1065	1112	1030		957.48	873.1	759.25	1009.18	1024.26	883.69		XP_A_siPOLS_vs_XP_A_Control	0.171	0.193	0.405	1112	no	up		750	651	545	982	808	888		775.15	620.44	618.85	913.63	797.05	820		U2OS_siPOLS_vs_U2OS_Control	0.3292	0.0239	0.0694	982	no	up	NA
ENSG00000049192	ADAMTS6	protein_coding	2749	2193	1924	1441	1431	1367		2860.99	2402.4	2154.58	1365.48	1318.09	1172.82		XP_A_siPOLS_vs_XP_A_Control	-0.9442	7.74e-13	1.88e-11	2749	no	down		1882	1635	1479	988	925	993		1945.1	1558.25	1679.41	919.21	912.47	916.96		U2OS_siPOLS_vs_U2OS_Control	-0.9149	1.59e-12	3.02e-11	1882	no	down	NA
ENSG00000049239	H6PD	protein_coding	981	1023	1040	792	908	972		1020.96	1120.68	1164.64	750.49	836.36	833.93		XP_A_siPOLS_vs_XP_A_Control	-0.4493	0.000168	0.00107	1040	no	down		460	681	533	459	519	494		475.42	649.03	605.22	427.04	511.97	456.17		U2OS_siPOLS_vs_U2OS_Control	-0.3106	0.0568	0.141	681	no	down	NA
ENSG00000049245	VAMP3	protein_coding	6538	5564	5178	5690	5882	5814		6804.35	6095.29	5798.55	5391.78	5417.89	4988.14		XP_A_siPOLS_vs_XP_A_Control	-0.2433	0.0239	0.0802	6538	no	down		3951	3699	3344	3285	3013	3075		4083.48	3525.35	3797.12	3056.28	2972.19	2839.54		U2OS_siPOLS_vs_U2OS_Control	-0.363	0.00139	0.00611	3951	no	down	NA
ENSG00000049246	PER3	protein_coding	239	229	218	210	229	231		248.74	250.87	244.13	198.99	210.93	198.19		XP_A_siPOLS_vs_XP_A_Control	-0.2906	0.0626	0.174	239	no	down		1826	1591	1410	1271	980	1099		1887.23	1516.31	1601.06	1182.51	966.73	1014.85		U2OS_siPOLS_vs_U2OS_Control	-0.6613	2.11e-06	1.71e-05	1826	no	down	NA
ENSG00000049249	TNFRSF9	protein_coding	160	154	137	1153	1153	1065		166.52	168.7	153.42	1092.57	1062.02	913.72		XP_A_siPOLS_vs_XP_A_Control	2.65	1.08e-75	7.8e-73	1153	yes	up		2447	2221	2029	4226	3822	4312		2529.05	2116.74	2303.93	3931.76	3770.23	3981.82		U2OS_siPOLS_vs_U2OS_Control	0.7496	1.25e-10	1.92e-09	4312	no	up	NA
ENSG00000049283	EPN3	protein_coding	0	3	3	1	3	3		0	3.29	3.36	0.95	2.76	2.57		XP_A_siPOLS_vs_XP_A_Control	-0.06434	0.962	0.981	3	no	down		10	13	11	9	3	11		10.34	12.39	12.49	8.37	2.96	10.16		U2OS_siPOLS_vs_U2OS_Control	-0.7065	0.335	0.528	13	no	down	NA
ENSG00000049323	LTBP1	protein_coding	562	538	504	752	753	773		584.9	589.37	564.4	712.59	693.59	663.2		XP_A_siPOLS_vs_XP_A_Control	0.2509	0.0366	0.114	773	no	up		6428	6271	5178	1974	1844	1815		6643.53	5976.61	5879.63	1836.56	1819.02	1676.02		U2OS_siPOLS_vs_U2OS_Control	-1.795	3.61e-56	1.09e-53	6428	yes	down	NA
ENSG00000049449	RCN1	protein_coding	6791	5747	5937	6872	6930	7156		7067.66	6295.76	6648.51	6511.83	6383.2	6139.51		XP_A_siPOLS_vs_XP_A_Control	-0.0723	0.472	0.704	7156	no	down		8416	7972	7056	10072	9554	9584		8698.19	7597.76	8012.1	9370.73	9424.58	8850.12		U2OS_siPOLS_vs_U2OS_Control	0.1856	0.0878	0.199	10072	no	up	NA
ENSG00000049541	RFC2	protein_coding	1638	1388	1401	1845	1805	2007		1704.73	1520.54	1568.9	1748.3	1662.58	1721.91		XP_A_siPOLS_vs_XP_A_Control	0.09831	0.362	0.608	2007	no	up		2223	2532	2100	1808	1628	1841		2297.54	2413.14	2384.55	1682.12	1605.95	1700.03		U2OS_siPOLS_vs_U2OS_Control	-0.5083	3.94e-06	3.01e-05	2532	no	down	NA
ENSG00000049618	ARID1B	protein_coding	1655	1636	1782	2330	2357	2987		1722.42	1792.22	1995.56	2207.88	2171.02	2562.71		XP_A_siPOLS_vs_XP_A_Control	0.3335	0.00492	0.0212	2987	no	up		2461	2814	2275	3580	3401	3901		2543.52	2681.9	2583.27	3330.74	3354.93	3602.29		U2OS_siPOLS_vs_U2OS_Control	0.3978	0.000242	0.00128	3901	no	up	NA
ENSG00000049656	CLPTM1L	protein_coding	8916	10074	9884	6729	7255	7760		9279.23	11035.9	11068.5	6376.33	6682.55	6657.72		XP_A_siPOLS_vs_XP_A_Control	-0.6706	8.51e-10	1.43e-08	10074	no	down		12331	14817	12057	11348	11533	12108		12744.5	14121.4	13690.8	10557.9	11376.8	11180.9		U2OS_siPOLS_vs_U2OS_Control	-0.2924	0.00564	0.0206	14817	no	down	NA
ENSG00000049759	NEDD4L	protein_coding	1353	1157	1142	1510	1321	1539		1408.12	1267.48	1278.86	1430.86	1216.77	1320.39		XP_A_siPOLS_vs_XP_A_Control	0.00469	0.968	0.984	1539	no	up		2738	2680	2405	4356	3743	4215		2829.8	2554.19	2730.88	4052.71	3692.3	3892.24		U2OS_siPOLS_vs_U2OS_Control	0.5203	2.82e-06	2.22e-05	4356	no	up	NA
ENSG00000049769	PPP1R3F	protein_coding	178	192	241	122	144	163		185.25	210.33	269.88	115.61	132.64	139.85		XP_A_siPOLS_vs_XP_A_Control	-0.7758	6.91e-05	0.000486	241	no	down		75	87	83	74	68	85		77.51	82.92	94.25	68.85	67.08	78.49		U2OS_siPOLS_vs_U2OS_Control	-0.2462	0.353	0.546	87	no	down	NA
ENSG00000049860	HEXB	protein_coding	5569	4538	4198	6544	6537	6244		5795.88	4971.32	4701.1	6201.02	6021.2	5357.06		XP_A_siPOLS_vs_XP_A_Control	0.1844	0.12	0.287	6544	no	up		1970	1815	1633	1755	1576	1627		2036.05	1729.8	1854.28	1632.81	1554.65	1502.42		U2OS_siPOLS_vs_U2OS_Control	-0.2609	0.0309	0.086	1970	no	down	NA
ENSG00000049883	PTCD2	protein_coding	607	511	484	571	561	592		631.73	559.79	542	541.07	516.73	507.91		XP_A_siPOLS_vs_XP_A_Control	-0.1476	0.253	0.489	607	no	down		668	545	544	593	567	479		690.4	519.42	617.71	551.71	559.32	442.32		U2OS_siPOLS_vs_U2OS_Control	-0.2342	0.151	0.301	668	no	down	NA
ENSG00000050030	KIAA2022	protein_coding	0	0	0	0	0	1		0	0	0	0	0	0.86		XP_A_siPOLS_vs_XP_A_Control	2.86	0.551	0.747	1	no	up		73	57	65	101	71	71		75.45	54.32	73.81	93.97	70.04	65.56		U2OS_siPOLS_vs_U2OS_Control	0.1766	0.546	0.713	101	no	up	NA
ENSG00000050130	JKAMP	protein_coding	2813	2318	2064	1576	1502	1506		2927.6	2539.34	2311.36	1493.4	1383.49	1292.08		XP_A_siPOLS_vs_XP_A_Control	-0.9001	4.72e-13	1.17e-11	2813	no	down		4584	3917	3486	2145	1879	1928		4737.7	3733.12	3958.36	1995.65	1853.55	1780.37		U2OS_siPOLS_vs_U2OS_Control	-1.143	7.02e-19	2.46e-17	4584	yes	down	NA
ENSG00000050165	DKK3	protein_coding	39	40	34	18	15	14		40.59	43.82	38.07	17.06	13.82	12.01		XP_A_siPOLS_vs_XP_A_Control	-1.518	0.000102	0.000693	40	yes	down		8592	8998	7731	6793	6327	7023		8880.09	8575.59	8778.57	6320.03	6241.3	6485.23		U2OS_siPOLS_vs_U2OS_Control	-0.4619	4.55e-06	3.43e-05	8998	no	down	NA
ENSG00000050344	NFE2L3	protein_coding	2235	1816	1705	2600	2641	2694		2326.05	1989.4	1909.33	2463.73	2432.61	2311.33		XP_A_siPOLS_vs_XP_A_Control	0.2112	0.0672	0.184	2694	no	up		1	0	0	0	0	1		1.03	0	0	0	0	0.92		U2OS_siPOLS_vs_U2OS_Control	-0.1558	0.97	0.985	1	no	down	NA
ENSG00000050393	MCUR1	protein_coding	1943	1540	1497	1903	1844	1821		2022.16	1687.05	1676.41	1803.26	1698.5	1562.33		XP_A_siPOLS_vs_XP_A_Control	-0.08919	0.465	0.703	1943	no	down		2178	1881	1643	2001	1780	1835		2251.03	1792.7	1865.63	1861.68	1755.89	1694.49		U2OS_siPOLS_vs_U2OS_Control	-0.1537	0.236	0.414	2178	no	down	NA
ENSG00000050405	LIMA1	protein_coding	23310	19844	18705	18796	18511	18628		24259.6	21738.8	20946.7	17810.9	17050.4	15982		XP_A_siPOLS_vs_XP_A_Control	-0.397	0.000176	0.00112	23310	no	down		9989	8685	7548	9138	8056	8527		10323.9	8277.28	8570.77	8501.76	7946.87	7874.06		U2OS_siPOLS_vs_U2OS_Control	-0.1598	0.19	0.356	9989	no	down	NA
ENSG00000050426	LETMD1	protein_coding	1120	934	912	1507	1417	1517		1165.63	1023.18	1021.3	1428.02	1305.19	1301.51		XP_A_siPOLS_vs_XP_A_Control	0.3294	0.00476	0.0206	1517	no	up		1037	960	822	1715	1541	1653		1071.77	914.93	933.38	1595.59	1520.13	1526.42		U2OS_siPOLS_vs_U2OS_Control	0.6688	7.34e-08	7.71e-07	1715	no	up	NA
ENSG00000050438	SLC4A8	protein_coding	2132	1801	1823	1873	1878	1899		2218.86	1972.97	2041.48	1774.83	1729.82	1629.25		XP_A_siPOLS_vs_XP_A_Control	-0.2802	0.00983	0.0381	2132	no	down		740	672	549	991	861	876		764.81	640.45	623.39	922	849.34	808.92		U2OS_siPOLS_vs_U2OS_Control	0.3468	0.0138	0.044	991	no	up	NA
ENSG00000050555	LAMC3	protein_coding	0	0	1	0	0	2		0	0	1.12	0	0	1.72		XP_A_siPOLS_vs_XP_A_Control	0.6544	0.832	0.932	2	no	up		92	224	177	352	479	483		95.08	213.48	200.98	327.49	472.51	446.02		U2OS_siPOLS_vs_U2OS_Control	1.29	3.96e-07	3.68e-06	483	yes	up	NA
ENSG00000050628	PTGER3	protein_coding	9	3	7	11	16	13		9.37	3.29	7.84	10.42	14.74	11.15		XP_A_siPOLS_vs_XP_A_Control	0.8218	0.206	0.425	16	no	up		33	27	25	17	9	18		34.11	25.73	28.39	15.82	8.88	16.62		U2OS_siPOLS_vs_U2OS_Control	-1.09	0.0276	0.0783	33	no	down	NA
ENSG00000050730	TNIP3	protein_coding	0	3	1	5	8	4		0	3.29	1.12	4.74	7.37	3.43		XP_A_siPOLS_vs_XP_A_Control	1.829	0.123	0.293	8	no	up		22	25	23	32	39	28		22.74	23.83	26.12	29.77	38.47	25.86		U2OS_siPOLS_vs_U2OS_Control	0.3722	0.381	0.572	39	no	up	NA
ENSG00000050748	MAPK9	protein_coding	2308	2016	1855	1992	1924	1927		2402.03	2208.5	2077.31	1887.6	1772.19	1653.28		XP_A_siPOLS_vs_XP_A_Control	-0.3323	0.00338	0.0154	2308	no	down		2451	2176	1937	1694	1565	1605		2533.18	2073.85	2199.47	1576.05	1543.8	1482.1		U2OS_siPOLS_vs_U2OS_Control	-0.5646	5.1e-06	3.82e-05	2451	no	down	NA
ENSG00000050820	BCAR1	protein_coding	803	1340	1641	1896	2358	3181		835.71	1467.95	1837.66	1796.63	2171.94	2729.15		XP_A_siPOLS_vs_XP_A_Control	0.6937	0.0486	0.142	3181	no	up		597	1430	1087	1310	2080	2176		617.02	1362.87	1234.29	1218.79	2051.82	2009.38		U2OS_siPOLS_vs_U2OS_Control	0.716	0.0813	0.187	2176	no	up	NA
ENSG00000051009	FAM160A2	protein_coding	349	385	381	581	680	740		363.22	421.76	426.66	550.55	626.35	634.89		XP_A_siPOLS_vs_XP_A_Control	0.5814	2.24e-05	0.000174	740	no	up		415	727	573	757	773	897		428.91	692.87	650.64	704.29	762.53	828.31		U2OS_siPOLS_vs_U2OS_Control	0.3727	0.0374	0.101	897	no	up	NA
ENSG00000051108	HERPUD1	protein_coding	1665	1470	1355	1672	1707	1771		1732.83	1610.37	1517.39	1584.37	1572.31	1519.44		XP_A_siPOLS_vs_XP_A_Control	-0.05608	0.607	0.79	1771	no	down		2990	2766	2447	3438	3128	3419		3090.25	2636.15	2778.57	3198.63	3085.63	3157.2		U2OS_siPOLS_vs_U2OS_Control	0.1508	0.187	0.353	3438	no	up	NA
ENSG00000051128	HOMER3	protein_coding	322	396	494	132	123	158		335.12	433.81	553.2	125.08	113.29	135.56		XP_A_siPOLS_vs_XP_A_Control	-1.82	8.1e-21	4.19e-19	494	yes	down		340	639	487	81	86	84		351.4	609	552.99	75.36	84.84	77.57		U2OS_siPOLS_vs_U2OS_Control	-2.671	1e-32	9.34e-31	639	yes	down	2
ENSG00000051180	RAD51	protein_coding	1531	1414	1303	1864	1884	1878		1593.37	1549.02	1459.16	1766.31	1735.34	1611.24		XP_A_siPOLS_vs_XP_A_Control	0.1517	0.161	0.357	1884	no	up		314	395	290	226	191	206		324.53	376.46	329.3	210.26	188.41	190.23		U2OS_siPOLS_vs_U2OS_Control	-0.8075	2.26e-06	1.82e-05	395	no	down	NA
ENSG00000051341	POLQ	protein_coding	2612	2210	2030	2511	2444	2589		2718.41	2421.03	2273.28	2379.4	2251.16	2221.24		XP_A_siPOLS_vs_XP_A_Control	-0.1137	0.31	0.556	2612	no	down		2104	1999	1673	1505	1129	1144		2174.55	1905.16	1899.7	1400.21	1113.71	1056.4		U2OS_siPOLS_vs_U2OS_Control	-0.7439	1.46e-07	1.44e-06	2104	no	down	NA
ENSG00000051382	PIK3CB	protein_coding	1066	921	875	1564	1601	1638		1109.43	1008.94	979.86	1482.03	1474.67	1405.33		XP_A_siPOLS_vs_XP_A_Control	0.4932	1.1e-05	9.14e-05	1638	no	up		526	483	433	879	746	737		543.64	460.33	491.67	817.8	735.89	680.57		U2OS_siPOLS_vs_U2OS_Control	0.5793	6.3e-05	0.000381	879	no	up	NA
ENSG00000051523	CYBA	protein_coding	229	434	584	439	471	658		238.33	475.44	653.99	415.99	433.84	564.53		XP_A_siPOLS_vs_XP_A_Control	0.04875	0.909	0.968	658	no	up		4	4	7	0	3	2		4.13	3.81	7.95	0	2.96	1.85		U2OS_siPOLS_vs_U2OS_Control	-1.729	0.175	0.335	7	no	down	NA
ENSG00000051596	THOC3	protein_coding	402	363	320	457	489	429		418.38	397.66	358.35	433.05	450.42	368.06		XP_A_siPOLS_vs_XP_A_Control	0.09066	0.533	0.743	489	no	up		247	239	234	282	236	286		255.28	227.78	265.71	262.37	232.8	264.1		U2OS_siPOLS_vs_U2OS_Control	0.02172	0.9	0.952	286	no	up	NA
ENSG00000051620	HEBP2	protein_coding	616	514	475	469	467	464		641.1	563.08	531.93	444.42	430.15	398.09		XP_A_siPOLS_vs_XP_A_Control	-0.4489	0.000942	0.00497	616	no	down		3482	3111	2684	2261	2056	2205		3598.75	2964.95	3047.69	2103.58	2028.15	2036.16		U2OS_siPOLS_vs_U2OS_Control	-0.6399	1.3e-07	1.3e-06	3482	no	down	NA
ENSG00000051825	MPHOSPH9	protein_coding	2314	1910	1860	2721	2628	2634		2408.27	2092.38	2082.91	2578.39	2420.64	2259.85		XP_A_siPOLS_vs_XP_A_Control	0.1406	0.219	0.443	2721	no	up		4703	4419	3722	4813	4125	4232		4860.69	4211.55	4226.34	4477.89	4069.12	3907.94		U2OS_siPOLS_vs_U2OS_Control	-0.09455	0.425	0.613	4813	no	down	NA
ENSG00000052126	PLEKHA5	protein_coding	1761	1493	1440	2868	2883	2880		1832.74	1635.56	1612.58	2717.68	2655.52	2470.91		XP_A_siPOLS_vs_XP_A_Control	0.6263	1.29e-08	1.8e-07	2883	no	up		3019	2610	2408	4752	4203	4384		3120.23	2487.47	2734.29	4421.14	4146.07	4048.3		U2OS_siPOLS_vs_U2OS_Control	0.5968	1.31e-06	1.1e-05	4752	no	up	NA
ENSG00000052344	PRSS8	protein_coding	6	6	9	1	3	0		6.24	6.57	10.08	0.95	2.76	0		XP_A_siPOLS_vs_XP_A_Control	-2.643	0.0155	0.0562	9	no	down		3	11	3	2	1	2		3.1	10.48	3.41	1.86	0.99	1.85		U2OS_siPOLS_vs_U2OS_Control	-1.861	0.13	0.269	11	no	down	NA
ENSG00000052723	SIKE1	protein_coding	5211	4266	3757	2299	2164	2107		5423.29	4673.35	4207.25	2178.51	1993.25	1807.71		XP_A_siPOLS_vs_XP_A_Control	-1.259	5.08e-23	3.14e-21	5211	yes	down		4988	4247	3829	2233	1894	1971		5155.25	4047.63	4347.84	2077.53	1868.34	1820.07		U2OS_siPOLS_vs_U2OS_Control	-1.233	2.43e-21	1.07e-19	4988	yes	down	2
ENSG00000052749	RRP12	protein_coding	2239	2787	2773	1676	1752	2043		2330.21	3053.12	3105.33	1588.16	1613.76	1752.8		XP_A_siPOLS_vs_XP_A_Control	-0.7765	3.66e-09	5.52e-08	2787	no	down		1628	2994	2360	1976	2372	2576		1682.59	2853.45	2679.79	1838.42	2339.87	2378.75		U2OS_siPOLS_vs_U2OS_Control	-0.1382	0.449	0.634	2994	no	down	NA
ENSG00000052795	FNIP2	protein_coding	1405	1242	1209	2347	2307	2491		1462.24	1360.59	1353.89	2223.99	2124.97	2137.16		XP_A_siPOLS_vs_XP_A_Control	0.6348	1.47e-09	2.38e-08	2491	no	up		1583	1634	1373	4080	3789	3982		1636.08	1557.29	1559.04	3795.93	3737.67	3677.09		U2OS_siPOLS_vs_U2OS_Control	1.238	9.76e-31	7.92e-29	4080	yes	up	NA
ENSG00000052802	MSMO1	protein_coding	2538	2005	1719	1329	1292	1176		2641.4	2196.45	1925.01	1259.35	1190.06	1008.95		XP_A_siPOLS_vs_XP_A_Control	-0.968	8.25e-12	1.81e-10	2538	no	down		9229	7774	7223	5031	4311	4468		9538.45	7409.05	8201.73	4680.71	4252.6	4125.87		U2OS_siPOLS_vs_U2OS_Control	-0.9454	1.14e-13	2.45e-12	9229	no	down	NA
ENSG00000052841	TTC17	protein_coding	1542	1256	1245	1586	1618	1585		1604.82	1375.93	1394.21	1502.88	1490.33	1359.86		XP_A_siPOLS_vs_XP_A_Control	-0.007624	0.948	0.977	1618	no	down		2364	2101	1771	3034	2680	2790		2443.26	2002.37	2010.97	2822.76	2643.7	2576.36		U2OS_siPOLS_vs_U2OS_Control	0.3169	0.0117	0.0384	3034	no	up	NA
ENSG00000052850	ALX4	protein_coding	42	48	52	133	141	162		43.71	52.58	58.23	126.03	129.87	138.99		XP_A_siPOLS_vs_XP_A_Control	1.356	5.87e-09	8.66e-08	162	yes	up		67	105	91	49	57	60		69.25	100.07	103.33	45.59	56.23	55.41		U2OS_siPOLS_vs_U2OS_Control	-0.7943	0.00662	0.0237	105	no	down	NA
ENSG00000053108	FSTL4	protein_coding	0	0	0	1	0	0		0	0	0	0.95	0	0		XP_A_siPOLS_vs_XP_A_Control	2.97	0.534	0.743	1	no	up		63	97	47	21	25	25		65.11	92.45	53.37	19.54	24.66	23.09		U2OS_siPOLS_vs_U2OS_Control	-1.653	7.7e-06	5.58e-05	97	yes	down	NA
ENSG00000053254	FOXN3	protein_coding	3550	3236	3195	3680	3713	3957		3694.62	3545	3577.9	3487.13	3420.03	3394.92		XP_A_siPOLS_vs_XP_A_Control	-0.07049	0.466	0.703	3957	no	down		4045	3947	3457	3570	3199	3397		4180.63	3761.71	3925.43	3321.44	3155.67	3136.88		U2OS_siPOLS_vs_U2OS_Control	-0.3038	0.00533	0.0196	4045	no	down	NA
ENSG00000053371	AKR7A2	protein_coding	1988	2132	2211	2205	2450	2473		2068.99	2335.58	2475.97	2089.43	2256.69	2121.72		XP_A_siPOLS_vs_XP_A_Control	-0.08908	0.43	0.679	2473	no	down		1160	1628	1322	1222	1188	1375		1198.89	1551.57	1501.13	1136.92	1171.91	1269.71		U2OS_siPOLS_vs_U2OS_Control	-0.2486	0.0716	0.17	1628	no	down	NA
ENSG00000053372	MRTO4	protein_coding	3304	3132	2981	2591	2621	2892		3438.6	3431.06	3338.25	2455.2	2414.19	2481.2		XP_A_siPOLS_vs_XP_A_Control	-0.4738	1.2e-06	1.2e-05	3304	no	down		3157	3879	3064	3963	3515	3811		3262.85	3696.9	3479.18	3687.07	3467.39	3519.18		U2OS_siPOLS_vs_U2OS_Control	0.03202	0.772	0.876	3963	no	up	NA
ENSG00000053501	USE1	protein_coding	79	92	108	73	83	103		82.22	100.78	120.94	69.17	76.45	88.37		XP_A_siPOLS_vs_XP_A_Control	-0.3739	0.116	0.28	108	no	down		117	169	150	187	177	234		120.92	161.07	170.33	173.98	174.6	216.08		U2OS_siPOLS_vs_U2OS_Control	0.3212	0.135	0.277	234	no	up	NA
ENSG00000053524	MCF2L2	protein_coding	32	35	30	82	68	86		33.3	38.34	33.6	77.7	62.63	73.78		XP_A_siPOLS_vs_XP_A_Control	1.025	0.000345	0.00204	86	yes	up		84	87	64	166	182	139		86.82	82.92	72.67	154.44	179.53	128.36		U2OS_siPOLS_vs_U2OS_Control	0.929	0.000104	0.000597	182	no	up	NA
ENSG00000053747	LAMA3	protein_coding	280	277	270	572	596	731		291.41	303.45	302.36	542.02	548.97	627.16		XP_A_siPOLS_vs_XP_A_Control	0.938	8.49e-12	1.86e-10	731	no	up		189	213	172	27	21	20		195.34	203	195.31	25.12	20.72	18.47		U2OS_siPOLS_vs_U2OS_Control	-3.207	5.51e-31	4.54e-29	213	yes	down	NA
ENSG00000053770	AP5M1	protein_coding	2226	1940	1691	1091	1021	1027		2316.68	2125.24	1893.66	1033.82	940.44	881.12		XP_A_siPOLS_vs_XP_A_Control	-1.15	1.3e-20	6.63e-19	2226	yes	down		4373	3630	3350	1951	1679	1771		4519.63	3459.59	3803.93	1815.16	1656.26	1635.39		U2OS_siPOLS_vs_U2OS_Control	-1.206	6.16e-20	2.39e-18	4373	yes	down	2
ENSG00000053900	ANAPC4	protein_coding	1075	916	793	1250	1223	1262		1118.79	1003.47	888.04	1184.49	1126.5	1082.74		XP_A_siPOLS_vs_XP_A_Control	0.1724	0.168	0.367	1262	no	up		1111	894	812	1423	1100	1143		1148.25	852.03	922.03	1323.92	1085.1	1055.48		U2OS_siPOLS_vs_U2OS_Control	0.2457	0.111	0.238	1423	no	up	NA
ENSG00000053918	KCNQ1	protein_coding	0	0	0	0	0	0		0	0	0	0	0	0		XP_A_siPOLS_vs_XP_A_Control				0	no			0	6	6	6	11	11		0	5.72	6.81	5.58	10.85	10.16		U2OS_siPOLS_vs_U2OS_Control	1.089	0.259	0.442	11	no	up	NA
ENSG00000054116	TRAPPC3	protein_coding	1967	1853	1694	1975	2011	2007		2047.13	2029.94	1897.02	1871.49	1852.32	1721.91		XP_A_siPOLS_vs_XP_A_Control	-0.1338	0.207	0.426	2011	no	down		3193	3089	2585	3148	2638	2934		3300.06	2943.99	2935.27	2928.82	2602.27	2709.33		U2OS_siPOLS_vs_U2OS_Control	-0.1556	0.18	0.343	3193	no	down	NA
ENSG00000054118	THRAP3	protein_coding	6583	6005	6022	8519	8667	9410		6851.18	6578.4	6743.7	8072.51	7983.14	8073.34		XP_A_siPOLS_vs_XP_A_Control	0.2583	0.00575	0.0243	9410	no	up		9511	9473	7740	12757	10822	11883		9829.9	9028.29	8788.79	11868.8	10675.4	10973.1		U2OS_siPOLS_vs_U2OS_Control	0.2778	0.0111	0.0366	12757	no	up	NA
ENSG00000054148	PHPT1	protein_coding	457	597	702	973	1165	1345		475.62	654.01	786.13	922	1073.08	1153.95		XP_A_siPOLS_vs_XP_A_Control	0.7179	2.23e-05	0.000174	1345	no	up		563	1284	977	1274	1609	1789		581.88	1223.72	1109.39	1185.3	1587.2	1652.01		U2OS_siPOLS_vs_U2OS_Control	0.6019	0.00626	0.0226	1789	no	up	NA
ENSG00000054267	ARID4B	protein_coding	1398	1177	1094	1850	1885	1837		1454.95	1289.39	1225.11	1753.04	1736.27	1576.06		XP_A_siPOLS_vs_XP_A_Control	0.3513	0.00278	0.013	1885	no	up		2668	2288	1979	3852	3496	3325		2757.46	2180.59	2247.16	3583.8	3448.64	3070.39		U2OS_siPOLS_vs_U2OS_Control	0.4917	0.000204	0.0011	3852	no	up	NA
ENSG00000054277	OPN3	protein_coding	470	431	403	539	540	531		489.15	472.15	451.3	510.75	497.39	455.57		XP_A_siPOLS_vs_XP_A_Control	0.05058	0.698	0.852	540	no	up		147	126	104	294	276	289		151.93	120.08	118.09	273.53	272.26	266.87		U2OS_siPOLS_vs_U2OS_Control	1.058	3.8e-08	4.2e-07	294	yes	up	NA
ENSG00000054282	SDCCAG8	protein_coding	238	208	225	261	267	272		247.7	227.86	251.96	247.32	245.93	233.36		XP_A_siPOLS_vs_XP_A_Control	-0.002165	0.989	0.994	272	no	down		280	275	251	349	279	321		289.39	262.09	285.01	324.7	275.22	296.42		U2OS_siPOLS_vs_U2OS_Control	0.1007	0.543	0.711	349	no	up	NA
ENSG00000054356	PTPRN	protein_coding	11	8	11	9	12	16		11.45	8.76	12.32	8.53	11.05	13.73		XP_A_siPOLS_vs_XP_A_Control	0.03806	0.948	0.977	16	no	up		1758	3803	2983	1256	1653	1737		1816.95	3624.47	3387.2	1168.55	1630.61	1603.99		U2OS_siPOLS_vs_U2OS_Control	-1.004	2.23e-06	1.8e-05	3803	yes	down	NA
ENSG00000054392	HHAT	protein_coding	199	199	173	83	70	71		207.11	218	193.73	78.65	64.48	60.91		XP_A_siPOLS_vs_XP_A_Control	-1.603	1.46e-15	4.79e-14	199	yes	down		1926	1896	1674	687	634	750		1990.58	1806.99	1900.83	639.17	625.41	692.57		U2OS_siPOLS_vs_U2OS_Control	-1.542	1.35e-36	1.51e-34	1926	yes	down	2
ENSG00000054523	KIF1B	protein_coding	6762	5594	5360	6581	6408	6909		7037.48	6128.15	6002.36	6236.08	5902.38	5927.6		XP_A_siPOLS_vs_XP_A_Control	-0.0855	0.424	0.673	6909	no	down		5220	4916	4195	5336	4712	4869		5395.02	4685.22	4763.43	4964.48	4648.17	4496.17		U2OS_siPOLS_vs_U2OS_Control	-0.07324	0.521	0.695	5336	no	down	NA
ENSG00000054598	FOXC1	protein_coding	462	422	421	547	556	546		480.82	462.3	471.45	518.33	512.13	468.44		XP_A_siPOLS_vs_XP_A_Control	0.08304	0.518	0.738	556	no	up		225	196	209	236	198	237		232.54	186.8	237.32	219.57	195.32	218.85		U2OS_siPOLS_vs_U2OS_Control	-0.0491	0.794	0.891	237	no	down	NA
ENSG00000054611	TBC1D22A	protein_coding	626	712	744	597	664	737		651.5	779.99	833.16	565.71	611.61	632.31		XP_A_siPOLS_vs_XP_A_Control	-0.3228	0.0169	0.0603	744	no	down		646	1043	834	582	669	667		667.66	994.04	947.01	541.48	659.94	615.93		U2OS_siPOLS_vs_U2OS_Control	-0.5218	0.00211	0.00881	1043	no	down	NA
ENSG00000054654	SYNE2	protein_coding	3929	2997	3207	6731	6906	8018		4089.06	3283.17	3591.34	6378.22	6361.09	6879.07		XP_A_siPOLS_vs_XP_A_Control	0.8394	2.41e-13	6.21e-12	8018	no	up		2593	2758	2059	4733	3610	3516		2679.94	2628.53	2338	4403.46	3561.1	3246.77		U2OS_siPOLS_vs_U2OS_Control	0.552	6.79e-05	0.000408	4733	no	up	NA
ENSG00000054690	PLEKHH1	protein_coding	76	66	85	172	141	188		79.1	72.3	95.19	162.99	129.87	161.3		XP_A_siPOLS_vs_XP_A_Control	0.8823	3.98e-05	0.000294	188	no	up		228	266	197	714	633	694		235.64	253.51	223.69	664.29	624.43	640.86		U2OS_siPOLS_vs_U2OS_Control	1.435	3.67e-22	1.74e-20	714	yes	up	NA
ENSG00000054793	ATP9A	protein_coding	2023	1933	1970	936	948	1027		2105.41	2117.58	2206.09	886.94	873.2	881.12		XP_A_siPOLS_vs_XP_A_Control	-1.283	1.82e-34	2.26e-32	2023	yes	down		1723	2080	1590	1164	1240	1159		1780.77	1982.35	1805.45	1082.96	1223.2	1070.25		U2OS_siPOLS_vs_U2OS_Control	-0.7222	4.42e-09	5.6e-08	2080	no	down	NA
ENSG00000054803	CBLN4	protein_coding	0	0	0	0	0	0		0	0	0	0	0	0		XP_A_siPOLS_vs_XP_A_Control				0	no			17	20	16	15	10	10		17.57	19.06	18.17	13.96	9.86	9.23		U2OS_siPOLS_vs_U2OS_Control	-0.729	0.202	0.373	20	no	down	NA
ENSG00000054965	FAM168A	protein_coding	2913	2673	2629	2914	3058	3265		3031.67	2928.24	2944.07	2761.27	2816.71	2801.22		XP_A_siPOLS_vs_XP_A_Control	-0.08766	0.369	0.616	3265	no	down		2799	2888	2375	2284	1903	2228		2892.85	2752.42	2696.82	2124.98	1877.22	2057.4		U2OS_siPOLS_vs_U2OS_Control	-0.4611	5.15e-05	0.000318	2888	no	down	NA
ENSG00000054967	RELT	protein_coding	766	1016	1015	1165	1208	1429		797.21	1113.01	1136.64	1103.94	1112.68	1226.02		XP_A_siPOLS_vs_XP_A_Control	0.1768	0.227	0.455	1429	no	up		223	512	439	318	356	384		230.48	487.96	498.49	295.86	351.18	354.6		U2OS_siPOLS_vs_U2OS_Control	-0.2808	0.242	0.422	512	no	down	NA
ENSG00000054983	GALC	protein_coding	125	122	122	204	195	187		130.09	133.65	136.62	193.31	179.61	160.44		XP_A_siPOLS_vs_XP_A_Control	0.4131	0.0236	0.0795	204	no	up		1407	1273	1076	1906	1537	1708		1454.18	1213.24	1221.8	1773.29	1516.18	1577.21		U2OS_siPOLS_vs_U2OS_Control	0.3235	0.0143	0.0454	1906	no	up	NA
ENSG00000055044	NOP58	protein_coding	3801	3512	3065	3523	3456	3378		3955.85	3847.35	3432.32	3338.36	3183.31	2898.17		XP_A_siPOLS_vs_XP_A_Control	-0.2545	0.0227	0.077	3801	no	down		5599	4957	4031	5352	4824	4895		5786.73	4724.29	4577.21	4979.36	4758.65	4520.18		U2OS_siPOLS_vs_U2OS_Control	-0.08167	0.517	0.691	5599	no	down	NA
ENSG00000055070	SZRD1	protein_coding	4676	5033	5084	5195	5499	5914		4866.5	5513.59	5693.29	4922.72	5065.11	5073.93		XP_A_siPOLS_vs_XP_A_Control	-0.09369	0.374	0.621	5914	no	down		5543	7453	6069	5923	6026	6881		5728.86	7103.12	6891.36	5510.61	5944.37	6354.1		U2OS_siPOLS_vs_U2OS_Control	-0.1473	0.238	0.416	7453	no	down	NA
ENSG00000055118	KCNH2	protein_coding	3	0	0	0	0	2		3.12	0	0	0	0	1.72		XP_A_siPOLS_vs_XP_A_Control	-0.8513	0.729	0.869	3	no	down		61	109	92	107	102	134		63.05	103.88	104.47	99.55	100.62	123.74		U2OS_siPOLS_vs_U2OS_Control	0.2559	0.342	0.534	134	no	up	NA
ENSG00000055130	CUL1	protein_coding	2917	2447	2422	3282	3335	3345		3035.84	2680.66	2712.26	3109.99	3071.86	2869.85		XP_A_siPOLS_vs_XP_A_Control	0.1027	0.338	0.585	3345	no	up		1681	1552	1395	1484	1330	1349		1737.36	1479.14	1584.03	1380.68	1311.98	1245.7		U2OS_siPOLS_vs_U2OS_Control	-0.2855	0.0208	0.0621	1681	no	down	NA
ENSG00000055147	FAM114A2	protein_coding	1174	963	816	1121	1111	1125		1221.83	1054.95	913.79	1062.25	1023.34	965.2		XP_A_siPOLS_vs_XP_A_Control	-0.06521	0.623	0.803	1174	no	down		1076	970	859	1380	1250	1258		1112.08	924.46	975.4	1283.92	1233.07	1161.67		U2OS_siPOLS_vs_U2OS_Control	0.2886	0.026	0.0745	1380	no	up	NA
ENSG00000055163	CYFIP2	protein_coding	783	810	824	651	642	735		814.9	887.34	922.75	616.88	591.34	630.6		XP_A_siPOLS_vs_XP_A_Control	-0.5131	1.96e-05	0.000154	824	no	down		2179	2502	2083	2505	2372	2645		2252.06	2384.54	2365.25	2330.59	2339.87	2442.46		U2OS_siPOLS_vs_U2OS_Control	0.02272	0.834	0.913	2645	no	up	NA
ENSG00000055208	TAB2	protein_coding	3338	2728	2950	3505	3379	3785		3473.99	2988.49	3303.54	3321.3	3112.38	3247.35		XP_A_siPOLS_vs_XP_A_Control	-0.01267	0.906	0.967	3785	no	down		5317	4230	3695	5941	4886	5142		5495.28	4031.42	4195.68	5527.36	4819.81	4748.26		U2OS_siPOLS_vs_U2OS_Control	0.1376	0.332	0.524	5941	no	up	NA
ENSG00000055211	GINM1	protein_coding	3501	2928	2571	4005	4232	3637		3643.63	3207.59	2879.12	3795.09	3898.08	3120.38		XP_A_siPOLS_vs_XP_A_Control	0.1521	0.242	0.477	4232	no	up		3126	2651	2402	3387	3285	3208		3230.81	2526.55	2727.48	3151.18	3240.5	2962.35		U2OS_siPOLS_vs_U2OS_Control	0.1407	0.269	0.454	3387	no	up	NA
ENSG00000055332	EIF2AK2	protein_coding	4324	3547	3433	5022	5176	5106		4500.16	3885.69	3844.42	4758.79	4767.59	4380.71		XP_A_siPOLS_vs_XP_A_Control	0.1852	0.0927	0.237	5176	no	up		3817	3240	2874	4452	3931	3861		3944.98	3087.9	3263.43	4142.03	3877.75	3565.35		U2OS_siPOLS_vs_U2OS_Control	0.1702	0.193	0.36	4452	no	up	NA
ENSG00000055483	USP36	protein_coding	1002	1111	1177	887	873	1081		1042.82	1217.09	1318.06	840.51	804.12	927.45		XP_A_siPOLS_vs_XP_A_Control	-0.4756	0.000245	0.00151	1177	no	down		1012	1283	1039	988	970	1106		1045.93	1222.77	1179.79	919.21	956.86	1021.31		U2OS_siPOLS_vs_U2OS_Control	-0.2513	0.0499	0.127	1283	no	down	NA
ENSG00000055609	KMT2C	protein_coding	1336	1052	1174	2024	1934	2448		1390.43	1152.45	1314.7	1917.92	1781.4	2100.27		XP_A_siPOLS_vs_XP_A_Control	0.5883	1.44e-06	1.42e-05	2448	no	up		1063	866	767	1410	1030	1118		1098.64	825.35	870.93	1311.83	1016.05	1032.39		U2OS_siPOLS_vs_U2OS_Control	0.266	0.0926	0.207	1410	no	up	NA
ENSG00000055732	MCOLN3	protein_coding	442	376	335	295	347	318		460.01	411.9	375.15	279.54	319.62	272.83		XP_A_siPOLS_vs_XP_A_Control	-0.517	0.000548	0.00308	442	no	down		3	0	1	0	1	3		3.1	0	1.14	0	0.99	2.77		U2OS_siPOLS_vs_U2OS_Control	-0.1632	0.935	0.97	3	no	down	NA
ENSG00000055813	CCDC85A	protein_coding	141	219	259	237	228	284		146.74	239.91	290.04	224.58	210.01	243.66		XP_A_siPOLS_vs_XP_A_Control	0.005293	0.98	0.991	284	no	up		33	84	83	18	25	22		34.11	80.06	94.25	16.75	24.66	20.32		U2OS_siPOLS_vs_U2OS_Control	-1.756	3.46e-05	0.000221	84	yes	down	NA
ENSG00000055917	PUM2	protein_coding	3064	2540	2401	4714	4644	4742		3188.82	2782.54	2688.75	4466.93	4277.57	4068.41		XP_A_siPOLS_vs_XP_A_Control	0.565	3.73e-07	4.07e-06	4742	no	up		5171	4526	3993	7919	7129	7284		5344.38	4313.53	4534.06	7367.64	7032.43	6726.24		U2OS_siPOLS_vs_U2OS_Control	0.574	2.17e-06	1.75e-05	7919	no	up	NA
ENSG00000055950	MRPL43	protein_coding	1061	1320	1350	1327	1462	1594		1104.22	1446.04	1511.79	1257.45	1346.64	1367.58		XP_A_siPOLS_vs_XP_A_Control	-0.03203	0.814	0.922	1594	no	down		1214	1458	1256	1238	1163	1195		1254.71	1389.55	1426.19	1151.8	1147.25	1103.5		U2OS_siPOLS_vs_U2OS_Control	-0.2585	0.0322	0.0891	1458	no	down	NA
ENSG00000055955	ITIH4	protein_coding	5	3	9	1	3	5		5.2	3.29	10.08	0.95	2.76	4.29		XP_A_siPOLS_vs_XP_A_Control	-1.198	0.214	0.437	9	no	down		3	9	6	3	3	3		3.1	8.58	6.81	2.79	2.96	2.77		U2OS_siPOLS_vs_U2OS_Control	-1.121	0.279	0.465	9	no	down	NA
ENSG00000056050	HPF1	protein_coding	727	584	520	970	992	920		756.62	639.76	582.32	919.16	913.73	789.32		XP_A_siPOLS_vs_XP_A_Control	0.4054	0.00332	0.0151	992	no	up		818	714	630	754	704	669		845.43	680.48	715.37	701.5	694.46	617.77		U2OS_siPOLS_vs_U2OS_Control	-0.1544	0.282	0.469	818	no	down	NA
ENSG00000056097	ZFR	protein_coding	6740	5845	5604	5751	5754	5821		7014.58	6403.12	6275.61	5449.58	5299.99	4994.15		XP_A_siPOLS_vs_XP_A_Control	-0.323	0.00168	0.00837	6740	no	down		8654	7741	6867	8833	7853	8468		8944.17	7377.6	7797.49	8218	7746.62	7819.58		U2OS_siPOLS_vs_U2OS_Control	-0.02015	0.862	0.93	8833	no	down	NA
ENSG00000056277	ZNF280C	protein_coding	366	323	298	461	482	541		380.91	353.84	333.71	436.84	443.97	464.15		XP_A_siPOLS_vs_XP_A_Control	0.3317	0.0145	0.0533	541	no	up		458	374	288	519	427	435		473.36	356.44	327.02	482.86	421.22	401.69		U2OS_siPOLS_vs_U2OS_Control	0.1743	0.326	0.517	519	no	up	NA
ENSG00000056291	NPFFR2	protein_coding	0	0	0	0	0	0		0	0	0	0	0	0		XP_A_siPOLS_vs_XP_A_Control				0	no			962	786	751	420	337	377		994.26	749.1	852.76	390.76	332.44	348.13		U2OS_siPOLS_vs_U2OS_Control	-1.276	2.76e-16	7.74e-15	962	yes	down	NA
ENSG00000056487	PHF21B	protein_coding	0	0	0	0	0	0		0	0	0	0	0	0		XP_A_siPOLS_vs_XP_A_Control				0	no			132	155	115	90	76	83		136.43	147.72	130.58	83.73	74.97	76.64		U2OS_siPOLS_vs_U2OS_Control	-0.8181	0.00041	0.00207	155	no	down	NA
ENSG00000056558	TRAF1	protein_coding	106	144	164	408	453	471		110.32	157.75	183.65	386.62	417.26	404.1		XP_A_siPOLS_vs_XP_A_Control	1.422	6.07e-15	1.86e-13	471	yes	up		183	245	228	950	1151	1253		189.14	233.5	258.89	883.86	1135.41	1157.05		U2OS_siPOLS_vs_U2OS_Control	2.222	3.35e-39	4.39e-37	1253	yes	up	1
ENSG00000056586	RC3H2	protein_coding	2534	2062	1981	9337	9423	9168		2637.23	2258.89	2218.41	8847.64	8679.49	7865.71		XP_A_siPOLS_vs_XP_A_Control	1.835	8.69e-59	3.56e-56	9423	yes	up		1937	1695	1428	3717	3223	3343		2001.95	1615.43	1621.5	3458.2	3179.34	3087.02		U2OS_siPOLS_vs_U2OS_Control	0.8924	4.79e-12	8.66e-11	3717	no	up	NA
ENSG00000056736	IL17RB	protein_coding	2	5	3	2	6	3		2.08	5.48	3.36	1.9	5.53	2.57		XP_A_siPOLS_vs_XP_A_Control	-0.1243	0.904	0.966	6	no	down		49	34	32	36	36	47		50.64	32.4	36.34	33.49	35.51	43.4		U2OS_siPOLS_vs_U2OS_Control	-0.08555	0.819	0.905	49	no	down	NA
ENSG00000056972	TRAF3IP2	protein_coding	233	183	198	506	539	564		242.49	200.47	221.73	479.48	496.47	483.89		XP_A_siPOLS_vs_XP_A_Control	1.134	4.62e-15	1.44e-13	564	yes	up		175	249	180	463	442	460		180.87	237.31	204.39	430.76	436.01	424.78		U2OS_siPOLS_vs_U2OS_Control	1.051	4.13e-10	5.91e-09	463	yes	up	1
ENSG00000056998	GYG2	protein_coding	0	0	0	0	0	0		0	0	0	0	0	0		XP_A_siPOLS_vs_XP_A_Control				0	no			166	210	146	161	122	157		171.57	200.14	165.78	149.79	120.35	144.98		U2OS_siPOLS_vs_U2OS_Control	-0.3734	0.0718	0.17	210	no	down	NA
ENSG00000057019	DCBLD2	protein_coding	19669	16587	14632	9586	9421	9230		20470.3	18170.8	16385.6	9083.59	8677.65	7918.91		XP_A_siPOLS_vs_XP_A_Control	-1.1	4.4e-21	2.34e-19	19669	yes	down		43265	38669	33324	14583	12189	13045		44715.7	36853.7	37839.5	13567.6	12023.9	12046.1		U2OS_siPOLS_vs_U2OS_Control	-1.666	1.85e-43	3.15e-41	43265	yes	down	2
ENSG00000057252	SOAT1	protein_coding	2297	1962	1689	1366	1350	1352		2390.58	2149.35	1891.42	1294.41	1243.48	1159.95		XP_A_siPOLS_vs_XP_A_Control	-0.7988	7.67e-11	1.49e-09	2297	no	down		3926	3469	2969	2008	1725	1807		4057.64	3306.15	3371.31	1868.19	1701.63	1668.63		U2OS_siPOLS_vs_U2OS_Control	-1.035	3.57e-16	9.8e-15	3926	yes	down	NA
ENSG00000057294	PKP2	protein_coding	15	14	14	3	2	2		15.61	15.34	15.68	2.84	1.84	1.72		XP_A_siPOLS_vs_XP_A_Control	-2.873	0.000223	0.00138	15	no	down		1416	1159	1026	2228	1898	2074		1463.48	1104.59	1165.03	2072.87	1872.29	1915.19		U2OS_siPOLS_vs_U2OS_Control	0.6507	2.68e-06	2.12e-05	2228	no	up	NA
ENSG00000057468	MSH4	protein_coding	5	3	7	9	8	6		5.2	3.29	7.84	8.53	7.37	5.15		XP_A_siPOLS_vs_XP_A_Control	0.3646	0.638	0.814	9	no	up		4	6	0	18	15	11		4.13	5.72	0	16.75	14.8	10.16		U2OS_siPOLS_vs_U2OS_Control	2.047	0.0181	0.0554	18	no	up	NA
ENSG00000057608	GDI2	protein_coding	12402	10483	9532	11753	11661	10908		12907.2	11484	10674.4	11137	10740.9	9358.55		XP_A_siPOLS_vs_XP_A_Control	-0.1669	0.154	0.346	12402	no	down		19362	16708	14446	20441	17646	18264		20011.2	15923.6	16403.5	19017.8	17407	16865.5		U2OS_siPOLS_vs_U2OS_Control	0.02601	0.835	0.913	20441	no	up	NA
ENSG00000057657	PRDM1	protein_coding	65	62	74	205	208	253		67.65	67.92	82.87	194.26	191.59	217.06		XP_A_siPOLS_vs_XP_A_Control	1.467	3.36e-13	8.52e-12	253	yes	up		195	209	172	955	852	894		201.54	199.19	195.31	888.51	840.46	825.54		U2OS_siPOLS_vs_U2OS_Control	2.099	5.97e-48	1.28e-45	955	yes	up	1
ENSG00000057663	ATG5	protein_coding	2775	2288	2023	2509	2552	2336		2888.05	2506.47	2265.44	2377.5	2350.64	2004.18		XP_A_siPOLS_vs_XP_A_Control	-0.1865	0.143	0.328	2775	no	down		2457	2080	1937	2304	2068	2190		2539.38	1982.35	2199.47	2143.58	2039.99	2022.31		U2OS_siPOLS_vs_U2OS_Control	-0.1149	0.368	0.56	2457	no	down	NA
ENSG00000057704	TMCC3	protein_coding	95	73	66	145	175	174		98.87	79.97	73.91	137.4	161.19	149.28		XP_A_siPOLS_vs_XP_A_Control	0.8236	9.44e-05	0.000644	175	no	up		100	96	97	57	39	46		103.35	91.49	110.14	53.03	38.47	42.48		U2OS_siPOLS_vs_U2OS_Control	-1.184	3.02e-05	0.000196	100	yes	down	NA
ENSG00000057757	PITHD1	protein_coding	696	685	612	2399	2381	2501		724.35	750.41	685.34	2273.27	2193.13	2145.74		XP_A_siPOLS_vs_XP_A_Control	1.614	2.66e-49	7.13e-47	2501	yes	up		775	821	626	2136	1847	1955		800.99	782.46	710.82	1987.28	1821.98	1805.3		U2OS_siPOLS_vs_U2OS_Control	1.291	8.65e-26	5.05e-24	2136	yes	up	1
ENSG00000057935	MTA3	protein_coding	714	599	575	1028	1037	1108		743.09	656.2	643.91	974.12	955.18	950.61		XP_A_siPOLS_vs_XP_A_Control	0.4947	3.5e-05	0.000261	1108	no	up		1850	1751	1444	2207	1836	1925		1912.03	1668.8	1639.67	2053.34	1811.13	1777.6		U2OS_siPOLS_vs_U2OS_Control	0.112	0.374	0.566	2207	no	up	NA
ENSG00000058056	USP13	protein_coding	1890	1535	1561	1659	1717	1733		1967	1681.57	1748.08	1572.05	1581.52	1486.83		XP_A_siPOLS_vs_XP_A_Control	-0.2181	0.0526	0.152	1890	no	down		1686	1630	1444	1242	1035	1103		1742.53	1553.48	1639.67	1155.53	1020.98	1018.54		U2OS_siPOLS_vs_U2OS_Control	-0.6272	4.03e-07	3.74e-06	1686	no	down	NA
ENSG00000058063	ATP11B	protein_coding	5353	4106	3785	2492	2436	2355		5571.08	4498.07	4238.61	2361.39	2243.79	2020.48		XP_A_siPOLS_vs_XP_A_Control	-1.111	9.14e-18	3.75e-16	5353	yes	down		7414	6300	5700	3064	2791	2686		7662.59	6004.25	6472.36	2850.67	2753.19	2480.32		U2OS_siPOLS_vs_U2OS_Control	-1.317	1.47e-24	7.89e-23	7414	yes	down	2
ENSG00000058085	LAMC2	protein_coding	171	150	107	61	58	62		177.97	164.32	119.82	57.8	53.42	53.19		XP_A_siPOLS_vs_XP_A_Control	-1.493	1.4e-10	2.64e-09	171	yes	down		7547	8234	7480	3171	2848	3379		7800.05	7847.46	8493.56	2950.22	2809.42	3120.26		U2OS_siPOLS_vs_U2OS_Control	-1.443	6.82e-40	9.55e-38	8234	yes	down	2
ENSG00000058091	CDK14	protein_coding	574	485	485	549	547	543		597.38	531.31	543.12	520.23	503.84	465.87		XP_A_siPOLS_vs_XP_A_Control	-0.1669	0.198	0.413	574	no	down		4241	3581	3289	3732	3161	3430		4383.2	3412.89	3734.67	3472.16	3118.18	3167.35		U2OS_siPOLS_vs_U2OS_Control	-0.2408	0.0602	0.148	4241	no	down	NA
ENSG00000058262	SEC61A1	protein_coding	16565	16503	16119	11496	11859	12537		17239.8	18078.8	18050.8	10893.5	10923.3	10756.2		XP_A_siPOLS_vs_XP_A_Control	-0.7123	1.73e-14	5e-13	16565	no	down		14362	16657	14217	13236	12692	14252		14843.5	15875	16143.4	12314.4	12520.1	13160.7		U2OS_siPOLS_vs_U2OS_Control	-0.3026	0.0035	0.0136	16657	no	down	NA
ENSG00000058272	PPP1R12A	protein_coding	7392	6257	5943	9800	9625	10061		7693.14	6854.46	6655.23	9286.37	8865.55	8631.87		XP_A_siPOLS_vs_XP_A_Control	0.337	0.00129	0.00661	10061	no	up		4929	4240	3703	6766	6304	6128		5094.27	4040.95	4204.76	6294.91	6218.61	5658.76		U2OS_siPOLS_vs_U2OS_Control	0.446	0.0004	0.00203	6766	no	up	NA
ENSG00000058335	RASGRF1	protein_coding	73	60	82	28	33	38		75.97	65.73	91.83	26.53	30.4	32.6		XP_A_siPOLS_vs_XP_A_Control	-1.38	2.35e-06	2.22e-05	82	yes	down		476	645	498	280	258	278		491.96	614.72	565.48	260.5	254.51	256.71		U2OS_siPOLS_vs_U2OS_Control	-1.116	1.05e-12	2.04e-11	645	yes	down	2
ENSG00000058404	CAMK2B	protein_coding	2	1	4	2	2	1		2.08	1.1	4.48	1.9	1.84	0.86		XP_A_siPOLS_vs_XP_A_Control	-0.74	0.58	0.771	4	no	down		4	5	7	5	4	5		4.13	4.77	7.95	4.65	3.95	4.62		U2OS_siPOLS_vs_U2OS_Control	-0.3421	0.719	0.843	7	no	down	NA
ENSG00000058453	CROCC	protein_coding	140	279	367	267	334	478		145.7	305.64	410.98	253.01	307.65	410.1		XP_A_siPOLS_vs_XP_A_Control	0.1715	0.71	0.858	478	no	up		74	144	120	145	274	275		76.48	137.24	136.26	134.9	270.29	253.94		U2OS_siPOLS_vs_U2OS_Control	0.913	0.00143	0.00627	275	no	up	NA
ENSG00000058600	POLR3E	protein_coding	1230	1329	1423	1458	1658	1892		1280.11	1455.9	1593.54	1381.58	1527.18	1623.25		XP_A_siPOLS_vs_XP_A_Control	0.06639	0.596	0.783	1892	no	up		1041	1353	1172	1514	1635	1779		1075.9	1289.48	1330.81	1408.59	1612.85	1642.78		U2OS_siPOLS_vs_U2OS_Control	0.3357	0.0127	0.0412	1779	no	up	NA
ENSG00000058668	ATP2B4	protein_coding	4202	3559	3549	3548	3344	3939		4373.19	3898.84	3974.33	3362.05	3080.14	3379.48		XP_A_siPOLS_vs_XP_A_Control	-0.3184	0.00263	0.0124	4202	no	down		2306	2037	1636	1947	1474	1541		2383.32	1941.37	1857.68	1811.44	1454.03	1423		U2OS_siPOLS_vs_U2OS_Control	-0.3991	0.00646	0.0232	2306	no	down	NA
ENSG00000058673	ZC3H11A	protein_coding	21	18	14	14	11	13		21.86	19.72	15.68	13.27	10.13	11.15		XP_A_siPOLS_vs_XP_A_Control	-0.7318	0.14	0.324	21	no	down		33	28	32	19	30	19		34.11	26.69	36.34	17.68	29.59	17.55		U2OS_siPOLS_vs_U2OS_Control	-0.5839	0.189	0.355	33	no	down	NA
ENSG00000058729	RIOK2	protein_coding	1707	1427	1321	870	882	896		1776.54	1563.26	1479.31	824.4	812.41	768.73		XP_A_siPOLS_vs_XP_A_Control	-1.003	4.44e-17	1.71e-15	1707	yes	down		1876	1655	1523	956	870	849		1938.9	1577.31	1729.37	889.44	858.22	783.99		U2OS_siPOLS_vs_U2OS_Control	-1.051	1.47e-15	3.82e-14	1876	yes	down	2
ENSG00000058799	YIPF1	protein_coding	861	764	658	656	679	666		896.08	836.95	736.86	621.62	625.42	571.4		XP_A_siPOLS_vs_XP_A_Control	-0.4424	0.000556	0.00312	861	no	down		1562	1466	1292	1266	1178	1305		1614.37	1397.18	1467.07	1177.85	1162.04	1205.07		U2OS_siPOLS_vs_U2OS_Control	-0.3371	0.0052	0.0192	1562	no	down	NA
ENSG00000058804	NDC1	protein_coding	8055	6644	5663	6443	6534	6213		8383.15	7278.41	6341.68	6105.32	6018.44	5330.46		XP_A_siPOLS_vs_XP_A_Control	-0.3343	0.00768	0.031	8055	no	down		4911	4164	3645	3442	2833	2904		5075.66	3968.52	4138.91	3202.35	2794.62	2681.63		U2OS_siPOLS_vs_U2OS_Control	-0.6031	7.36e-06	5.36e-05	4911	no	down	NA
ENSG00000058866	DGKG	protein_coding	5	0	6	2	6	4		5.2	0	6.72	1.9	5.53	3.43		XP_A_siPOLS_vs_XP_A_Control	-0.1341	0.9	0.964	6	no	down		308	298	257	194	130	158		318.33	284.01	291.82	180.49	128.24	145.9		U2OS_siPOLS_vs_U2OS_Control	-0.9748	4.09e-07	3.79e-06	308	no	down	NA
ENSG00000059122	FLYWCH1	protein_coding	347	515	600	725	859	1076		361.14	564.18	671.91	687	791.22	923.16		XP_A_siPOLS_vs_XP_A_Control	0.5894	0.00221	0.0106	1076	no	up		178	434	329	404	550	588		183.97	413.63	373.58	375.87	542.55	542.98		U2OS_siPOLS_vs_U2OS_Control	0.5892	0.0176	0.0541	588	no	up	NA
ENSG00000059145	UNKL	protein_coding	386	490	576	546	593	728		401.73	536.79	645.03	517.38	546.21	624.59		XP_A_siPOLS_vs_XP_A_Control	0.0935	0.581	0.772	728	no	up		519	715	577	610	702	760		536.4	681.43	655.18	567.53	692.49	701.8		U2OS_siPOLS_vs_U2OS_Control	0.0666	0.667	0.806	760	no	up	NA
ENSG00000059377	TBXAS1	protein_coding	16	14	5	11	15	11		16.65	15.34	5.6	10.42	13.82	9.44		XP_A_siPOLS_vs_XP_A_Control	-0.1647	0.779	0.903	16	no	down		15	18	16	17	9	13		15.5	17.15	18.17	15.82	8.88	12		U2OS_siPOLS_vs_U2OS_Control	-0.4667	0.417	0.604	18	no	down	NA
ENSG00000059378	PARP12	protein_coding	599	618	631	677	704	691		623.4	677.01	706.62	641.52	648.45	592.85		XP_A_siPOLS_vs_XP_A_Control	-0.09213	0.458	0.703	704	no	down		794	907	741	911	881	958		820.62	864.42	841.41	847.57	869.07	884.64		U2OS_siPOLS_vs_U2OS_Control	0.04199	0.732	0.851	958	no	up	NA
ENSG00000059573	ALDH18A1	protein_coding	7958	7368	6816	5764	5942	5871		8282.2	8071.55	7632.86	5461.9	5473.15	5037.04		XP_A_siPOLS_vs_XP_A_Control	-0.5868	4.46e-09	6.68e-08	7958	no	down		7698	8199	6666	6663	6217	6685		7956.11	7814.1	7569.26	6199.09	6132.79	6173.11		U2OS_siPOLS_vs_U2OS_Control	-0.3349	0.000906	0.00421	8199	no	down	NA
ENSG00000059588	TARBP1	protein_coding	600	524	432	951	981	965		624.44	574.04	483.77	901.16	903.6	827.92		XP_A_siPOLS_vs_XP_A_Control	0.6453	1.37e-06	1.35e-05	981	no	up		173	152	106	452	433	413		178.8	144.86	120.36	420.53	427.13	381.38		U2OS_siPOLS_vs_U2OS_Control	1.467	5.37e-15	1.33e-13	452	yes	up	NA
ENSG00000059691	GATB	protein_coding	725	731	712	980	1035	1128		754.54	800.8	797.33	928.64	953.33	967.77		XP_A_siPOLS_vs_XP_A_Control	0.2768	0.0144	0.053	1128	no	up		552	605	529	1010	967	1076		570.51	576.6	600.68	939.68	953.9	993.61		U2OS_siPOLS_vs_U2OS_Control	0.7244	9.31e-09	1.13e-07	1076	no	up	NA
ENSG00000059728	MXD1	protein_coding	343	313	292	278	281	283		356.97	342.89	326.99	263.43	258.83	242.8		XP_A_siPOLS_vs_XP_A_Control	-0.4254	0.00339	0.0154	343	no	down		211	209	174	303	284	325		218.07	199.19	197.58	281.9	280.15	300.11		U2OS_siPOLS_vs_U2OS_Control	0.4878	0.00424	0.0161	325	no	up	NA
ENSG00000059758	CDK17	protein_coding	2143	1692	1483	1594	1533	1503		2230.3	1853.56	1660.73	1510.46	1412.04	1289.5		XP_A_siPOLS_vs_XP_A_Control	-0.4481	0.000809	0.00435	2143	no	down		1768	1555	1387	1461	1241	1273		1827.28	1482	1574.94	1359.28	1224.19	1175.52		U2OS_siPOLS_vs_U2OS_Control	-0.3777	0.00433	0.0164	1768	no	down	NA
ENSG00000059769	DNAJC25	protein_coding	515	466	417	590	582	599		535.98	510.5	466.97	559.08	536.08	513.91		XP_A_siPOLS_vs_XP_A_Control	0.08769	0.498	0.721	599	no	up		415	386	273	423	358	340		428.91	367.88	309.99	393.55	353.15	313.97		U2OS_siPOLS_vs_U2OS_Control	-0.06238	0.723	0.845	423	no	down	NA
ENSG00000059804	SLC2A3	protein_coding	5050	4338	4180	2308	2344	2281		5255.73	4752.22	4680.95	2187.04	2159.05	1956.99		XP_A_siPOLS_vs_XP_A_Control	-1.221	1.19e-29	1.05e-27	5050	yes	down		6151	6364	5062	1794	1515	1585		6357.24	6065.24	5747.91	1669.09	1494.48	1463.63		U2OS_siPOLS_vs_U2OS_Control	-1.973	2.28e-66	9.95e-64	6364	yes	down	2
ENSG00000059915	PSD	protein_coding	7	11	10	14	10	15		7.29	12.05	11.2	13.27	9.21	12.87		XP_A_siPOLS_vs_XP_A_Control	0.2149	0.712	0.859	15	no	up		31	123	98	24	33	37		32.04	117.23	111.28	22.33	32.55	34.17		U2OS_siPOLS_vs_U2OS_Control	-1.549	0.000307	0.00159	123	yes	down	NA
ENSG00000060069	CTDP1	protein_coding	762	1070	1224	873	999	1236		793.04	1172.17	1370.69	827.25	920.17	1060.43		XP_A_siPOLS_vs_XP_A_Control	-0.2479	0.161	0.356	1236	no	down		609	1038	761	711	836	886		629.42	989.27	864.12	661.5	824.68	818.16		U2OS_siPOLS_vs_U2OS_Control	-0.108	0.538	0.706	1038	no	down	NA
ENSG00000060138	YBX3	protein_coding	4859	4874	4657	5857	6062	6260		5056.95	5339.4	5215.11	5550.03	5583.68	5370.79		XP_A_siPOLS_vs_XP_A_Control	0.08025	0.402	0.652	6260	no	up		9216	10939	9521	8975	9389	9983		9525.01	10425.5	10811.1	8350.11	9261.82	9218.57		U2OS_siPOLS_vs_U2OS_Control	-0.1972	0.0756	0.177	10939	no	down	NA
ENSG00000060140	STYK1	protein_coding	259	234	230	119	115	124		269.55	256.34	257.56	112.76	105.93	106.39		XP_A_siPOLS_vs_XP_A_Control	-1.27	1.21e-13	3.22e-12	259	yes	down		240	196	186	74	63	79		248.05	186.8	211.2	68.85	62.15	72.95		U2OS_siPOLS_vs_U2OS_Control	-1.662	1.95e-13	4.09e-12	240	yes	down	2
ENSG00000060237	WNK1	protein_coding	17791	15401	16580	15691	15449	18323		18515.8	16871.6	18567	14868.6	14230	15720.3		XP_A_siPOLS_vs_XP_A_Control	-0.2676	0.00799	0.032	18323	no	down		8617	7985	6842	7143	5857	6208		8905.93	7610.15	7769.11	6645.67	5777.66	5732.63		U2OS_siPOLS_vs_U2OS_Control	-0.4196	0.000485	0.00241	8617	no	down	NA
ENSG00000060339	CCAR1	protein_coding	3687	3037	2914	3295	3237	3384		3837.2	3326.99	3263.23	3122.31	2981.59	2903.31		XP_A_siPOLS_vs_XP_A_Control	-0.2114	0.055	0.157	3687	no	down		5535	4793	4148	6815	5616	6129		5720.59	4567.99	4710.06	6340.5	5539.93	5659.68		U2OS_siPOLS_vs_U2OS_Control	0.2259	0.0764	0.178	6815	no	up	NA
ENSG00000060491	OGFR	protein_coding	935	1462	1741	1259	1524	2059		973.09	1601.6	1949.65	1193.01	1403.75	1766.53		XP_A_siPOLS_vs_XP_A_Control	-0.05181	0.8	0.914	2059	no	down		880	1754	1376	1091	1509	1566		909.51	1671.66	1562.45	1015.04	1488.56	1446.09		U2OS_siPOLS_vs_U2OS_Control	-0.06927	0.738	0.855	1754	no	down	NA
ENSG00000060558	GNA15	protein_coding	3	5	7	4	1	1		3.12	5.48	7.84	3.79	0.92	0.86		XP_A_siPOLS_vs_XP_A_Control	-1.574	0.144	0.329	7	no	down		2	2	2	3	2	5		2.07	1.91	2.27	2.79	1.97	4.62		U2OS_siPOLS_vs_U2OS_Control	0.5933	0.65	0.793	5	no	up	NA
ENSG00000060642	PIGV	protein_coding	304	296	261	329	323	301		316.38	324.26	292.28	311.76	297.51	258.24		XP_A_siPOLS_vs_XP_A_Control	-0.106	0.483	0.707	329	no	down		655	642	556	675	569	681		676.96	611.86	631.34	628	561.29	628.85		U2OS_siPOLS_vs_U2OS_Control	-0.07837	0.565	0.728	681	no	down	NA
ENSG00000060656	PTPRU	protein_coding	79	98	106	195	257	302		82.22	107.36	118.7	184.78	236.72	259.1		XP_A_siPOLS_vs_XP_A_Control	1.146	3.23e-08	4.23e-07	302	yes	up		587	1114	892	2145	2533	2844		606.68	1061.7	1012.87	1995.65	2498.69	2626.23		U2OS_siPOLS_vs_U2OS_Control	1.409	1.01e-13	2.19e-12	2844	yes	up	1
ENSG00000060688	SNRNP40	protein_coding	3777	3481	3058	4462	4377	4392		3930.87	3813.39	3424.48	4228.14	4031.64	3768.13		XP_A_siPOLS_vs_XP_A_Control	0.1068	0.325	0.572	4462	no	up		3964	3727	3155	4263	3748	4068		4096.91	3552.04	3582.51	3966.19	3697.23	3756.5		U2OS_siPOLS_vs_U2OS_Control	0.02402	0.834	0.912	4263	no	up	NA
ENSG00000060709	RIMBP2	protein_coding	0	0	1	1	3	0		0	0	1.12	0.95	2.76	0		XP_A_siPOLS_vs_XP_A_Control	1.747	0.474	0.704	3	no	up		19	31	19	26	22	37		19.64	29.54	21.57	24.19	21.7	34.17		U2OS_siPOLS_vs_U2OS_Control	0.1758	0.699	0.828	37	no	up	NA
ENSG00000060718	COL11A1	protein_coding	14334	13663	13831	14597	15796	16806		14918	14967.6	15488.6	13832	14549.6	14418.8		XP_A_siPOLS_vs_XP_A_Control	-0.08423	0.368	0.614	16806	no	down		2788	3383	2779	2981	2929	3196		2881.48	3224.19	3155.56	2773.45	2889.32	2951.27		U2OS_siPOLS_vs_U2OS_Control	-0.1045	0.347	0.539	3383	no	down	NA
ENSG00000060749	QSER1	protein_coding	2765	2163	2372	2295	2347	2568		2877.64	2369.54	2656.27	2174.72	2161.81	2203.22		XP_A_siPOLS_vs_XP_A_Control	-0.2733	0.0147	0.0537	2765	no	down		5080	4324	4025	3600	2999	3002		5250.33	4121.01	4570.4	3349.35	2958.38	2772.13		U2OS_siPOLS_vs_U2OS_Control	-0.6186	2.9e-06	2.28e-05	5080	no	down	NA
ENSG00000060762	MPC1	protein_coding	631	566	456	886	843	842		656.71	620.05	510.65	839.56	776.48	722.4		XP_A_siPOLS_vs_XP_A_Control	0.3869	0.00488	0.0211	886	no	up		870	729	618	1095	966	1061		899.17	694.78	701.74	1018.76	952.91	979.76		U2OS_siPOLS_vs_U2OS_Control	0.3625	0.0116	0.0381	1095	no	up	NA
ENSG00000060971	ACAA1	protein_coding	688	683	688	636	659	741		716.03	748.22	770.45	602.67	607	635.74		XP_A_siPOLS_vs_XP_A_Control	-0.2757	0.0202	0.0699	741	no	down		603	825	654	666	632	784		623.22	786.27	742.62	619.63	623.44	723.97		U2OS_siPOLS_vs_U2OS_Control	-0.1297	0.38	0.572	825	no	down	NA
ENSG00000060982	BCAT1	protein_coding	13705	11023	9737	3922	4001	3876		14263.3	12075.5	10903.9	3716.44	3685.31	3325.43		XP_A_siPOLS_vs_XP_A_Control	-1.796	2.48e-48	6.24e-46	13705	yes	down		16371	14259	12529	8762	7546	7709		16919.9	13589.6	14226.7	8151.94	7443.78	7118.7		U2OS_siPOLS_vs_U2OS_Control	-0.9778	2.96e-15	7.53e-14	16371	no	down	NA
ENSG00000061273	HDAC7	protein_coding	1783	2088	2216	3129	3536	4200		1855.64	2287.38	2481.57	2965.01	3257	3603.4		XP_A_siPOLS_vs_XP_A_Control	0.569	2e-05	0.000156	4200	no	up		1771	3170	2533	4397	5287	5912		1830.38	3021.19	2876.23	4090.86	5215.38	5459.3		U2OS_siPOLS_vs_U2OS_Control	0.9341	1.74e-07	1.7e-06	5912	no	up	NA
ENSG00000061337	LZTS1	protein_coding	148	167	210	169	150	197		154.03	182.95	235.17	160.14	138.16	169.02		XP_A_siPOLS_vs_XP_A_Control	-0.29	0.144	0.329	210	no	down		133	252	202	184	188	212		137.46	240.17	229.37	171.19	185.45	195.77		U2OS_siPOLS_vs_U2OS_Control	-0.1361	0.551	0.716	252	no	down	NA
ENSG00000061455	PRDM6	protein_coding	1	3	3	1	1	5		1.04	3.29	3.36	0.95	0.92	4.29		XP_A_siPOLS_vs_XP_A_Control	-0.2971	0.817	0.923	5	no	down		2	2	0	3	7	5		2.07	1.91	0	2.79	6.91	4.62		U2OS_siPOLS_vs_U2OS_Control	1.817	0.179	0.34	7	no	up	NA
ENSG00000061656	SPAG4	protein_coding	192	254	272	343	372	425		199.82	278.25	304.6	325.02	342.65	364.63		XP_A_siPOLS_vs_XP_A_Control	0.4011	0.0204	0.0704	425	no	up		37	65	49	40	42	50		38.24	61.95	55.64	37.21	41.43	46.17		U2OS_siPOLS_vs_U2OS_Control	-0.321	0.353	0.545	65	no	down	NA
ENSG00000061676	NCKAP1	protein_coding	9734	8235	7283	13954	13777	13272		10130.5	9021.33	8155.82	13222.7	12689.9	11386.8		XP_A_siPOLS_vs_XP_A_Control	0.4498	0.000126	0.000829	13954	no	up		13888	11863	10456	19326	17071	17275		14353.7	11306.1	11872.8	17980.4	16839.8	15952.2		U2OS_siPOLS_vs_U2OS_Control	0.4359	0.000484	0.0024	19326	no	up	NA
ENSG00000061794	MRPS35	protein_coding	3006	2523	2395	3018	2965	3069		3128.46	2763.91	2682.03	2859.82	2731.05	2633.06		XP_A_siPOLS_vs_XP_A_Control	-0.06041	0.582	0.773	3069	no	down		2743	2633	2250	3660	3199	3356		2834.97	2509.39	2554.88	3405.17	3155.67	3099.02		U2OS_siPOLS_vs_U2OS_Control	0.2903	0.0112	0.0371	3660	no	up	NA
ENSG00000061918	GUCY1B3	protein_coding	17	16	21	71	64	57		17.69	17.53	23.52	67.28	58.95	48.9		XP_A_siPOLS_vs_XP_A_Control	1.577	5.65e-06	4.96e-05	71	yes	up		124	110	107	158	125	155		128.16	104.84	121.5	147	123.31	143.13		U2OS_siPOLS_vs_U2OS_Control	0.2239	0.311	0.5	158	no	up	NA
ENSG00000061936	SFSWAP	protein_coding	1768	1927	2004	2771	2955	3457		1840.03	2111	2244.17	2625.77	2721.84	2965.94		XP_A_siPOLS_vs_XP_A_Control	0.4246	0.000296	0.00178	3457	no	up		1277	1562	1228	2271	2321	2545		1319.82	1488.67	1394.4	2112.88	2289.56	2350.12		U2OS_siPOLS_vs_U2OS_Control	0.6839	7.35e-09	9.04e-08	2545	no	up	NA
ENSG00000061938	TNK2	protein_coding	398	611	704	394	559	656		414.21	669.34	788.37	373.35	514.89	562.82		XP_A_siPOLS_vs_XP_A_Control	-0.3663	0.0793	0.209	704	no	down		240	594	485	330	503	561		248.05	566.11	550.72	307.02	496.19	518.04		U2OS_siPOLS_vs_U2OS_Control	-0.04696	0.859	0.928	594	no	down	NA
ENSG00000061987	MON2	protein_coding	3211	2596	2490	2924	2772	2819		3341.81	2843.88	2788.41	2770.75	2553.28	2418.57		XP_A_siPOLS_vs_XP_A_Control	-0.2132	0.0693	0.189	3211	no	down		3320	2931	2434	2974	2625	2694		3431.32	2793.4	2763.81	2766.93	2589.44	2487.71		U2OS_siPOLS_vs_U2OS_Control	-0.1965	0.124	0.259	3320	no	down	NA
ENSG00000062038	CDH3	protein_coding	18	19	21	34	26	25		18.73	20.81	23.52	32.22	23.95	21.45		XP_A_siPOLS_vs_XP_A_Control	0.2982	0.466	0.703	34	no	up		4	3	2	3	4	8		4.13	2.86	2.27	2.79	3.95	7.39		U2OS_siPOLS_vs_U2OS_Control	0.6068	0.58	0.74	8	no	up	NA
ENSG00000062194	GPBP1	protein_coding	4448	3644	3270	6126	6181	5818		4629.21	3991.95	3661.89	5804.93	5693.29	4991.57		XP_A_siPOLS_vs_XP_A_Control	0.4247	0.000496	0.00282	6181	no	up		5166	4535	3913	7708	6495	6814		5339.21	4322.11	4443.22	7171.33	6407.02	6292.23		U2OS_siPOLS_vs_U2OS_Control	0.4945	7.93e-05	0.000468	7708	no	up	NA
ENSG00000062282	DGAT2	protein_coding	91	78	92	185	202	217		94.71	85.45	103.03	175.3	186.06	186.18		XP_A_siPOLS_vs_XP_A_Control	0.9518	7.23e-07	7.47e-06	217	no	up		223	303	234	854	819	953		230.48	288.78	265.71	794.54	807.91	880.03		U2OS_siPOLS_vs_U2OS_Control	1.66	1.92e-28	1.32e-26	953	yes	up	NA
ENSG00000062370	ZNF112	protein_coding	381	304	282	480	488	435		396.52	333.03	315.8	454.84	449.49	373.21		XP_A_siPOLS_vs_XP_A_Control	0.2879	0.0598	0.168	488	no	up		383	362	329	574	546	526		395.84	345.01	373.58	534.03	538.6	485.72		U2OS_siPOLS_vs_U2OS_Control	0.4841	0.00104	0.00472	574	no	up	NA
ENSG00000062485	CS	protein_coding	4807	4018	3998	4649	4522	4848		5002.83	4401.67	4477.14	4405.34	4165.2	4159.36		XP_A_siPOLS_vs_XP_A_Control	-0.1251	0.231	0.46	4848	no	down		5951	4900	4070	5717	4447	4972		6150.54	4669.97	4621.49	5318.95	4386.76	4591.28		U2OS_siPOLS_vs_U2OS_Control	-0.1111	0.436	0.621	5951	no	down	NA
ENSG00000062524	LTK	protein_coding	10	10	17	4	2	6		10.41	10.95	19.04	3.79	1.84	5.15		XP_A_siPOLS_vs_XP_A_Control	-1.896	0.00905	0.0355	17	no	down		3	20	14	8	5	13		3.1	19.06	15.9	7.44	4.93	12		U2OS_siPOLS_vs_U2OS_Control	-0.6407	0.407	0.596	20	no	down	NA
ENSG00000062582	MRPS24	protein_coding	48	61	63	60	68	66		49.96	66.82	70.55	56.86	62.63	56.62		XP_A_siPOLS_vs_XP_A_Control	-0.08722	0.745	0.88	68	no	down		21	50	37	23	25	30		21.7	47.65	42.01	21.4	24.66	27.7		U2OS_siPOLS_vs_U2OS_Control	-0.5953	0.171	0.33	50	no	down	NA
ENSG00000062598	ELMO2	protein_coding	1780	1476	1433	1905	1948	2047		1852.52	1616.94	1604.74	1805.16	1794.29	1756.23		XP_A_siPOLS_vs_XP_A_Control	0.07765	0.483	0.707	2047	no	up		3204	3319	2745	4932	4415	5020		3311.43	3163.19	3116.95	4588.61	4355.2	4635.6		U2OS_siPOLS_vs_U2OS_Control	0.5016	2.23e-06	1.79e-05	5020	no	up	NA
ENSG00000062650	WAPL	protein_coding	7670	6480	5965	6970	6970	6937		7982.47	7098.75	6679.87	6604.69	6420.04	5951.62		XP_A_siPOLS_vs_XP_A_Control	-0.1976	0.0731	0.197	7670	no	down		12868	10782	9654	10086	9130	9349		13299.5	10275.8	10962.1	9383.76	9006.33	8633.12		U2OS_siPOLS_vs_U2OS_Control	-0.3539	0.00487	0.0181	12868	no	down	NA
ENSG00000062716	VMP1	protein_coding	6990	5165	4689	7241	6662	6940		7274.77	5658.19	5250.95	6861.49	6136.34	5954.19		XP_A_siPOLS_vs_XP_A_Control	0.05957	0.658	0.829	7241	no	up		13331	11190	9705	14451	11991	12606		13778	10664.7	11020	13444.8	11828.6	11640.7		U2OS_siPOLS_vs_U2OS_Control	0.05788	0.66	0.8	14451	no	up	NA
ENSG00000062725	APPBP2	protein_coding	4400	3520	3080	3420	3438	3203		4579.25	3856.11	3449.12	3240.75	3166.73	2748.02		XP_A_siPOLS_vs_XP_A_Control	-0.3766	0.00378	0.0169	4400	no	down		6869	5664	5226	3491	2949	3174		7099.32	5398.1	5934.13	3247.94	2909.05	2930.96		U2OS_siPOLS_vs_U2OS_Control	-1.02	7.2e-15	1.77e-13	6869	yes	down	NA
ENSG00000062822	POLD1	protein_coding	1000	1703	2079	1742	2216	2735		1040.74	1865.61	2328.16	1650.7	2041.15	2346.5		XP_A_siPOLS_vs_XP_A_Control	0.2062	0.568	0.762	2735	no	up		457	1285	1001	635	991	1052		472.32	1224.68	1136.64	590.79	977.58	971.45		U2OS_siPOLS_vs_U2OS_Control	-0.158	0.735	0.853	1285	no	down	NA
ENSG00000063046	EIF4B	protein_coding	13953	12266	11069	15869	15776	15612		14521.4	13437.2	12395.5	15037.3	14531.2	13394.4		XP_A_siPOLS_vs_XP_A_Control	0.09032	0.4	0.649	15869	no	up		16516	15708	13327	24968	22226	23419		17069.8	14970.6	15132.8	23229.6	21924.9	21625.7		U2OS_siPOLS_vs_U2OS_Control	0.5015	4.16e-06	3.17e-05	24968	no	up	NA
ENSG00000063127	SLC6A16	protein_coding	11	10	8	9	6	1		11.45	10.95	8.96	8.53	5.53	0.86		XP_A_siPOLS_vs_XP_A_Control	-1.089	0.15	0.339	11	no	down		82	99	76	96	75	53		84.75	94.35	86.3	89.32	73.98	48.94		U2OS_siPOLS_vs_U2OS_Control	-0.3237	0.263	0.446	99	no	down	NA
ENSG00000063169	GLTSCR1	protein_coding	41	45	66	35	44	104		42.67	49.3	73.91	33.17	40.53	89.23		XP_A_siPOLS_vs_XP_A_Control	-0.01932	0.958	0.98	104	no	down		25	36	32	29	40	44		25.84	34.31	36.34	26.98	39.46	40.63		U2OS_siPOLS_vs_U2OS_Control	0.1505	0.703	0.831	44	no	up	NA
ENSG00000063176	SPHK2	protein_coding	124	195	235	245	308	384		129.05	213.62	263.16	232.16	283.7	329.45		XP_A_siPOLS_vs_XP_A_Control	0.483	0.0321	0.102	384	no	up		76	131	134	125	171	205		78.55	124.85	152.16	116.3	168.68	189.3		U2OS_siPOLS_vs_U2OS_Control	0.4173	0.127	0.264	205	no	up	NA
ENSG00000063177	RPL18	protein_coding	8285	11091	11438	11338	12693	14166		8622.52	12150	12808.8	10743.8	11691.5	12153.8		XP_A_siPOLS_vs_XP_A_Control	0.04271	0.766	0.895	14166	no	up		7087	12119	9581	13078	15376	16329		7324.62	11550.1	10879.2	12167.4	15167.7	15078.6		U2OS_siPOLS_vs_U2OS_Control	0.5114	0.00196	0.00826	16329	no	up	NA
ENSG00000063180	CA11	protein_coding	115	116	123	227	273	279		119.68	127.08	137.74	215.1	251.46	239.37		XP_A_siPOLS_vs_XP_A_Control	0.8777	6.29e-07	6.58e-06	279	no	up		664	905	666	735	745	901		686.26	862.51	756.24	683.83	734.91	832.01		U2OS_siPOLS_vs_U2OS_Control	-0.03477	0.812	0.901	905	no	down	NA
ENSG00000063241	ISOC2	protein_coding	571	971	922	570	695	765		594.26	1063.72	1032.5	540.13	640.16	656.33		XP_A_siPOLS_vs_XP_A_Control	-0.5501	0.00361	0.0162	971	no	down		361	870	651	483	652	727		373.1	829.16	739.21	449.37	643.17	671.33		U2OS_siPOLS_vs_U2OS_Control	-0.1386	0.565	0.728	870	no	down	NA
ENSG00000063244	U2AF2	protein_coding	4939	6236	6586	5951	6277	7498		5140.21	6831.46	7375.29	5639.1	5781.72	6432.93		XP_A_siPOLS_vs_XP_A_Control	-0.1158	0.402	0.651	7498	no	down		2605	5181	3985	3351	3850	4511		2692.34	4937.78	4524.98	3117.69	3797.85	4165.58		U2OS_siPOLS_vs_U2OS_Control	-0.1335	0.486	0.667	5181	no	down	NA
ENSG00000063245	EPN1	protein_coding	875	1320	1852	1058	1240	1733		910.65	1446.04	2073.95	1002.55	1142.16	1486.83		XP_A_siPOLS_vs_XP_A_Control	-0.2868	0.438	0.686	1852	no	down		322	595	480	463	538	591		332.8	567.07	545.04	430.76	530.71	545.75		U2OS_siPOLS_vs_U2OS_Control	0.06079	0.761	0.869	595	no	up	NA
ENSG00000063322	MED29	protein_coding	1124	1251	1273	1100	1195	1351		1169.79	1370.45	1425.56	1042.35	1100.71	1159.09		XP_A_siPOLS_vs_XP_A_Control	-0.2637	0.0307	0.0983	1351	no	down		999	1238	1060	962	948	983		1032.5	1179.88	1203.63	895.02	935.16	907.73		U2OS_siPOLS_vs_U2OS_Control	-0.3192	0.0115	0.038	1238	no	down	NA
ENSG00000063438	AHRR	protein_coding	1110	1279	1249	1670	1802	2095		1155.22	1401.13	1398.68	1582.47	1659.81	1797.41		XP_A_siPOLS_vs_XP_A_Control	0.3501	0.0043	0.0189	2095	no	up		138	207	154	127	156	138		142.63	197.28	174.87	118.16	153.89	127.43		U2OS_siPOLS_vs_U2OS_Control	-0.3676	0.0958	0.212	207	no	down	NA
ENSG00000063587	ZNF275	protein_coding	657	611	640	522	526	604		683.77	669.34	716.7	494.64	484.5	518.2		XP_A_siPOLS_vs_XP_A_Control	-0.4668	0.000133	0.000872	657	no	down		805	694	699	387	331	354		831.99	661.42	793.72	360.05	326.52	326.89		U2OS_siPOLS_vs_U2OS_Control	-1.174	7.82e-15	1.92e-13	805	yes	down	NA
ENSG00000063601	MTMR1	protein_coding	3391	3082	2872	2685	2772	2854		3529.15	3376.29	3216.19	2544.28	2553.28	2448.6		XP_A_siPOLS_vs_XP_A_Control	-0.4238	2.85e-05	0.000217	3391	no	down		1221	1122	957	1220	1099	1152		1261.94	1069.33	1086.68	1135.06	1084.11	1063.79		U2OS_siPOLS_vs_U2OS_Control	-0.05811	0.648	0.792	1221	no	down	NA
ENSG00000063660	GPC1	protein_coding	1668	3239	3984	1547	2173	2712		1735.95	3548.28	4461.46	1465.92	2001.54	2326.77		XP_A_siPOLS_vs_XP_A_Control	-0.7501	0.0809	0.213	3984	no	down		3205	9118	7141	2547	4475	4526		3312.46	8689.96	8108.62	2369.66	4414.38	4179.43		U2OS_siPOLS_vs_U2OS_Control	-0.8753	0.0758	0.177	9118	no	down	NA
ENSG00000063761	ADCK1	protein_coding	86	70	77	87	86	106		89.5	76.68	86.23	82.44	79.21	90.94		XP_A_siPOLS_vs_XP_A_Control	0.001492	0.995	0.997	106	no	up		98	137	120	158	160	237		101.29	130.57	136.26	147	157.83	218.85		U2OS_siPOLS_vs_U2OS_Control	0.5096	0.0301	0.0841	237	no	up	NA
ENSG00000063854	HAGH	protein_coding	1060	1306	1458	1228	1474	1687		1103.18	1430.71	1632.73	1163.64	1357.7	1447.37		XP_A_siPOLS_vs_XP_A_Control	-0.06969	0.646	0.82	1687	no	down		293	560	412	423	489	507		302.82	533.71	467.83	393.55	482.38	468.18		U2OS_siPOLS_vs_U2OS_Control	0.04274	0.831	0.911	560	no	up	NA
ENSG00000063978	RNF4	protein_coding	3729	3472	3150	3600	3686	3789		3880.92	3803.53	3527.51	3411.32	3395.16	3250.78		XP_A_siPOLS_vs_XP_A_Control	-0.1569	0.12	0.289	3789	no	down		2154	2410	2104	1701	1496	1749		2226.22	2296.86	2389.1	1582.57	1475.74	1615.07		U2OS_siPOLS_vs_U2OS_Control	-0.5645	6.28e-07	5.6e-06	2410	no	down	NA
ENSG00000064012	CASP8	protein_coding	1154	914	823	1045	1075	998		1201.01	1001.27	921.63	990.23	990.18	856.24		XP_A_siPOLS_vs_XP_A_Control	-0.1398	0.301	0.545	1154	no	down		2189	1898	1706	2200	1908	2064		2262.4	1808.9	1937.17	2046.82	1882.15	1905.95		U2OS_siPOLS_vs_U2OS_Control	-0.04215	0.74	0.856	2200	no	down	NA
ENSG00000064042	LIMCH1	protein_coding	8361	7452	7099	7205	7298	7576		8701.62	8163.57	7949.77	6827.38	6722.16	6499.85		XP_A_siPOLS_vs_XP_A_Control	-0.3077	0.00165	0.00825	8361	no	down		6938	6848	5619	7124	6432	6860		7170.63	6526.52	6380.39	6627.99	6344.87	6334.71		U2OS_siPOLS_vs_U2OS_Control	-0.05643	0.6	0.755	7124	no	down	NA
ENSG00000064102	INTS13	protein_coding	3029	2498	2297	2813	2796	2794		3152.4	2736.53	2572.28	2665.57	2575.38	2397.12		XP_A_siPOLS_vs_XP_A_Control	-0.1479	0.205	0.423	3029	no	down		2756	2493	2149	3571	3046	3109		2848.41	2375.97	2440.19	3322.37	3004.74	2870.93		U2OS_siPOLS_vs_U2OS_Control	0.2631	0.035	0.0955	3571	no	up	NA
ENSG00000064115	TM7SF3	protein_coding	2469	2175	1845	3212	3136	3109		2569.58	2382.68	2066.11	3043.66	2888.56	2667.38		XP_A_siPOLS_vs_XP_A_Control	0.2929	0.0142	0.0523	3212	no	up		5351	5089	4518	4927	4395	4749		5530.42	4850.1	5130.2	4583.96	4335.47	4385.35		U2OS_siPOLS_vs_U2OS_Control	-0.2213	0.0436	0.114	5351	no	down	NA
ENSG00000064195	DLX3	protein_coding	2	2	5	6	13	9		2.08	2.19	5.6	5.69	11.97	7.72		XP_A_siPOLS_vs_XP_A_Control	1.371	0.107	0.263	13	no	up		3	1	4	2	5	4		3.1	0.95	4.54	1.86	4.93	3.69		U2OS_siPOLS_vs_U2OS_Control	0.3011	0.805	0.898	5	no	up	NA
ENSG00000064199	SPA17	protein_coding	192	177	174	158	149	171		199.82	193.9	194.85	149.72	137.24	146.71		XP_A_siPOLS_vs_XP_A_Control	-0.4408	0.0105	0.0401	192	no	down		309	333	254	260	240	253		319.36	317.37	288.42	241.9	236.75	233.63		U2OS_siPOLS_vs_U2OS_Control	-0.378	0.0213	0.0633	333	no	down	NA
ENSG00000064205	WISP2	protein_coding	20	23	22	42	52	75		20.81	25.2	24.64	39.8	47.9	64.35		XP_A_siPOLS_vs_XP_A_Control	1.11	0.00153	0.00774	75	yes	up		6	9	5	5	10	15		6.2	8.58	5.68	4.65	9.86	13.85		U2OS_siPOLS_vs_U2OS_Control	0.4662	0.553	0.718	15	no	up	NA
ENSG00000064218	DMRT3	protein_coding	0	0	1	0	0	0		0	0	1.12	0	0	0		XP_A_siPOLS_vs_XP_A_Control	-3.472	0.468	0.703	1	no	down		11	12	13	6	8	5		11.37	11.44	14.76	5.58	7.89	4.62		U2OS_siPOLS_vs_U2OS_Control	-1.055	0.144	0.29	13	no	down	NA
ENSG00000064225	ST3GAL6	protein_coding	108	70	76	137	157	139		112.4	76.68	85.11	129.82	144.61	119.26		XP_A_siPOLS_vs_XP_A_Control	0.5192	0.0185	0.065	157	no	up		223	173	179	152	135	133		230.48	164.88	203.25	141.42	133.17	122.82		U2OS_siPOLS_vs_U2OS_Control	-0.5898	0.00509	0.0188	223	no	down	NA
ENSG00000064300	NGFR	protein_coding	23	31	39	6	10	7		23.94	33.96	43.67	5.69	9.21	6.01		XP_A_siPOLS_vs_XP_A_Control	-2.28	5.02e-06	4.43e-05	39	yes	down		45	78	71	33	43	53		46.51	74.34	80.62	30.7	42.42	48.94		U2OS_siPOLS_vs_U2OS_Control	-0.7221	0.0369	0.0996	78	no	down	NA
ENSG00000064309	CDON	protein_coding	18	22	19	26	24	20		18.73	24.1	21.28	24.64	22.11	17.16		XP_A_siPOLS_vs_XP_A_Control	-0.006552	0.988	0.994	26	no	down		654	562	462	678	539	661		675.93	535.62	524.6	630.79	531.7	610.39		U2OS_siPOLS_vs_U2OS_Control	0.03032	0.846	0.92	678	no	up	NA
ENSG00000064313	TAF2	protein_coding	4541	3738	3348	1825	1858	1792		4726	4094.93	3749.24	1729.35	1711.4	1537.45		XP_A_siPOLS_vs_XP_A_Control	-1.337	2.68e-28	2.23e-26	4541	yes	down		7786	6893	5797	5014	4391	4457		8047.06	6569.41	6582.51	4664.9	4331.52	4115.71		U2OS_siPOLS_vs_U2OS_Control	-0.6931	2.71e-08	3.08e-07	7786	no	down	NA
ENSG00000064393	HIPK2	protein_coding	1507	1513	1685	1364	1377	1856		1568.39	1657.47	1886.94	1292.51	1268.35	1592.36		XP_A_siPOLS_vs_XP_A_Control	-0.2994	0.0226	0.0768	1856	no	down		1128	1223	954	932	850	913		1165.82	1165.59	1083.27	867.11	838.49	843.09		U2OS_siPOLS_vs_U2OS_Control	-0.4222	0.000478	0.00238	1223	no	down	NA
ENSG00000064419	TNPO3	protein_coding	3535	3157	2933	3412	3508	3581		3679.01	3458.45	3284.5	3233.17	3231.2	3072.33		XP_A_siPOLS_vs_XP_A_Control	-0.1282	0.212	0.434	3581	no	down		3807	3850	3227	3588	3296	3426		3934.65	3669.26	3664.27	3338.18	3251.35	3163.66		U2OS_siPOLS_vs_U2OS_Control	-0.2083	0.0514	0.13	3850	no	down	NA
ENSG00000064490	RFXANK	protein_coding	457	586	629	501	531	621		475.62	641.96	704.38	474.74	489.1	532.79		XP_A_siPOLS_vs_XP_A_Control	-0.2828	0.0719	0.194	629	no	down		394	750	636	527	570	630		407.21	714.79	722.18	490.31	562.28	581.76		U2OS_siPOLS_vs_U2OS_Control	-0.1742	0.386	0.576	750	no	down	NA
ENSG00000064545	TMEM161A	protein_coding	161	263	355	286	370	401		167.56	288.11	397.54	271.01	340.81	344.04		XP_A_siPOLS_vs_XP_A_Control	0.1656	0.481	0.705	401	no	up		56	143	115	127	157	158		57.88	136.29	130.58	118.16	154.87	145.9		U2OS_siPOLS_vs_U2OS_Control	0.367	0.212	0.384	158	no	up	NA
ENSG00000064547	LPAR2	protein_coding	53	47	52	78	95	104		55.16	51.49	58.23	73.91	87.5	89.23		XP_A_siPOLS_vs_XP_A_Control	0.6055	0.0158	0.057	104	no	up		30	46	31	38	42	41		31.01	43.84	35.2	35.35	41.43	37.86		U2OS_siPOLS_vs_U2OS_Control	0.0558	0.88	0.94	46	no	up	NA
ENSG00000064601	CTSA	protein_coding	4898	5055	5285	8536	9381	10253		5097.54	5537.69	5918.37	8088.62	8640.8	8796.59		XP_A_siPOLS_vs_XP_A_Control	0.6249	2.96e-09	4.52e-08	10253	no	up		3575	4983	4332	5178	5285	6292		3694.87	4749.07	4919	4817.48	5213.41	5810.2		U2OS_siPOLS_vs_U2OS_Control	0.2455	0.0766	0.179	6292	no	up	NA
ENSG00000064607	SUGP2	protein_coding	3422	3021	2931	3407	3308	3682		3561.41	3309.47	3282.26	3228.44	3046.99	3158.98		XP_A_siPOLS_vs_XP_A_Control	-0.106	0.294	0.536	3682	no	down		2973	3251	2688	2710	2378	2705		3072.68	3098.38	3052.23	2521.32	2345.79	2497.87		U2OS_siPOLS_vs_U2OS_Control	-0.3246	0.00248	0.0101	3251	no	down	NA
ENSG00000064651	SLC12A2	protein_coding	3349	2786	2584	2874	2742	2722		3485.43	3052.03	2893.68	2723.37	2525.65	2335.35		XP_A_siPOLS_vs_XP_A_Control	-0.3147	0.00755	0.0305	3349	no	down		4309	3749	3195	2777	2361	2383		4453.48	3573	3627.93	2583.65	2329.02	2200.53		U2OS_siPOLS_vs_U2OS_Control	-0.7123	5.76e-08	6.18e-07	4309	no	down	NA
ENSG00000064652	SNX24	protein_coding	1354	1164	1009	828	782	794		1409.16	1275.15	1129.92	784.6	720.3	681.21		XP_A_siPOLS_vs_XP_A_Control	-0.8036	3.75e-10	6.64e-09	1354	no	down		1334	1192	1067	685	605	629		1378.73	1136.04	1211.58	637.31	596.8	580.84		U2OS_siPOLS_vs_U2OS_Control	-1.038	1.04e-14	2.52e-13	1334	yes	down	NA
ENSG00000064655	EYA2	protein_coding	91	87	101	81	103	118		94.71	95.31	113.1	76.75	94.87	101.24		XP_A_siPOLS_vs_XP_A_Control	-0.1492	0.505	0.727	118	no	down		44	71	44	57	40	52		45.48	67.67	49.96	53.03	39.46	48.02		U2OS_siPOLS_vs_U2OS_Control	-0.2171	0.514	0.69	71	no	down	NA
ENSG00000064666	CNN2	protein_coding	5890	7546	7620	8257	9075	10392		6129.95	8266.54	8533.21	7824.24	8358.95	8915.85		XP_A_siPOLS_vs_XP_A_Control	0.1305	0.334	0.582	10392	no	up		3338	5849	4801	5354	6132	7073		3449.92	5574.42	5451.55	4981.23	6048.94	6531.4		U2OS_siPOLS_vs_U2OS_Control	0.2788	0.11	0.236	7073	no	up	NA
ENSG00000064687	ABCA7	protein_coding	97	135	186	195	230	309		100.95	147.89	208.29	184.78	211.85	265.11		XP_A_siPOLS_vs_XP_A_Control	0.5367	0.0227	0.077	309	no	up		32	99	81	50	80	78		33.07	94.35	91.98	46.52	78.92	72.03		U2OS_siPOLS_vs_U2OS_Control	-0.1526	0.685	0.819	99	no	down	NA
ENSG00000064692	SNCAIP	protein_coding	5	2	6	3	2	2		5.2	2.19	6.72	2.84	1.84	1.72		XP_A_siPOLS_vs_XP_A_Control	-1.145	0.278	0.519	6	no	down		5	6	1	2	0	3		5.17	5.72	1.14	1.86	0	2.77		U2OS_siPOLS_vs_U2OS_Control	-1.375	0.329	0.521	6	no	down	NA
ENSG00000064703	DDX20	protein_coding	2544	2062	1902	2536	2461	2360		2647.64	2258.89	2129.94	2403.09	2266.82	2024.77		XP_A_siPOLS_vs_XP_A_Control	-0.07216	0.561	0.756	2544	no	down		3340	2823	2641	2646	2375	2374		3451.99	2690.47	2998.86	2461.77	2342.83	2192.22		U2OS_siPOLS_vs_U2OS_Control	-0.3856	0.0028	0.0112	3340	no	down	NA
ENSG00000064726	BTBD1	protein_coding	3101	2503	2270	1799	1889	1750		3227.33	2742	2542.05	1704.71	1739.95	1501.42		XP_A_siPOLS_vs_XP_A_Control	-0.7834	4.29e-10	7.54e-09	3101	no	down		6244	5214	4624	4563	4058	4059		6453.36	4969.23	5250.56	4245.3	4003.03	3748.19		U2OS_siPOLS_vs_U2OS_Control	-0.4749	0.000277	0.00145	6244	no	down	NA
ENSG00000064763	FAR2	protein_coding	17	26	10	20	32	29		17.69	28.48	11.2	18.95	29.48	24.88		XP_A_siPOLS_vs_XP_A_Control	0.3536	0.434	0.683	32	no	up		104	77	76	184	130	157		107.49	73.39	86.3	171.19	128.24	144.98		U2OS_siPOLS_vs_U2OS_Control	0.7361	0.00262	0.0106	184	no	up	NA
ENSG00000064787	BCAS1	protein_coding	2	5	8	3	5	2		2.08	5.48	8.96	2.84	4.61	1.72		XP_A_siPOLS_vs_XP_A_Control	-0.8487	0.379	0.626	8	no	down		3	3	1	2	2	2		3.1	2.86	1.14	1.86	1.97	1.85		U2OS_siPOLS_vs_U2OS_Control	-0.3309	0.817	0.904	3	no	down	NA
ENSG00000064886	CHI3L2	protein_coding	2	1	1	2	1	0		2.08	1.1	1.12	1.9	0.92	0		XP_A_siPOLS_vs_XP_A_Control	-0.6346	0.718	0.863	2	no	down		115	106	112	11	9	7		118.86	101.02	127.18	10.23	8.88	6.46		U2OS_siPOLS_vs_U2OS_Control	-3.762	8.75e-22	4.01e-20	115	yes	down	NA
ENSG00000064932	SBNO2	protein_coding	518	932	1084	1251	1611	2042		539.1	1020.99	1213.91	1185.43	1483.89	1751.94		XP_A_siPOLS_vs_XP_A_Control	0.6727	0.0711	0.193	2042	no	up		191	490	362	425	694	716		197.4	467	411.05	395.41	684.6	661.17		U2OS_siPOLS_vs_U2OS_Control	0.695	0.11	0.237	716	no	up	NA
ENSG00000064933	PMS1	protein_coding	1306	1128	999	1333	1310	1336		1359.21	1235.71	1118.72	1263.14	1206.64	1146.23		XP_A_siPOLS_vs_XP_A_Control	-0.0389	0.746	0.881	1336	no	down		1159	1061	842	1102	936	976		1197.86	1011.19	956.09	1025.27	923.32	901.26		U2OS_siPOLS_vs_U2OS_Control	-0.1515	0.272	0.458	1159	no	down	NA
ENSG00000064961	HMG20B	protein_coding	683	1026	1254	877	1000	1320		710.82	1123.97	1404.28	831.04	921.1	1132.5		XP_A_siPOLS_vs_XP_A_Control	-0.1665	0.401	0.65	1320	no	down		681	1325	995	852	1079	1179		703.83	1262.8	1129.82	792.68	1064.38	1088.72		U2OS_siPOLS_vs_U2OS_Control	-0.07217	0.717	0.841	1325	no	down	NA
ENSG00000064989	CALCRL	protein_coding	10	8	8	30	26	24		10.41	8.76	8.96	28.43	23.95	20.59		XP_A_siPOLS_vs_XP_A_Control	1.371	0.00577	0.0244	30	yes	up		17	11	12	38	30	39		17.57	10.48	13.63	35.35	29.59	36.01		U2OS_siPOLS_vs_U2OS_Control	1.281	0.00676	0.0241	39	yes	up	1
ENSG00000064995	TAF11	protein_coding	755	662	597	1577	1545	1496		785.76	725.21	668.55	1494.35	1423.09	1283.5		XP_A_siPOLS_vs_XP_A_Control	0.9461	1.5e-14	4.37e-13	1577	no	up		1896	2057	1633	3484	3003	3170		1959.57	1960.43	1854.28	3241.42	2962.32	2927.26		U2OS_siPOLS_vs_U2OS_Control	0.661	3.81e-09	4.87e-08	3484	no	up	NA
ENSG00000064999	ANKS1A	protein_coding	824	828	854	995	1052	1237		857.57	907.06	956.35	942.85	968.99	1061.29		XP_A_siPOLS_vs_XP_A_Control	0.1284	0.276	0.516	1237	no	up		1290	1714	1453	1650	1606	2062		1333.25	1633.54	1649.88	1535.12	1584.25	1904.11		U2OS_siPOLS_vs_U2OS_Control	0.122	0.386	0.577	2062	no	up	NA
ENSG00000065000	AP3D1	protein_coding	4275	5498	5777	3676	4131	4752		4449.16	6022.99	6469.34	3483.34	3805.05	4076.99		XP_A_siPOLS_vs_XP_A_Control	-0.5758	5.08e-05	0.000367	5777	no	down		1986	3294	2748	2157	2358	2594		2052.59	3139.36	3120.36	2006.82	2326.06	2395.37		U2OS_siPOLS_vs_U2OS_Control	-0.305	0.063	0.153	3294	no	down	NA
ENSG00000065029	ZNF76	protein_coding	351	397	445	767	861	967		365.3	434.91	498.33	726.8	793.06	829.64		XP_A_siPOLS_vs_XP_A_Control	0.8566	2.65e-09	4.09e-08	967	no	up		488	824	705	996	1171	1282		504.36	785.32	800.53	926.65	1155.14	1183.83		U2OS_siPOLS_vs_U2OS_Control	0.6438	0.000382	0.00195	1282	no	up	NA
ENSG00000065054	SLC9A3R2	protein_coding	109	219	268	119	131	221		113.44	239.91	300.12	112.76	120.66	189.61		XP_A_siPOLS_vs_XP_A_Control	-0.6244	0.0288	0.0934	268	no	down		66	159	135	132	224	261		68.21	151.54	153.29	122.81	220.97	241.01		U2OS_siPOLS_vs_U2OS_Control	0.6487	0.0349	0.0951	261	no	up	NA
ENSG00000065057	NTHL1	protein_coding	138	227	278	287	391	437		143.62	248.68	311.32	271.96	360.15	374.93		XP_A_siPOLS_vs_XP_A_Control	0.5193	0.0229	0.0775	437	no	up		45	200	136	134	268	233		46.51	190.61	154.43	124.67	264.37	215.16		U2OS_siPOLS_vs_U2OS_Control	0.6255	0.323	0.514	268	no	up	NA
ENSG00000065060	UHRF1BP1	protein_coding	2950	2602	2456	4636	4832	4985		3070.18	2850.46	2750.34	4393.02	4450.74	4276.9		XP_A_siPOLS_vs_XP_A_Control	0.5974	4.06e-09	6.08e-08	4985	no	up		4086	3971	3168	7288	6205	6608		4223	3784.58	3597.27	6780.57	6120.95	6102.01		U2OS_siPOLS_vs_U2OS_Control	0.7115	9.86e-10	1.34e-08	7288	no	up	NA
ENSG00000065135	GNAI3	protein_coding	15638	13526	11793	12662	12445	12026		16275.1	14817.6	13206.3	11998.4	11463	10317.7		XP_A_siPOLS_vs_XP_A_Control	-0.3912	0.000758	0.00411	15638	no	down		18252	16372	13953	12771	11560	11765		18864	15603.4	15843.7	11881.8	11403.4	10864.1		U2OS_siPOLS_vs_U2OS_Control	-0.559	2.09e-06	1.7e-05	18252	no	down	NA
ENSG00000065150	IPO5	protein_coding	18681	15902	13934	15082	14767	14758		19442	17420.4	15603.9	14291.5	13601.8	12661.7		XP_A_siPOLS_vs_XP_A_Control	-0.3716	0.00121	0.00624	18681	no	down		10741	9753	8377	13824	12360	12549		11101.1	9295.15	9512.1	12861.5	12192.6	11588.1		U2OS_siPOLS_vs_U2OS_Control	0.293	0.0121	0.0395	13824	no	up	NA
ENSG00000065154	OAT	protein_coding	6900	5823	5080	4844	4851	4543		7181.1	6379.02	5688.81	4590.12	4468.24	3897.68		XP_A_siPOLS_vs_XP_A_Control	-0.5713	2.99e-06	2.74e-05	6900	no	down		8640	7636	6838	4344	3686	4129		8929.7	7277.53	7764.56	4041.55	3636.07	3812.83		U2OS_siPOLS_vs_U2OS_Control	-1.061	1.15e-18	3.95e-17	8640	yes	down	NA
ENSG00000065183	WDR3	protein_coding	5146	4219	4003	4325	4314	4214		5355.64	4621.86	4482.74	4098.32	3973.61	3615.41		XP_A_siPOLS_vs_XP_A_Control	-0.3073	0.00711	0.0291	5146	no	down		6825	6336	5375	8316	7153	7371		7053.84	6038.56	6103.32	7736.99	7056.11	6806.58		U2OS_siPOLS_vs_U2OS_Control	0.1702	0.148	0.296	8316	no	up	NA
ENSG00000065243	PKN2	protein_coding	4482	3643	3418	6043	6074	5840		4664.59	3990.86	3827.63	5726.28	5594.74	5010.45		XP_A_siPOLS_vs_XP_A_Control	0.3875	0.000916	0.00486	6074	no	up		4096	3394	3006	5532	4704	4603		4233.34	3234.67	3413.32	5146.83	4640.28	4250.53		U2OS_siPOLS_vs_U2OS_Control	0.3675	0.0073	0.0258	5532	no	up	NA
ENSG00000065268	WDR18	protein_coding	350	553	665	522	640	747		364.26	605.8	744.7	494.64	589.5	640.89		XP_A_siPOLS_vs_XP_A_Control	0.009671	0.962	0.981	747	no	up		257	546	365	375	494	573		265.62	520.37	414.46	348.89	487.31	529.12		U2OS_siPOLS_vs_U2OS_Control	0.1849	0.416	0.604	573	no	up	NA
ENSG00000065308	TRAM2	protein_coding	8881	8118	7597	8734	8930	9328		9242.8	8893.16	8507.45	8276.24	8225.39	8002.99		XP_A_siPOLS_vs_XP_A_Control	-0.1208	0.209	0.43	9328	no	down		4343	4296	3670	5788	4982	5907		4488.62	4094.33	4167.29	5385.01	4914.51	5454.68		U2OS_siPOLS_vs_U2OS_Control	0.3053	0.00562	0.0205	5907	no	up	NA
ENSG00000065320	NTN1	protein_coding	0	0	0	1	1	0		0	0	0	0.95	0.92	0		XP_A_siPOLS_vs_XP_A_Control	3.956	0.325	0.572	1	no	up		387	668	520	393	431	492		399.98	636.64	590.46	365.64	425.16	454.33		U2OS_siPOLS_vs_U2OS_Control	-0.3862	0.0392	0.105	668	no	down	NA
ENSG00000065325	GLP2R	protein_coding	7	4	14	20	14	14		7.29	4.38	15.68	18.95	12.9	12.01		XP_A_siPOLS_vs_XP_A_Control	0.684	0.258	0.495	20	no	up		665	679	577	302	261	242		687.3	647.12	655.18	280.97	257.46	223.47		U2OS_siPOLS_vs_U2OS_Control	-1.385	1.1e-19	4.17e-18	679	yes	down	NA
ENSG00000065328	MCM10	protein_coding	3516	3104	3006	3277	3308	3354		3659.24	3400.39	3366.25	3105.25	3046.99	2877.57		XP_A_siPOLS_vs_XP_A_Control	-0.2075	0.0423	0.127	3516	no	down		2957	3011	2522	1778	1440	1573		3056.15	2869.65	2863.74	1654.21	1420.49	1452.55		U2OS_siPOLS_vs_U2OS_Control	-0.9571	5.92e-16	1.59e-14	3011	no	down	NA
ENSG00000065357	DGKA	protein_coding	547	502	493	638	671	750		569.28	549.93	552.08	604.56	618.06	643.46		XP_A_siPOLS_vs_XP_A_Control	0.1591	0.189	0.4	750	no	up		609	496	386	530	360	414		629.42	472.72	438.3	493.1	355.12	382.3		U2OS_siPOLS_vs_U2OS_Control	-0.3241	0.0816	0.187	609	no	down	NA
ENSG00000065361	ERBB3	protein_coding	234	228	235	247	275	293		243.53	249.77	263.16	234.05	253.3	251.38		XP_A_siPOLS_vs_XP_A_Control	-0.03358	0.826	0.929	293	no	down		92	101	94	65	64	63		95.08	96.26	106.74	60.47	63.13	58.18		U2OS_siPOLS_vs_U2OS_Control	-0.7128	0.00623	0.0225	101	no	down	NA
ENSG00000065413	ANKRD44	protein_coding	389	310	304	444	448	455		404.85	339.6	340.43	420.73	412.65	390.37		XP_A_siPOLS_vs_XP_A_Control	0.1728	0.224	0.451	455	no	up		400	377	298	574	471	503		413.41	359.3	338.38	534.03	464.62	464.48		U2OS_siPOLS_vs_U2OS_Control	0.3968	0.0109	0.0363	574	no	up	NA
ENSG00000065427	KARS	protein_coding	8901	8112	7133	7375	7587	7295		9263.62	8886.59	7987.85	6988.47	6988.36	6258.77		XP_A_siPOLS_vs_XP_A_Control	-0.3693	0.000644	0.00355	8901	no	down		16545	16599	13696	17042	14560	16043		17099.8	15819.8	15551.8	15855.4	14362.8	14814.5		U2OS_siPOLS_vs_U2OS_Control	-0.1062	0.32	0.51	17042	no	down	NA
ENSG00000065457	ADAT1	protein_coding	1193	1073	1029	1199	1224	1327		1241.6	1175.46	1152.32	1136.16	1127.42	1138.5		XP_A_siPOLS_vs_XP_A_Control	-0.06939	0.522	0.741	1327	no	down		1582	1540	1400	1735	1394	1516		1635.04	1467.71	1589.7	1614.2	1375.12	1399.92		U2OS_siPOLS_vs_U2OS_Control	-0.0961	0.442	0.627	1735	no	down	NA
ENSG00000065485	PDIA5	protein_coding	909	852	872	892	931	1016		946.03	933.35	976.5	845.25	857.54	871.68		XP_A_siPOLS_vs_XP_A_Control	-0.1495	0.179	0.385	1016	no	down		956	985	991	1007	885	1016		988.05	938.76	1125.28	936.89	873.01	938.2		U2OS_siPOLS_vs_U2OS_Control	-0.1506	0.249	0.43	1016	no	down	NA
ENSG00000065491	TBC1D22B	protein_coding	614	551	524	1075	1073	1143		639.01	603.61	586.8	1018.66	988.34	980.64		XP_A_siPOLS_vs_XP_A_Control	0.7073	1.09e-09	1.8e-08	1143	no	up		1372	1322	1117	1833	1631	1844		1418	1259.94	1268.36	1705.38	1608.91	1702.8		U2OS_siPOLS_vs_U2OS_Control	0.3464	0.00355	0.0138	1844	no	up	NA
ENSG00000065518	NDUFB4	protein_coding	1346	1314	1192	1671	1687	1600		1400.83	1439.47	1334.85	1583.42	1553.89	1372.73		XP_A_siPOLS_vs_XP_A_Control	0.111	0.327	0.575	1687	no	up		1942	2335	1847	2217	1839	2243		2007.11	2225.38	2097.27	2062.64	1814.09	2071.25		U2OS_siPOLS_vs_U2OS_Control	-0.08975	0.45	0.635	2335	no	down	NA
ENSG00000065526	SPEN	protein_coding	1748	1509	1823	2863	2729	3470		1819.21	1653.09	2041.48	2712.95	2513.67	2977.1		XP_A_siPOLS_vs_XP_A_Control	0.5734	2.7e-06	2.5e-05	3470	no	up		1443	1349	1145	2583	2043	2073		1491.38	1285.67	1300.15	2403.16	2015.33	1914.26		U2OS_siPOLS_vs_U2OS_Control	0.6353	2.35e-06	1.89e-05	2583	no	up	NA
ENSG00000065534	MYLK	protein_coding	4280	4169	4305	4549	4890	5455		4454.36	4567.08	4820.93	4310.58	4504.16	4680.13		XP_A_siPOLS_vs_XP_A_Control	-0.03658	0.715	0.861	5455	no	down		3736	4422	3711	2850	2850	2941		3861.27	4214.41	4213.85	2651.57	2811.39	2715.8		U2OS_siPOLS_vs_U2OS_Control	-0.5875	6.51e-08	6.9e-07	4422	no	down	NA
ENSG00000065548	ZC3H15	protein_coding	4884	4285	3985	5015	4778	4768		5082.97	4694.16	4462.58	4752.16	4401	4090.72		XP_A_siPOLS_vs_XP_A_Control	-0.1047	0.34	0.587	5015	no	down		6796	6008	5054	7848	7156	7296		7023.87	5725.96	5738.83	7301.58	7059.07	6737.32		U2OS_siPOLS_vs_U2OS_Control	0.1905	0.118	0.25	7848	no	up	NA
ENSG00000065559	MAP2K4	protein_coding	4695	3962	3554	3906	3731	3461		4886.27	4340.32	3979.93	3701.28	3436.61	2969.38		XP_A_siPOLS_vs_XP_A_Control	-0.3861	0.00198	0.00966	4695	no	down		3398	2973	2590	2335	2073	2081		3511.93	2833.43	2940.95	2172.42	2044.92	1921.65		U2OS_siPOLS_vs_U2OS_Control	-0.5971	2.78e-06	2.2e-05	3398	no	down	NA
ENSG00000065600	TMEM206	protein_coding	345	315	336	453	436	459		359.05	345.08	376.27	429.26	401.6	393.8		XP_A_siPOLS_vs_XP_A_Control	0.1806	0.184	0.393	459	no	up		380	434	324	792	732	820		392.74	413.63	367.9	736.86	722.08	757.21		U2OS_siPOLS_vs_U2OS_Control	0.9154	2.49e-11	4.13e-10	820	no	up	NA
ENSG00000065609	SNAP91	protein_coding	4	8	3	3	4	1		4.16	8.76	3.36	2.84	3.68	0.86		XP_A_siPOLS_vs_XP_A_Control	-1.152	0.253	0.49	8	no	down		61	60	49	57	49	52		63.05	57.18	55.64	53.03	48.34	48.02		U2OS_siPOLS_vs_U2OS_Control	-0.2356	0.442	0.626	61	no	down	NA
ENSG00000065613	SLK	protein_coding	7200	6035	5605	6125	6120	6059		7493.32	6611.26	6276.72	5803.98	5637.11	5198.34		XP_A_siPOLS_vs_XP_A_Control	-0.2928	0.0084	0.0334	7200	no	down		7547	6576	5607	6336	5466	5269		7800.05	6267.29	6366.76	5894.85	5391.96	4865.54		U2OS_siPOLS_vs_U2OS_Control	-0.3392	0.00958	0.0324	7547	no	down	NA
ENSG00000065615	CYB5R4	protein_coding	2991	2523	2275	2453	2471	2270		3112.85	2763.91	2547.64	2324.44	2276.03	1947.55		XP_A_siPOLS_vs_XP_A_Control	-0.3638	0.00305	0.0141	2991	no	down		2641	2175	2057	1524	1359	1394		2729.55	2072.9	2335.73	1417.89	1340.59	1287.26		U2OS_siPOLS_vs_U2OS_Control	-0.819	1.05e-09	1.43e-08	2641	no	down	NA
ENSG00000065618	COL17A1	protein_coding	28	32	33	6	8	6		29.14	35.06	36.95	5.69	7.37	5.15		XP_A_siPOLS_vs_XP_A_Control	-2.476	7.4e-07	7.62e-06	33	yes	down		299	490	400	173	192	185		309.03	467	454.2	160.95	189.4	170.83		U2OS_siPOLS_vs_U2OS_Control	-1.24	3.68e-10	5.29e-09	490	yes	down	2
ENSG00000065621	GSTO2	protein_coding	6	5	8	3	0	6		6.24	5.48	8.96	2.84	0	5.15		XP_A_siPOLS_vs_XP_A_Control	-1.357	0.159	0.354	8	no	down		531	532	474	735	654	716		548.8	507.03	538.23	683.83	645.14	661.17		U2OS_siPOLS_vs_U2OS_Control	0.3206	0.0161	0.0502	735	no	up	NA
ENSG00000065665	SEC61A2	protein_coding	580	458	481	534	428	528		603.63	501.73	538.64	506.01	394.23	453		XP_A_siPOLS_vs_XP_A_Control	-0.2814	0.0524	0.151	580	no	down		896	815	666	874	733	793		926.04	776.74	756.24	813.15	723.07	732.28		U2OS_siPOLS_vs_U2OS_Control	-0.1164	0.406	0.595	896	no	down	NA
ENSG00000065675	PRKCQ	protein_coding	0	0	0	2	0	0		0	0	0	1.9	0	0		XP_A_siPOLS_vs_XP_A_Control	3.974	0.352	0.599	2	no	up		545	545	451	744	670	692		563.27	519.42	512.11	692.2	660.92	639.01		U2OS_siPOLS_vs_U2OS_Control	0.3208	0.0174	0.0536	744	no	up	NA
ENSG00000065717	TLE2	protein_coding	128	158	202	177	223	261		133.21	173.09	226.21	167.72	205.4	223.93		XP_A_siPOLS_vs_XP_A_Control	0.1677	0.423	0.672	261	no	up		108	210	158	173	187	232		111.62	200.14	179.41	160.95	184.47	214.24		U2OS_siPOLS_vs_U2OS_Control	0.1878	0.433	0.619	232	no	up	NA
ENSG00000065802	ASB1	protein_coding	2214	2249	2108	1924	1920	2127		2304.2	2463.75	2360.63	1823.16	1768.5	1824.87		XP_A_siPOLS_vs_XP_A_Control	-0.3962	9.86e-05	0.000671	2249	no	down		1327	1724	1388	1292	1351	1493		1371.49	1643.07	1576.08	1202.04	1332.7	1378.68		U2OS_siPOLS_vs_U2OS_Control	-0.2304	0.0738	0.174	1724	no	down	NA
ENSG00000065809	FAM107B	protein_coding	703	523	559	1799	1757	1720		731.64	572.94	625.99	1704.71	1618.37	1475.68		XP_A_siPOLS_vs_XP_A_Control	1.313	6.13e-24	4.01e-22	1799	yes	up		1613	1463	1207	4524	4099	4014		1667.08	1394.32	1370.55	4209.01	4043.48	3706.64		U2OS_siPOLS_vs_U2OS_Control	1.432	6.34e-30	4.79e-28	4524	yes	up	1
ENSG00000065833	ME1	protein_coding	2536	1956	2017	3591	3498	3386		2639.31	2142.77	2258.73	3402.79	3221.99	2905.03		XP_A_siPOLS_vs_XP_A_Control	0.4365	0.000318	0.0019	3591	no	up		1984	1622	1519	1878	1669	1796		2050.52	1545.86	1724.83	1747.24	1646.39	1658.47		U2OS_siPOLS_vs_U2OS_Control	-0.07468	0.578	0.739	1984	no	down	NA
ENSG00000065882	TBC1D1	protein_coding	3998	3603	3453	3619	3852	3809		4160.87	3947.04	3866.82	3429.32	3548.06	3267.94		XP_A_siPOLS_vs_XP_A_Control	-0.2251	0.0254	0.0844	3998	no	down		6903	7081	6025	5431	4900	5273		7134.46	6748.58	6841.4	5052.86	4833.63	4869.23		U2OS_siPOLS_vs_U2OS_Control	-0.49	1.88e-06	1.54e-05	7081	no	down	NA
ENSG00000065883	CDK13	protein_coding	3615	3141	3160	3695	3765	3915		3762.27	3440.92	3538.71	3501.34	3467.93	3358.89		XP_A_siPOLS_vs_XP_A_Control	-0.05676	0.57	0.764	3915	no	down		3592	3369	2970	2370	2070	2221		3712.44	3210.84	3372.44	2204.99	2041.96	2050.93		U2OS_siPOLS_vs_U2OS_Control	-0.709	8.82e-10	1.21e-08	3592	no	down	NA
ENSG00000065911	MTHFD2	protein_coding	8215	6828	6119	8161	8261	7959		8549.67	7479.98	6852.32	7733.27	7609.17	6828.45		XP_A_siPOLS_vs_XP_A_Control	-0.04564	0.697	0.852	8261	no	down		13242	12360	10454	31785	28772	29424		13686	11779.8	11870.5	29572	28382.3	27170.9		U2OS_siPOLS_vs_U2OS_Control	1.189	2.47e-26	1.48e-24	31785	yes	up	NA
ENSG00000065923	SLC9A7	protein_coding	4298	3669	3354	3635	3603	3934		4473.1	4019.34	3755.96	3444.49	3318.71	3375.19		XP_A_siPOLS_vs_XP_A_Control	-0.2729	0.0116	0.0438	4298	no	down		1907	1873	1522	2342	2173	2223		1970.94	1785.07	1728.23	2178.94	2143.56	2052.78		U2OS_siPOLS_vs_U2OS_Control	0.2171	0.0611	0.149	2342	no	up	NA
ENSG00000065970	FOXJ2	protein_coding	886	851	847	1075	1056	1278		922.09	932.26	948.51	1018.66	972.68	1096.46		XP_A_siPOLS_vs_XP_A_Control	0.14	0.22	0.445	1278	no	up		975	1050	945	804	799	811		1007.69	1000.71	1073.05	748.02	788.18	748.9		U2OS_siPOLS_vs_U2OS_Control	-0.4312	0.00047	0.00234	1050	no	down	NA
ENSG00000065978	YBX1	protein_coding	14016	13451	13759	14878	15102	16662		14587	14735.4	15407.9	14098.2	13910.4	14295.2		XP_A_siPOLS_vs_XP_A_Control	-0.08045	0.389	0.636	16662	no	down		28477	31101	24656	33282	30295	32743		29431.8	29641	27996.9	30964.7	29884.6	30235.8		U2OS_siPOLS_vs_U2OS_Control	0.06503	0.513	0.689	33282	no	up	NA
ENSG00000065989	PDE4A	protein_coding	15	33	40	32	27	52		15.61	36.15	44.79	30.32	24.87	44.61		XP_A_siPOLS_vs_XP_A_Control	0.0553	0.893	0.961	52	no	up		122	201	165	131	177	202		126.09	191.56	187.36	121.88	174.6	186.53		U2OS_siPOLS_vs_U2OS_Control	-0.06451	0.788	0.887	202	no	down	NA
ENSG00000066027	PPP2R5A	protein_coding	926	740	711	1360	1393	1322		963.72	810.66	796.21	1288.72	1283.09	1134.21		XP_A_siPOLS_vs_XP_A_Control	0.5271	3.14e-05	0.000237	1393	no	up		1818	1626	1533	2488	2225	2287		1878.96	1549.67	1740.73	2314.77	2194.86	2111.88		U2OS_siPOLS_vs_U2OS_Control	0.3574	0.00366	0.0141	2488	no	up	NA
ENSG00000066032	CTNNA2	protein_coding	2	1	4	3	3	2		2.08	1.1	4.48	2.84	2.76	1.72		XP_A_siPOLS_vs_XP_A_Control	-0.06395	0.957	0.98	4	no	down		43	61	53	70	68	57		44.44	58.14	60.18	65.13	67.08	52.64		U2OS_siPOLS_vs_U2OS_Control	0.1835	0.552	0.717	70	no	up	NA
ENSG00000066044	ELAVL1	protein_coding	3028	2897	2893	2379	2450	2511		3151.36	3173.63	3239.71	2254.31	2256.69	2154.32		XP_A_siPOLS_vs_XP_A_Control	-0.5211	1.36e-07	1.6e-06	3028	no	down		2772	3036	2495	2200	2077	2098		2864.94	2893.48	2833.08	2046.82	2048.87	1937.35		U2OS_siPOLS_vs_U2OS_Control	-0.5101	2.15e-06	1.74e-05	3036	no	down	NA
ENSG00000066056	TIE1	protein_coding	92	133	143	88	108	109		95.75	145.7	160.14	83.39	99.48	93.52		XP_A_siPOLS_vs_XP_A_Control	-0.5366	0.0205	0.071	143	no	down		1	3	0	2	5	7		1.03	2.86	0	1.86	4.93	6.46		U2OS_siPOLS_vs_U2OS_Control	1.727	0.221	0.397	7	no	up	NA
ENSG00000066084	DIP2B	protein_coding	1871	1654	1538	5071	5261	5396		1947.22	1811.94	1722.32	4805.22	4845.89	4629.52		XP_A_siPOLS_vs_XP_A_Control	1.381	1.91e-40	3.17e-38	5396	yes	up		2249	2293	1904	5189	4485	4766		2324.41	2185.36	2162	4827.71	4424.25	4401.05		U2OS_siPOLS_vs_U2OS_Control	1.033	7.83e-21	3.27e-19	5189	yes	up	1
ENSG00000066117	SMARCD1	protein_coding	2488	2298	2342	3460	3549	3740		2589.36	2517.43	2622.67	3278.66	3268.97	3208.74		XP_A_siPOLS_vs_XP_A_Control	0.336	0.000594	0.00331	3740	no	up		2544	2527	2201	2482	2159	2403		2629.3	2408.37	2499.24	2309.19	2129.75	2219		U2OS_siPOLS_vs_U2OS_Control	-0.1788	0.109	0.234	2544	no	down	NA
ENSG00000066135	KDM4A	protein_coding	2249	1977	1850	2691	2867	2937		2340.62	2165.78	2071.71	2549.96	2640.78	2519.81		XP_A_siPOLS_vs_XP_A_Control	0.229	0.0294	0.0951	2937	no	up		4642	5068	4319	5953	5541	6118		4797.64	4830.08	4904.23	5538.52	5465.94	5649.53		U2OS_siPOLS_vs_U2OS_Control	0.1967	0.0529	0.133	6118	no	up	NA
ENSG00000066136	NFYC	protein_coding	1056	1154	1154	1245	1241	1409		1099.02	1264.19	1292.3	1179.75	1143.08	1208.86		XP_A_siPOLS_vs_XP_A_Control	-0.04937	0.671	0.837	1409	no	down		1927	2530	2052	2150	2193	2453		1991.61	2411.23	2330.05	2000.31	2163.29	2265.17		U2OS_siPOLS_vs_U2OS_Control	-0.06673	0.594	0.751	2530	no	down	NA
ENSG00000066185	ZMYND12	protein_coding	3	1	2	1	0	3		3.12	1.1	2.24	0.95	0	2.57		XP_A_siPOLS_vs_XP_A_Control	-0.8601	0.573	0.766	3	no	down		5	5	7	13	11	13		5.17	4.77	7.95	12.09	10.85	12		U2OS_siPOLS_vs_U2OS_Control	0.9765	0.186	0.351	13	no	up	NA
ENSG00000066230	SLC9A3	protein_coding	1	0	0	0	0	1		1.04	0	0	0	0	0.86		XP_A_siPOLS_vs_XP_A_Control	-0.2714	0.94	0.975	1	no	down		0	0	0	11	10	19		0	0	0	10.23	9.86	17.55		U2OS_siPOLS_vs_U2OS_Control	8.361	0.00242	0.00991	19	no	up	NA
ENSG00000066248	NGEF	protein_coding	3	12	11	8	9	3		3.12	13.15	12.32	7.58	8.29	2.57		XP_A_siPOLS_vs_XP_A_Control	-0.6344	0.401	0.649	12	no	down		44	64	64	51	79	75		45.48	61	72.67	47.45	77.93	69.26		U2OS_siPOLS_vs_U2OS_Control	0.1207	0.708	0.835	79	no	up	NA
ENSG00000066279	ASPM	protein_coding	8242	6729	6351	6981	7227	7184		8577.77	7371.53	7112.13	6615.12	6656.76	6163.54		XP_A_siPOLS_vs_XP_A_Control	-0.2469	0.0263	0.0864	8242	no	down		9006	8007	7073	6042	5215	5191		9307.97	7631.11	8031.41	5621.32	5144.36	4793.51		U2OS_siPOLS_vs_U2OS_Control	-0.6824	3.26e-08	3.65e-07	9006	no	down	NA
ENSG00000066322	ELOVL1	protein_coding	2718	2651	2579	2799	2981	3101		2828.73	2904.14	2888.08	2652.3	2745.79	2660.51		XP_A_siPOLS_vs_XP_A_Control	-0.0973	0.321	0.569	3101	no	down		3706	4355	3553	3350	3057	3533		3830.26	4150.56	4034.44	3116.75	3015.59	3262.47		U2OS_siPOLS_vs_U2OS_Control	-0.3549	0.00103	0.00468	4355	no	down	NA
ENSG00000066379	ZNRD1	protein_coding	502	550	500	637	661	622		522.45	602.52	559.92	603.61	608.84	533.65		XP_A_siPOLS_vs_XP_A_Control	0.05132	0.695	0.851	661	no	up		392	507	406	659	650	682		405.14	483.2	461.01	613.12	641.2	629.78		U2OS_siPOLS_vs_U2OS_Control	0.4813	0.000696	0.00333	682	no	up	NA
ENSG00000066382	MPPED2	protein_coding	0	0	0	0	0	1		0	0	0	0	0	0.86		XP_A_siPOLS_vs_XP_A_Control	2.86	0.551	0.747	1	no	up		27	16	17	37	48	25		27.91	15.25	19.3	34.42	47.35	23.09		U2OS_siPOLS_vs_U2OS_Control	0.7474	0.106	0.23	48	no	up	NA
ENSG00000066422	ZBTB11	protein_coding	1313	1143	1102	1654	1669	1660		1366.49	1252.14	1234.07	1567.31	1537.31	1424.2		XP_A_siPOLS_vs_XP_A_Control	0.2329	0.0366	0.114	1669	no	up		2248	1834	1660	2520	2264	2288		2323.37	1747.9	1884.93	2344.54	2233.33	2112.8		U2OS_siPOLS_vs_U2OS_Control	0.1678	0.217	0.391	2520	no	up	NA
ENSG00000066427	ATXN3	protein_coding	1095	912	779	1780	1855	1716		1139.61	999.08	872.36	1686.71	1708.63	1472.25		XP_A_siPOLS_vs_XP_A_Control	0.6924	1.42e-07	1.67e-06	1855	no	up		1046	894	860	1911	1695	1859		1081.07	852.03	976.53	1777.95	1672.04	1716.65		U2OS_siPOLS_vs_U2OS_Control	0.8288	2.19e-10	3.24e-09	1911	no	up	NA
ENSG00000066455	GOLGA5	protein_coding	2265	1888	1817	2044	2178	2192		2357.27	2068.28	2034.76	1936.87	2006.15	1880.63		XP_A_siPOLS_vs_XP_A_Control	-0.1499	0.175	0.379	2265	no	down		2141	1810	1646	2300	1827	2096		2212.79	1725.03	1869.04	2139.86	1802.25	1935.5		U2OS_siPOLS_vs_U2OS_Control	0.01766	0.896	0.95	2300	no	up	NA
ENSG00000066468	FGFR2	protein_coding	0	0	0	0	1	0		0	0	0	0	0.92	0		XP_A_siPOLS_vs_XP_A_Control	2.939	0.539	0.743	1	no	up		579	710	544	972	882	1016		598.41	676.67	617.71	904.32	870.05	938.2		U2OS_siPOLS_vs_U2OS_Control	0.5188	6.75e-05	0.000405	1016	no	up	NA
ENSG00000066557	LRRC40	protein_coding	2330	1897	1683	3085	3123	2904		2424.92	2078.14	1884.7	2923.31	2876.58	2491.5		XP_A_siPOLS_vs_XP_A_Control	0.376	0.00312	0.0144	3123	no	up		2225	1898	1685	3024	2747	2700		2299.6	1808.9	1913.32	2813.45	2709.79	2493.25		U2OS_siPOLS_vs_U2OS_Control	0.4128	0.00155	0.00674	3024	no	up	NA
ENSG00000066583	ISOC1	protein_coding	1176	983	921	1209	1279	1205		1223.91	1076.86	1031.38	1145.63	1178.08	1033.83		XP_A_siPOLS_vs_XP_A_Control	0.01044	0.932	0.973	1279	no	up		1344	1272	1032	1204	1125	1194		1389.06	1212.29	1171.84	1120.17	1109.76	1102.57		U2OS_siPOLS_vs_U2OS_Control	-0.1793	0.152	0.302	1344	no	down	NA
ENSG00000066629	EML1	protein_coding	2004	1797	1666	1373	1309	1279		2085.64	1968.59	1865.66	1301.04	1205.71	1097.32		XP_A_siPOLS_vs_XP_A_Control	-0.7164	6.53e-10	1.12e-08	2004	no	down		379	363	304	265	241	239		391.71	345.96	345.19	246.55	237.74	220.7		U2OS_siPOLS_vs_U2OS_Control	-0.6194	0.000159	0.000877	379	no	down	NA
ENSG00000066651	TRMT11	protein_coding	617	536	464	557	535	514		642.14	587.18	519.61	527.81	492.79	440.99		XP_A_siPOLS_vs_XP_A_Control	-0.26	0.0629	0.175	617	no	down		757	634	526	846	677	772		782.38	604.24	597.27	787.1	667.83	712.89		U2OS_siPOLS_vs_U2OS_Control	0.128	0.406	0.595	846	no	up	NA
ENSG00000066654	THUMPD1	protein_coding	3166	2647	2367	3739	3898	3604		3294.98	2899.75	2650.67	3543.03	3590.43	3092.06		XP_A_siPOLS_vs_XP_A_Control	0.2089	0.0844	0.22	3898	no	up		2657	2314	1916	2938	2560	2660		2746.09	2205.37	2175.62	2733.44	2525.32	2456.32		U2OS_siPOLS_vs_U2OS_Control	0.1143	0.382	0.573	2938	no	up	NA
ENSG00000066697	MSANTD3	protein_coding	3498	3045	2915	2722	2682	2775		3640.5	3335.76	3264.34	2579.34	2470.38	2380.82		XP_A_siPOLS_vs_XP_A_Control	-0.4629	9.88e-06	8.29e-05	3498	no	down		6384	6280	5171	4313	3708	4073		6598.05	5985.19	5871.68	4012.71	3657.77	3761.12		U2OS_siPOLS_vs_U2OS_Control	-0.691	4.82e-10	6.84e-09	6384	no	down	NA
ENSG00000066735	KIF26A	protein_coding	0	1	3	0	0	0		0	1.1	3.36	0	0	0		XP_A_siPOLS_vs_XP_A_Control	-5.466	0.103	0.257	3	no	down		44	99	77	38	73	68		45.48	94.35	87.43	35.35	72.01	62.79		U2OS_siPOLS_vs_U2OS_Control	-0.4191	0.241	0.421	99	no	down	NA
ENSG00000066739	ATG2B	protein_coding	3172	2585	2380	3604	3593	3657		3301.22	2831.83	2665.23	3415.11	3309.5	3137.53		XP_A_siPOLS_vs_XP_A_Control	0.1645	0.157	0.35	3657	no	up		1121	968	811	2435	1924	2088		1158.59	922.56	920.89	2265.46	1897.94	1928.12		U2OS_siPOLS_vs_U2OS_Control	1.021	4.77e-13	9.58e-12	2435	yes	up	NA
ENSG00000066777	ARFGEF1	protein_coding	4143	3290	3298	3765	3859	3921		4311.78	3604.15	3693.25	3567.67	3554.51	3364.03		XP_A_siPOLS_vs_XP_A_Control	-0.1469	0.187	0.397	4143	no	down		7188	5977	5397	6908	6173	6106		7429.01	5696.41	6128.31	6427.03	6089.38	5638.45		U2OS_siPOLS_vs_U2OS_Control	-0.08476	0.514	0.69	7188	no	down	NA
ENSG00000066827	ZFAT	protein_coding	553	552	524	636	643	743		575.53	604.71	586.8	602.67	592.26	637.46		XP_A_siPOLS_vs_XP_A_Control	0.05272	0.664	0.832	743	no	up		652	789	676	1025	914	1074		673.86	751.96	767.6	953.63	901.62	991.76		U2OS_siPOLS_vs_U2OS_Control	0.3765	0.00371	0.0143	1074	no	up	NA
ENSG00000066855	MTFR1	protein_coding	1615	1387	1211	2200	2061	1970		1680.79	1519.44	1356.13	2084.7	1898.38	1690.17		XP_A_siPOLS_vs_XP_A_Control	0.3159	0.0136	0.0502	2200	no	up		2677	2320	1879	3163	2716	2780		2766.76	2211.09	2133.61	2942.77	2679.21	2567.13		U2OS_siPOLS_vs_U2OS_Control	0.2035	0.132	0.272	3163	no	up	NA
ENSG00000066923	STAG3	protein_coding	1	0	3	1	4	7		1.04	0	3.36	0.95	3.68	6.01		XP_A_siPOLS_vs_XP_A_Control	1.292	0.335	0.583	7	no	up		7	15	6	16	20	14		7.23	14.3	6.81	14.89	19.73	12.93		U2OS_siPOLS_vs_U2OS_Control	0.7334	0.25	0.431	20	no	up	NA
ENSG00000066926	FECH	protein_coding	1730	1588	1405	1713	1734	1745		1800.48	1739.63	1573.38	1623.22	1597.18	1497.13		XP_A_siPOLS_vs_XP_A_Control	-0.1166	0.294	0.536	1745	no	down		1266	1260	1120	1224	1194	1236		1308.45	1200.85	1271.76	1138.78	1177.83	1141.36		U2OS_siPOLS_vs_U2OS_Control	-0.1287	0.274	0.459	1266	no	down	NA
ENSG00000066933	MYO9A	protein_coding	5120	4147	3824	5624	5677	5852		5328.58	4542.98	4282.28	5329.24	5229.06	5020.74		XP_A_siPOLS_vs_XP_A_Control	0.1383	0.226	0.454	5852	no	up		2064	1896	1604	3461	2820	2963		2133.21	1806.99	1821.35	3220.03	2781.8	2736.11		U2OS_siPOLS_vs_U2OS_Control	0.6009	2.5e-06	1.99e-05	3461	no	up	NA
ENSG00000067048	DDX3Y	protein_coding	10042	8280	7597	13098	12892	12741		10451.1	9070.63	8507.45	12411.5	11874.8	10931.2		XP_A_siPOLS_vs_XP_A_Control	0.3293	0.00408	0.018	13098	no	up		0	1	1	0	0	1		0	0.95	1.14	0	0	0.92		U2OS_siPOLS_vs_U2OS_Control	-1.161	0.718	0.842	1	no	down	NA
ENSG00000067057	PFKP	protein_coding	13328	16725	18238	17745	19644	22594		13871	18322	20423.7	16815	18094	19384.6		XP_A_siPOLS_vs_XP_A_Control	0.0453	0.746	0.881	22594	no	up		1292	2273	1683	1612	1976	2020		1335.32	2166.29	1911.05	1499.76	1949.23	1865.32		U2OS_siPOLS_vs_U2OS_Control	-0.02664	0.878	0.939	2273	no	down	NA
ENSG00000067064	IDI1	protein_coding	2832	2309	2157	2253	2268	2138		2947.37	2529.48	2415.5	2134.92	2089.05	1834.3		XP_A_siPOLS_vs_XP_A_Control	-0.3819	0.00166	0.00829	2832	no	down		2406	2040	1827	1531	1315	1447		2486.67	1944.23	2074.56	1424.4	1297.19	1336.2		U2OS_siPOLS_vs_U2OS_Control	-0.6808	2.52e-07	2.41e-06	2406	no	down	NA
ENSG00000067066	SP100	protein_coding	854	752	620	1115	1100	1092		888.79	823.81	694.3	1056.56	1013.21	936.88		XP_A_siPOLS_vs_XP_A_Control	0.3203	0.0143	0.0525	1115	no	up		1414	1300	1059	2083	1841	1899		1461.41	1238.97	1202.5	1937.97	1816.06	1753.59		U2OS_siPOLS_vs_U2OS_Control	0.4968	9.87e-05	0.00057	2083	no	up	NA
ENSG00000067082	KLF6	protein_coding	3788	3378	3207	3007	2926	2991		3942.32	3700.55	3591.34	2849.4	2695.13	2566.14		XP_A_siPOLS_vs_XP_A_Control	-0.4702	6.57e-06	5.68e-05	3788	no	down		3307	3325	2975	1943	1925	2193		3417.88	3168.91	3378.12	1807.72	1898.92	2025.08		U2OS_siPOLS_vs_U2OS_Control	-0.7978	1.45e-12	2.78e-11	3325	no	down	NA
ENSG00000067113	PLPP1	protein_coding	562	471	432	934	915	918		584.9	515.97	483.77	885.05	842.8	787.6		XP_A_siPOLS_vs_XP_A_Control	0.6658	2.74e-07	3.06e-06	934	no	up		562	486	425	773	614	696		580.84	463.18	482.59	719.18	605.68	642.71		U2OS_siPOLS_vs_U2OS_Control	0.3664	0.0156	0.0487	773	no	up	NA
ENSG00000067141	NEO1	protein_coding	942	818	843	1027	1020	1188		980.38	896.11	944.03	973.17	939.52	1019.25		XP_A_siPOLS_vs_XP_A_Control	0.05593	0.624	0.803	1188	no	up		1247	1099	919	1754	1373	1618		1288.81	1047.41	1043.53	1631.88	1354.4	1494.1		U2OS_siPOLS_vs_U2OS_Control	0.4068	0.00341	0.0133	1754	no	up	NA
ENSG00000067167	TRAM1	protein_coding	14991	12817	11383	14136	14209	13341		15601.7	14040.9	12747.2	13395.1	13087.9	11446		XP_A_siPOLS_vs_XP_A_Control	-0.1605	0.169	0.369	14991	no	down		11202	9359	8610	10100	8977	9344		11577.6	8919.64	9776.67	9396.78	8855.4	8628.5		U2OS_siPOLS_vs_U2OS_Control	-0.1715	0.171	0.33	11202	no	down	NA
ENSG00000067177	PHKA1	protein_coding	619	525	483	464	442	410		644.22	575.13	540.88	439.68	407.12	351.76		XP_A_siPOLS_vs_XP_A_Control	-0.5557	9.79e-05	0.000667	619	no	down		762	730	661	674	589	635		787.55	695.73	750.57	627.07	581.02	586.38		U2OS_siPOLS_vs_U2OS_Control	-0.3156	0.0179	0.0547	762	no	down	NA
ENSG00000067182	TNFRSF1A	protein_coding	1862	2067	2071	3600	3839	4426		1937.86	2264.37	2319.2	3411.32	3536.09	3797.3		XP_A_siPOLS_vs_XP_A_Control	0.7206	2.99e-10	5.37e-09	4426	no	up		1766	2120	1652	2302	2249	2494		1825.21	2020.48	1875.85	2141.72	2218.54	2303.03		U2OS_siPOLS_vs_U2OS_Control	0.2197	0.0529	0.133	2494	no	up	NA
ENSG00000067191	CACNB1	protein_coding	246	331	366	324	352	418		256.02	362.61	409.86	307.02	324.23	358.62		XP_A_siPOLS_vs_XP_A_Control	-0.05361	0.763	0.893	418	no	down		217	346	232	274	272	360		224.28	329.76	263.44	254.92	268.32	332.43		U2OS_siPOLS_vs_U2OS_Control	0.06488	0.741	0.857	360	no	up	NA
ENSG00000067208	EVI5	protein_coding	3815	3369	3065	2475	2575	2452		3970.42	3690.7	3432.32	2345.28	2371.82	2103.7		XP_A_siPOLS_vs_XP_A_Control	-0.7019	2.6e-10	4.71e-09	3815	no	down		2074	1920	1661	1384	1318	1384		2143.54	1829.87	1886.07	1287.64	1300.15	1278.02		U2OS_siPOLS_vs_U2OS_Control	-0.6	6.03e-07	5.39e-06	2074	no	down	NA
ENSG00000067221	STOML1	protein_coding	160	270	251	239	251	318		166.52	295.78	281.08	226.47	231.2	272.83		XP_A_siPOLS_vs_XP_A_Control	-0.02325	0.91	0.968	318	no	down		154	321	232	169	265	262		159.16	305.93	263.44	157.23	261.41	241.94		U2OS_siPOLS_vs_U2OS_Control	-0.1422	0.575	0.736	321	no	down	NA
ENSG00000067225	PKM	protein_coding	54796	57160	58096	61839	64479	71961		57028.3	62618	65058.4	58597.9	59391.3	61739.2		XP_A_siPOLS_vs_XP_A_Control	-0.03939	0.693	0.851	71961	no	down		72026	94883	75203	78445	74070	84844		74441	90428.7	85393.2	72983.2	73066.7	78347.2		U2OS_siPOLS_vs_U2OS_Control	-0.1574	0.17	0.327	94883	no	down	NA
ENSG00000067248	DHX29	protein_coding	4241	3494	3186	4566	4614	4417		4413.77	3827.63	3567.82	4326.69	4249.94	3789.58		XP_A_siPOLS_vs_XP_A_Control	0.06631	0.575	0.768	4614	no	up		4281	3465	3110	4382	3851	3844		4424.54	3302.34	3531.41	4076.9	3798.83	3549.65		U2OS_siPOLS_vs_U2OS_Control	0.02129	0.876	0.938	4382	no	up	NA
ENSG00000067334	DNTTIP2	protein_coding	5187	4386	4042	4422	4340	4447		5398.31	4804.81	4526.41	4190.24	3997.56	3815.32		XP_A_siPOLS_vs_XP_A_Control	-0.2954	0.00737	0.03	5187	no	down		5795	4988	4333	5014	4400	4482		5989.3	4753.84	4920.13	4664.9	4340.4	4138.8		U2OS_siPOLS_vs_U2OS_Control	-0.253	0.0461	0.119	5795	no	down	NA
ENSG00000067365	METTL22	protein_coding	479	469	464	580	573	675		498.51	513.78	519.61	549.6	527.79	579.12		XP_A_siPOLS_vs_XP_A_Control	0.1132	0.366	0.612	675	no	up		566	617	583	730	744	814		584.98	588.04	662	679.17	733.92	751.67		U2OS_siPOLS_vs_U2OS_Control	0.2391	0.0775	0.18	814	no	up	NA
ENSG00000067369	TP53BP1	protein_coding	6170	5420	5242	8208	8134	8666		6421.36	5937.54	5870.22	7777.81	7492.19	7435.02		XP_A_siPOLS_vs_XP_A_Control	0.3167	0.00128	0.00657	8666	no	up		3650	3696	3085	3889	3506	3737		3772.38	3522.49	3503.02	3618.23	3458.51	3450.85		U2OS_siPOLS_vs_U2OS_Control	-0.03658	0.732	0.851	3889	no	down	NA
ENSG00000067445	TRO	protein_coding	824	771	795	764	714	816		857.57	844.62	890.28	723.96	657.66	700.09		XP_A_siPOLS_vs_XP_A_Control	-0.3165	0.00677	0.028	824	no	down		2313	2706	2329	2060	1889	2184		2390.55	2578.97	2644.58	1916.57	1863.41	2016.76		U2OS_siPOLS_vs_U2OS_Control	-0.3933	0.000507	0.00251	2706	no	down	NA
ENSG00000067533	RRP15	protein_coding	1465	1201	1129	939	935	972		1524.68	1315.68	1264.3	889.79	861.22	833.93		XP_A_siPOLS_vs_XP_A_Control	-0.6676	3.1e-08	4.08e-07	1465	no	down		1298	1238	963	1118	971	910		1341.52	1179.88	1093.49	1040.16	957.85	840.32		U2OS_siPOLS_vs_U2OS_Control	-0.3492	0.0127	0.0412	1298	no	down	NA
ENSG00000067560	RHOA	protein_coding	23410	20479	19221	22754	22921	22950		24363.7	22434.5	21524.5	21561.4	21112.4	19690		XP_A_siPOLS_vs_XP_A_Control	-0.1317	0.196	0.411	23410	no	down		23393	22110	18410	19778	17262	18605		24177.4	21072	20904.6	18401	17028.2	17180.4		U2OS_siPOLS_vs_U2OS_Control	-0.3305	0.00301	0.012	23393	no	down	NA
ENSG00000067596	DHX8	protein_coding	4455	3900	3782	5933	5757	6268		4636.49	4272.4	4235.25	5622.04	5302.75	5377.65		XP_A_siPOLS_vs_XP_A_Control	0.3106	0.00192	0.00942	6268	no	up		3686	3864	3055	5461	4770	5341		3809.59	3682.61	3468.96	5080.78	4705.39	4932.02		U2OS_siPOLS_vs_U2OS_Control	0.4251	8.21e-05	0.000483	5461	no	up	NA
ENSG00000067601	PMS2P4	transcribed_unprocessed_pseudogene	25	21	21	35	41	35		26.02	23.01	23.52	33.17	37.76	30.03		XP_A_siPOLS_vs_XP_A_Control	0.4749	0.195	0.408	41	no	up		71	71	65	83	75	72		73.38	67.67	73.81	77.22	73.98	66.49		U2OS_siPOLS_vs_U2OS_Control	0.01966	0.942	0.973	83	no	up	NA
ENSG00000067606	PRKCZ	protein_coding	2	3	2	2	1	3		2.08	3.29	2.24	1.9	0.92	2.57		XP_A_siPOLS_vs_XP_A_Control	-0.4901	0.7	0.853	3	no	down		292	479	388	461	543	611		301.79	456.51	440.57	428.9	535.64	564.21		U2OS_siPOLS_vs_U2OS_Control	0.3505	0.0613	0.15	611	no	up	NA
ENSG00000067646	ZFY	protein_coding	2052	1672	1603	2440	2481	2426		2135.6	1831.65	1795.11	2312.12	2285.24	2081.39		XP_A_siPOLS_vs_XP_A_Control	0.2126	0.0676	0.185	2481	no	up		0	0	0	0	0	0		0	0	0	0	0	0		U2OS_siPOLS_vs_U2OS_Control				0	no		NA
ENSG00000067704	IARS2	protein_coding	4665	4149	3723	4577	4529	4325		4855.05	4545.17	4169.18	4337.11	4171.64	3710.65		XP_A_siPOLS_vs_XP_A_Control	-0.1513	0.18	0.387	4665	no	down		8061	7167	6305	7569	6648	6718		8331.28	6830.55	7159.34	7042	6557.95	6203.58		U2OS_siPOLS_vs_U2OS_Control	-0.1726	0.153	0.304	8061	no	down	NA
ENSG00000067715	SYT1	protein_coding	195	176	168	51	57	61		202.94	192.81	188.13	48.33	52.5	52.34		XP_A_siPOLS_vs_XP_A_Control	-1.93	1.78e-20	9.02e-19	195	yes	down		208	153	165	88	79	72		214.97	145.82	187.36	81.87	77.93	66.49		U2OS_siPOLS_vs_U2OS_Control	-1.275	1.01e-07	1.03e-06	208	yes	down	2
ENSG00000067798	NAV3	protein_coding	1679	1477	1398	1750	1697	1825		1747.4	1618.03	1565.54	1658.28	1563.1	1565.76		XP_A_siPOLS_vs_XP_A_Control	-0.04295	0.691	0.85	1825	no	down		2619	2525	2039	7378	6312	6557		2706.81	2406.46	2315.29	6864.3	6226.5	6054.91		U2OS_siPOLS_vs_U2OS_Control	1.366	5.42e-31	4.49e-29	7378	yes	up	NA
ENSG00000067829	IDH3G	protein_coding	1056	1303	1407	2047	2227	2720		1099.02	1427.42	1575.62	1939.71	2051.28	2333.63		XP_A_siPOLS_vs_XP_A_Control	0.6251	1.42e-05	0.000115	2720	no	up		541	1038	824	929	1002	1187		559.14	989.27	935.65	864.32	988.43	1096.11		U2OS_siPOLS_vs_U2OS_Control	0.2474	0.2	0.37	1187	no	up	NA
ENSG00000067836	ROGDI	protein_coding	162	206	257	415	473	590		168.6	225.67	287.8	393.25	435.68	506.19		XP_A_siPOLS_vs_XP_A_Control	0.9711	2.59e-07	2.91e-06	590	no	up		157	322	229	245	330	343		162.26	306.88	260.03	227.94	325.53	316.74		U2OS_siPOLS_vs_U2OS_Control	0.2541	0.277	0.462	343	no	up	NA
ENSG00000067840	PDZD4	protein_coding	12	27	20	11	15	23		12.49	29.58	22.4	10.42	13.82	19.73		XP_A_siPOLS_vs_XP_A_Control	-0.5433	0.271	0.511	27	no	down		91	253	177	122	165	198		94.05	241.12	200.98	113.51	162.76	182.84		U2OS_siPOLS_vs_U2OS_Control	-0.2246	0.451	0.635	253	no	down	NA
ENSG00000067842	ATP2B3	protein_coding	0	0	2	1	1	1		0	0	2.24	0.95	0.92	0.86		XP_A_siPOLS_vs_XP_A_Control	0.3022	0.888	0.959	2	no	up		7	4	5	5	7	8		7.23	3.81	5.68	4.65	6.91	7.39		U2OS_siPOLS_vs_U2OS_Control	0.1835	0.835	0.913	8	no	up	NA
ENSG00000067900	ROCK1	protein_coding	5171	4447	4162	3461	3514	3721		5381.66	4871.63	4660.79	3279.61	3236.73	3192.44		XP_A_siPOLS_vs_XP_A_Control	-0.6194	2.85e-09	4.37e-08	5171	no	down		4763	4321	3530	4937	4172	4385		4922.7	4118.15	4008.32	4593.26	4115.49	4049.23		U2OS_siPOLS_vs_U2OS_Control	-0.03258	0.794	0.891	4937	no	down	NA
ENSG00000067955	CBFB	protein_coding	6478	5571	4697	5857	5467	5209		6741.91	6102.96	5259.91	5550.03	5035.63	4469.08		XP_A_siPOLS_vs_XP_A_Control	-0.2663	0.0371	0.115	6478	no	down		6187	5537	4859	4344	4101	4065		6394.45	5277.07	5517.41	4041.55	4045.45	3753.73		U2OS_siPOLS_vs_U2OS_Control	-0.5377	5.89e-06	4.36e-05	6187	no	down	NA
ENSG00000067992	PDK3	protein_coding	579	473	436	825	881	789		602.59	518.17	488.25	781.76	811.49	676.93		XP_A_siPOLS_vs_XP_A_Control	0.4957	0.000318	0.0019	881	no	up		359	330	305	390	342	379		371.04	314.51	346.33	362.85	337.37	349.98		U2OS_siPOLS_vs_U2OS_Control	0.02615	0.867	0.933	390	no	up	NA
ENSG00000068001	HYAL2	protein_coding	451	689	760	721	888	969		469.37	754.79	851.08	683.21	817.93	831.36		XP_A_siPOLS_vs_XP_A_Control	0.1694	0.361	0.607	969	no	up		701	1642	1328	805	1053	1171		724.5	1564.92	1507.95	748.95	1038.74	1081.33		U2OS_siPOLS_vs_U2OS_Control	-0.4045	0.283	0.469	1642	no	down	NA
ENSG00000068024	HDAC4	protein_coding	138	161	190	217	222	316		143.62	176.37	212.77	205.63	204.48	271.11		XP_A_siPOLS_vs_XP_A_Control	0.3573	0.0681	0.186	316	no	up		13	22	25	74	68	75		13.44	20.97	28.39	68.85	67.08	69.26		U2OS_siPOLS_vs_U2OS_Control	1.715	4.38e-06	3.32e-05	75	yes	up	NA
ENSG00000068028	RASSF1	protein_coding	912	960	926	833	870	959		949.15	1051.67	1036.98	789.34	801.35	822.78		XP_A_siPOLS_vs_XP_A_Control	-0.3316	0.00383	0.0171	960	no	down		459	652	506	540	552	631		474.39	621.39	574.56	502.4	544.52	582.68		U2OS_siPOLS_vs_U2OS_Control	-0.03591	0.816	0.903	652	no	down	NA
ENSG00000068078	FGFR3	protein_coding	0	0	1	0	0	0		0	0	1.12	0	0	0		XP_A_siPOLS_vs_XP_A_Control	-3.472	0.468	0.703	1	no	down		15	28	36	13	22	12		15.5	26.69	40.88	12.09	21.7	11.08		U2OS_siPOLS_vs_U2OS_Control	-0.8877	0.0993	0.218	36	no	down	NA
ENSG00000068079	IFI35	protein_coding	260	330	301	737	752	819		270.59	361.51	337.07	698.37	692.66	702.66		XP_A_siPOLS_vs_XP_A_Control	1.112	5.76e-15	1.77e-13	819	yes	up		1	5	2	6	8	10		1.03	4.77	2.27	5.58	7.89	9.23		U2OS_siPOLS_vs_U2OS_Control	1.476	0.145	0.293	10	no	up	NA
ENSG00000068097	HEATR6	protein_coding	1509	1307	1269	2100	2141	2142		1570.48	1431.8	1421.08	1989.94	1972.07	1837.74		XP_A_siPOLS_vs_XP_A_Control	0.3906	0.000329	0.00196	2142	no	up		1908	1672	1455	2887	2326	2669		1971.97	1593.51	1652.16	2685.99	2294.49	2464.63		U2OS_siPOLS_vs_U2OS_Control	0.513	8.83e-05	0.000516	2887	no	up	NA
ENSG00000068120	COASY	protein_coding	1713	1823	1963	1531	1708	1890		1782.79	1997.07	2198.25	1450.76	1573.23	1621.53		XP_A_siPOLS_vs_XP_A_Control	-0.3635	0.00234	0.0112	1963	no	down		1008	1495	1317	912	960	1204		1041.8	1424.82	1495.46	848.5	947	1111.81		U2OS_siPOLS_vs_U2OS_Control	-0.4464	0.0065	0.0233	1495	no	down	NA
ENSG00000068137	PLEKHH3	protein_coding	140	291	389	359	410	582		145.7	318.79	435.62	340.18	377.65	499.33		XP_A_siPOLS_vs_XP_A_Control	0.4359	0.35	0.598	582	no	up		106	283	224	173	267	278		109.55	269.71	254.35	160.95	263.38	256.71		U2OS_siPOLS_vs_U2OS_Control	0.1038	0.72	0.843	283	no	up	NA
ENSG00000068305	MEF2A	protein_coding	958	744	733	678	697	774		997.03	815.04	820.85	642.47	642	664.06		XP_A_siPOLS_vs_XP_A_Control	-0.4346	0.000725	0.00395	958	no	down		1611	1457	1350	1618	1501	1539		1665.02	1388.6	1532.93	1505.35	1480.67	1421.15		U2OS_siPOLS_vs_U2OS_Control	-0.05735	0.641	0.787	1618	no	down	NA
ENSG00000068308	OTUD5	protein_coding	1211	1279	1428	2178	2171	2675		1260.33	1401.13	1599.14	2063.85	1999.7	2295.02		XP_A_siPOLS_vs_XP_A_Control	0.578	3.6e-06	3.26e-05	2675	no	up		1272	1510	1274	2035	1978	2181		1314.65	1439.11	1446.63	1893.31	1951.21	2013.99		U2OS_siPOLS_vs_U2OS_Control	0.4801	3.13e-05	0.000202	2181	no	up	NA
ENSG00000068323	TFE3	protein_coding	2083	2210	2324	2168	2396	2772		2167.86	2421.03	2602.52	2054.37	2206.95	2378.25		XP_A_siPOLS_vs_XP_A_Control	-0.1149	0.327	0.575	2772	no	down		2242	2621	2180	3059	2908	3293		2317.17	2497.96	2475.39	2846.02	2868.61	3040.85		U2OS_siPOLS_vs_U2OS_Control	0.2642	0.016	0.0498	3293	no	up	NA
ENSG00000068354	TBC1D25	protein_coding	433	499	521	593	697	757		450.64	546.65	583.44	561.92	642	649.47		XP_A_siPOLS_vs_XP_A_Control	0.2305	0.104	0.258	757	no	up		354	554	496	621	696	826		365.87	527.99	563.21	577.76	686.57	762.75		U2OS_siPOLS_vs_U2OS_Control	0.4767	0.00886	0.0304	826	no	up	NA
ENSG00000068366	ACSL4	protein_coding	14243	11632	10514	8516	8377	8250		14823.2	12742.7	11774	8069.67	7716.02	7078.11		XP_A_siPOLS_vs_XP_A_Control	-0.783	3.25e-11	6.55e-10	14243	no	down		4460	3863	3450	4744	4025	4146		4609.54	3681.65	3917.48	4413.7	3970.48	3828.53		U2OS_siPOLS_vs_U2OS_Control	0.0005249	0.997	0.998	4744	no	up	NA
ENSG00000068383	INPP5A	protein_coding	1234	1194	1108	1014	1137	1033		1284.27	1308.01	1240.79	960.86	1047.29	886.27		XP_A_siPOLS_vs_XP_A_Control	-0.4055	0.000497	0.00282	1234	no	down		1003	1122	973	781	720	757		1036.63	1069.33	1104.84	726.62	710.25	699.03		U2OS_siPOLS_vs_U2OS_Control	-0.5879	1.55e-06	1.28e-05	1122	no	down	NA
ENSG00000068394	GPKOW	protein_coding	997	1096	1075	1230	1298	1496		1037.62	1200.65	1203.83	1165.53	1195.58	1283.5		XP_A_siPOLS_vs_XP_A_Control	0.08293	0.482	0.706	1496	no	up		872	1301	1053	1142	1255	1296		901.24	1239.92	1195.68	1062.49	1238	1196.76		U2OS_siPOLS_vs_U2OS_Control	0.06761	0.653	0.795	1301	no	up	NA
ENSG00000068400	GRIPAP1	protein_coding	1691	1808	1989	2268	2403	2839		1759.89	1980.64	2227.37	2149.13	2213.39	2435.73		XP_A_siPOLS_vs_XP_A_Control	0.1883	0.124	0.294	2839	no	up		1376	1967	1604	2054	2237	2459		1422.14	1874.66	1821.35	1910.99	2206.7	2270.71		U2OS_siPOLS_vs_U2OS_Control	0.3198	0.0238	0.0694	2459	no	up	NA
ENSG00000068438	FTSJ1	protein_coding	4034	4351	4322	3467	3813	4142		4198.34	4766.46	4839.97	3285.29	3512.14	3553.64		XP_A_siPOLS_vs_XP_A_Control	-0.4153	0.000109	0.000731	4351	no	down		3507	4432	3702	3193	3264	3536		3624.59	4223.94	4203.63	2970.69	3219.79	3265.24		U2OS_siPOLS_vs_U2OS_Control	-0.35	0.00286	0.0115	4432	no	down	NA
ENSG00000068489	PRR11	protein_coding	3922	3461	2994	3004	3119	2993		4081.78	3791.48	3352.81	2846.56	2872.9	2567.85		XP_A_siPOLS_vs_XP_A_Control	-0.4381	0.000148	0.000958	3922	no	down		8649	7836	6559	3734	3139	3423		8939	7468.14	7447.76	3474.02	3096.48	3160.89		U2OS_siPOLS_vs_U2OS_Control	-1.294	2.3e-26	1.39e-24	8649	yes	down	NA
ENSG00000068615	REEP1	protein_coding	242	169	175	136	164	168		251.86	185.14	195.97	128.87	151.06	144.14		XP_A_siPOLS_vs_XP_A_Control	-0.5785	0.00206	0.01	242	no	down		109	91	88	96	87	85		112.65	86.73	99.92	89.32	85.82	78.49		U2OS_siPOLS_vs_U2OS_Control	-0.2379	0.342	0.534	109	no	down	NA
ENSG00000068650	ATP11A	protein_coding	1537	1491	1779	1173	1329	1488		1599.62	1633.37	1992.2	1111.52	1224.14	1276.63		XP_A_siPOLS_vs_XP_A_Control	-0.5322	2.7e-05	0.000207	1779	no	down		1666	2117	1771	1841	1859	1972		1721.86	2017.62	2010.97	1712.82	1833.82	1821		U2OS_siPOLS_vs_U2OS_Control	-0.0994	0.412	0.6	2117	no	down	NA
ENSG00000068654	POLR1A	protein_coding	3900	3497	3580	3672	3887	4549		4058.88	3830.92	4009.04	3479.55	3580.3	3902.83		XP_A_siPOLS_vs_XP_A_Control	-0.1181	0.25	0.487	4549	no	down		4013	4633	3510	5304	4601	4988		4147.55	4415.5	3985.61	4934.71	4538.68	4606.05		U2OS_siPOLS_vs_U2OS_Control	0.166	0.129	0.267	5304	no	up	NA
ENSG00000068697	LAPTM4A	protein_coding	6190	5686	4958	7312	7273	7147		6442.17	6228.94	5552.19	6928.77	6699.13	6131.79		XP_A_siPOLS_vs_XP_A_Control	0.1167	0.284	0.525	7312	no	up		5443	4918	4123	5993	5134	5684		5625.5	4687.13	4681.68	5575.73	5064.46	5248.76		U2OS_siPOLS_vs_U2OS_Control	0.08362	0.487	0.668	5993	no	up	NA
ENSG00000068724	TTC7A	protein_coding	949	1027	1044	960	1076	1154		987.66	1125.06	1169.12	909.69	991.1	990.08		XP_A_siPOLS_vs_XP_A_Control	-0.1826	0.129	0.304	1154	no	down		404	637	434	405	416	494		417.55	607.1	492.81	376.8	410.36	456.17		U2OS_siPOLS_vs_U2OS_Control	-0.2882	0.0957	0.212	637	no	down	NA
ENSG00000068745	IP6K2	protein_coding	1143	1100	1095	1483	1516	1518		1189.56	1205.04	1226.23	1405.27	1396.38	1302.37		XP_A_siPOLS_vs_XP_A_Control	0.1806	0.0935	0.239	1518	no	up		1730	2180	1761	2579	2570	2795		1788.01	2077.66	1999.62	2399.44	2535.19	2580.98		U2OS_siPOLS_vs_U2OS_Control	0.3576	0.00227	0.00938	2795	no	up	NA
ENSG00000068784	SRBD1	protein_coding	1168	964	861	1620	1556	1587		1215.58	1056.05	964.19	1535.09	1433.23	1361.57		XP_A_siPOLS_vs_XP_A_Control	0.4197	0.000807	0.00434	1620	no	up		1607	1450	1352	2276	2002	2008		1660.88	1381.93	1535.2	2117.53	1974.88	1854.24		U2OS_siPOLS_vs_U2OS_Control	0.3776	0.00265	0.0107	2276	no	up	NA
ENSG00000068796	KIF2A	protein_coding	2739	2267	2209	3178	3068	3224		2850.58	2483.47	2473.74	3011.44	2825.92	2766.04		XP_A_siPOLS_vs_XP_A_Control	0.1398	0.204	0.422	3224	no	up		3626	2969	2678	3370	2849	2973		3747.58	2829.62	3040.88	3135.36	2810.41	2745.35		U2OS_siPOLS_vs_U2OS_Control	-0.1461	0.281	0.468	3626	no	down	NA
ENSG00000068831	RASGRP2	protein_coding	1	0	1	2	3	4		1.04	0	1.12	1.9	2.76	3.43		XP_A_siPOLS_vs_XP_A_Control	1.905	0.233	0.464	4	no	up		6	7	4	4	15	15		6.2	6.67	4.54	3.72	14.8	13.85		U2OS_siPOLS_vs_U2OS_Control	0.887	0.274	0.46	15	no	up	NA
ENSG00000068878	PSME4	protein_coding	4442	3633	3526	3149	3157	3404		4622.96	3979.9	3948.57	2983.96	2907.9	2920.47		XP_A_siPOLS_vs_XP_A_Control	-0.5104	2.52e-06	2.35e-05	4442	no	down		7478	5918	5298	6019	4889	5077		7728.73	5640.18	6015.89	5599.92	4822.77	4688.24		U2OS_siPOLS_vs_U2OS_Control	-0.3593	0.0117	0.0384	7478	no	down	NA
ENSG00000068885	IFT80	protein_coding	840	668	595	768	865	719		874.22	731.79	666.31	727.75	796.75	616.87		XP_A_siPOLS_vs_XP_A_Control	-0.08649	0.557	0.752	865	no	down		477	409	383	499	457	445		492.99	389.8	434.9	464.26	450.81	410.93		U2OS_siPOLS_vs_U2OS_Control	0.00947	0.951	0.977	499	no	up	NA
ENSG00000068903	SIRT2	protein_coding	1169	1277	1208	1414	1559	1578		1216.62	1398.94	1352.77	1339.89	1435.99	1353.85		XP_A_siPOLS_vs_XP_A_Control	0.0577	0.61	0.792	1578	no	up		431	712	535	662	687	858		445.45	678.58	607.49	615.91	677.69	792.3		U2OS_siPOLS_vs_U2OS_Control	0.2684	0.127	0.265	858	no	up	NA
ENSG00000068912	ERLEC1	protein_coding	3075	2575	2349	2224	2257	2100		3200.27	2820.88	2630.51	2107.44	2078.91	1801.7		XP_A_siPOLS_vs_XP_A_Control	-0.5312	1.11e-05	9.19e-05	3075	no	down		4861	4268	3709	3232	2874	2946		5023.99	4067.64	4211.58	3006.97	2835.07	2720.42		U2OS_siPOLS_vs_U2OS_Control	-0.6357	2.89e-07	2.74e-06	4861	no	down	NA
ENSG00000068971	PPP2R5B	protein_coding	504	592	533	819	852	999		524.53	648.53	596.88	776.08	784.77	857.1		XP_A_siPOLS_vs_XP_A_Control	0.4507	0.000537	0.00302	999	no	up		431	533	460	494	474	511		445.45	507.98	522.33	459.61	467.58	471.87		U2OS_siPOLS_vs_U2OS_Control	-0.07678	0.594	0.751	533	no	down	NA
ENSG00000068976	PYGM	protein_coding	9	9	6	7	12	9		9.37	9.86	6.72	6.63	11.05	7.72		XP_A_siPOLS_vs_XP_A_Control	-0.03193	0.961	0.981	12	no	down		21	28	30	12	15	10		21.7	26.69	34.07	11.16	14.8	9.23		U2OS_siPOLS_vs_U2OS_Control	-1.229	0.0178	0.0544	30	no	down	NA
ENSG00000068985	PAGE1	protein_coding	2	0	3	0	1	4		2.08	0	3.36	0	0.92	3.43		XP_A_siPOLS_vs_XP_A_Control	-0.3008	0.853	0.943	4	no	down		30	47	29	12	15	13		31.01	44.79	32.93	11.16	14.8	12		U2OS_siPOLS_vs_U2OS_Control	-1.523	0.00121	0.00543	47	yes	down	NA
ENSG00000069011	PITX1	protein_coding	200	430	601	413	563	782		208.15	471.06	673.03	391.35	518.58	670.92		XP_A_siPOLS_vs_XP_A_Control	0.2257	0.66	0.83	782	no	up		44	127	83	98	130	135		45.48	121.04	94.25	91.18	128.24	124.66		U2OS_siPOLS_vs_U2OS_Control	0.3979	0.212	0.385	135	no	up	NA
ENSG00000069020	MAST4	protein_coding	119	118	128	137	152	178		123.85	129.27	143.34	129.82	140.01	152.72		XP_A_siPOLS_vs_XP_A_Control	0.09367	0.624	0.803	178	no	up		546	565	501	514	398	473		564.31	538.48	568.89	478.21	392.61	436.78		U2OS_siPOLS_vs_U2OS_Control	-0.3537	0.0153	0.0479	565	no	down	NA
ENSG00000069122	ADGRF5	protein_coding	0	0	0	0	1	1		0	0	0	0	0.92	0.86		XP_A_siPOLS_vs_XP_A_Control	3.899	0.338	0.585	1	no	up		116	111	93	18	26	37		119.89	105.79	105.6	16.75	25.65	34.17		U2OS_siPOLS_vs_U2OS_Control	-2.113	5.67e-11	9.04e-10	116	yes	down	NA
ENSG00000069188	SDK2	protein_coding	2	4	1	10	11	15		2.08	4.38	1.12	9.48	10.13	12.87		XP_A_siPOLS_vs_XP_A_Control	2.1	0.0129	0.048	15	no	up		143	215	173	54	94	80		147.79	204.91	196.44	50.24	92.73	73.87		U2OS_siPOLS_vs_U2OS_Control	-1.343	3.11e-07	2.94e-06	215	yes	down	NA
ENSG00000069248	NUP133	protein_coding	2745	2298	2076	3104	3105	2993		2856.83	2517.43	2324.8	2941.32	2860	2567.85		XP_A_siPOLS_vs_XP_A_Control	0.1201	0.312	0.558	3105	no	up		3796	3331	2920	4459	3910	3939		3923.28	3174.63	3315.67	4148.54	3857.04	3637.38		U2OS_siPOLS_vs_U2OS_Control	0.161	0.199	0.368	4459	no	up	NA
ENSG00000069275	NUCKS1	protein_coding	21378	18268	15811	19582	19440	18748		22248.9	20012.3	17705.8	18555.7	17906.1	16084.9		XP_A_siPOLS_vs_XP_A_Control	-0.1906	0.105	0.26	21378	no	down		25043	21982	19273	19291	16917	17200		25882.7	20950.1	21884.5	17947.9	16687.8	15882.9		U2OS_siPOLS_vs_U2OS_Control	-0.4439	0.000247	0.00131	25043	no	down	NA
ENSG00000069329	VPS35	protein_coding	10825	9044	7820	10461	10075	9569		11266	9907.58	8757.18	9912.73	9280.04	8209.75		XP_A_siPOLS_vs_XP_A_Control	-0.1274	0.307	0.552	10825	no	down		9606	8013	7361	8749	7574	7872		9928.09	7636.83	8358.43	8139.85	7471.4	7269.22		U2OS_siPOLS_vs_U2OS_Control	-0.1801	0.158	0.311	9606	no	down	NA
ENSG00000069345	DNAJA2	protein_coding	6640	5858	5271	3421	3453	3215		6910.51	6417.36	5902.7	3241.7	3180.54	2758.32		XP_A_siPOLS_vs_XP_A_Control	-1.067	1.21e-20	6.22e-19	6640	yes	down		6179	5596	4856	4255	3830	3896		6386.18	5333.3	5514	3958.74	3778.12	3597.67		U2OS_siPOLS_vs_U2OS_Control	-0.6045	3.16e-07	2.98e-06	6179	no	down	NA
ENSG00000069399	BCL3	protein_coding	48	58	84	152	168	237		49.96	63.54	94.07	144.03	154.74	203.33		XP_A_siPOLS_vs_XP_A_Control	1.279	2.7e-07	3.03e-06	237	yes	up		56	90	59	45	54	66		57.88	85.77	66.99	41.87	53.27	60.95		U2OS_siPOLS_vs_U2OS_Control	-0.4348	0.164	0.32	90	no	down	NA
ENSG00000069424	KCNAB2	protein_coding	85	67	97	151	146	162		88.46	73.4	108.62	143.09	134.48	138.99		XP_A_siPOLS_vs_XP_A_Control	0.6238	0.00351	0.0159	162	no	up		230	305	282	320	343	398		237.71	290.68	320.21	297.72	338.35	367.52		U2OS_siPOLS_vs_U2OS_Control	0.2428	0.173	0.333	398	no	up	NA
ENSG00000069431	ABCC9	protein_coding	504	433	366	136	125	116		524.53	474.35	409.86	128.87	115.14	99.52		XP_A_siPOLS_vs_XP_A_Control	-2.038	8.91e-33	1.01e-30	504	yes	down		173	180	146	23	22	13		178.8	171.55	165.78	21.4	21.7	12		U2OS_siPOLS_vs_U2OS_Control	-3.231	1.35e-26	8.28e-25	180	yes	down	2
ENSG00000069493	CLEC2D	protein_coding	102	68	84	84	86	72		106.16	74.49	94.07	79.6	79.21	61.77		XP_A_siPOLS_vs_XP_A_Control	-0.3195	0.19	0.402	102	no	down		82	86	86	69	66	67		84.75	81.96	97.65	64.2	65.11	61.87		U2OS_siPOLS_vs_U2OS_Control	-0.466	0.0803	0.185	86	no	down	NA
ENSG00000069509	FUNDC1	protein_coding	553	402	439	418	439	445		575.53	440.39	491.61	396.09	404.36	381.79		XP_A_siPOLS_vs_XP_A_Control	-0.3514	0.0146	0.0533	553	no	down		922	849	699	731	569	640		952.91	809.14	793.72	680.1	561.29	590.99		U2OS_siPOLS_vs_U2OS_Control	-0.4799	0.000925	0.00428	922	no	down	NA
ENSG00000069535	MAOB	protein_coding	0	0	0	0	0	0		0	0	0	0	0	0		XP_A_siPOLS_vs_XP_A_Control				0	no			80	93	78	44	49	36		82.68	88.63	88.57	40.94	48.34	33.24		U2OS_siPOLS_vs_U2OS_Control	-1.087	0.000266	0.0014	93	yes	down	NA
ENSG00000069667	RORA	protein_coding	470	380	355	1002	897	877		489.15	416.29	397.54	949.48	826.22	752.42		XP_A_siPOLS_vs_XP_A_Control	0.9552	2.19e-11	4.53e-10	1002	no	up		590	532	442	1289	1092	1193		609.78	507.03	501.89	1199.25	1077.21	1101.65		U2OS_siPOLS_vs_U2OS_Control	1.061	1.76e-14	4.17e-13	1289	yes	up	NA
ENSG00000069702	TGFBR3	protein_coding	1000	877	872	1929	1918	1923		1040.74	960.74	976.5	1827.9	1766.66	1649.84		XP_A_siPOLS_vs_XP_A_Control	0.8161	1.82e-13	4.75e-12	1929	no	up		1404	1237	1129	2688	2281	2644		1451.08	1178.93	1281.98	2500.85	2250.1	2441.54		U2OS_siPOLS_vs_U2OS_Control	0.8788	3.57e-12	6.55e-11	2688	no	up	NA
ENSG00000069812	HES2	protein_coding	1	7	3	6	4	2		1.04	7.67	3.36	5.69	3.68	1.72		XP_A_siPOLS_vs_XP_A_Control	-0.1253	0.903	0.965	7	no	down		0	1	2	3	2	0		0	0.95	2.27	2.79	1.97	0		U2OS_siPOLS_vs_U2OS_Control	0.5788	0.772	0.876	3	no	up	NA
ENSG00000069849	ATP1B3	protein_coding	4146	3425	3082	3415	3430	3200		4314.9	3752.04	3451.36	3236.02	3159.36	2745.45		XP_A_siPOLS_vs_XP_A_Control	-0.3338	0.00654	0.0271	4146	no	down		3244	2589	2469	1730	1397	1528		3352.77	2467.46	2803.56	1609.55	1378.08	1411		U2OS_siPOLS_vs_U2OS_Control	-0.9711	6.61e-12	1.17e-10	3244	no	down	NA
ENSG00000069869	NEDD4	protein_coding	9374	7644	6677	5597	5554	5547		9755.89	8373.9	7477.2	5303.65	5115.77	4759.07		XP_A_siPOLS_vs_XP_A_Control	-0.7546	5.42e-10	9.38e-09	9374	no	down		4231	3787	3325	3134	2724	2691		4372.86	3609.22	3775.55	2915.79	2687.1	2484.94		U2OS_siPOLS_vs_U2OS_Control	-0.5397	1.66e-05	0.000113	4231	no	down	NA
ENSG00000069943	PIGB	protein_coding	206	200	190	265	246	223		214.39	219.1	212.77	251.11	226.59	191.32		XP_A_siPOLS_vs_XP_A_Control	0.04861	0.773	0.899	265	no	up		429	358	283	441	354	358		443.38	341.19	321.35	410.3	349.2	330.59		U2OS_siPOLS_vs_U2OS_Control	-0.02111	0.906	0.955	441	no	down	NA
ENSG00000069956	MAPK6	protein_coding	8388	7093	6383	9648	9685	9211		8729.72	7770.29	7147.96	9142.34	8920.81	7902.61		XP_A_siPOLS_vs_XP_A_Control	0.1348	0.245	0.48	9685	no	up		9660	8294	7191	9462	8167	8327		9983.9	7904.64	8165.4	8803.2	8056.37	7689.38		U2OS_siPOLS_vs_U2OS_Control	-0.08583	0.499	0.678	9660	no	down	NA
ENSG00000069966	GNB5	protein_coding	1644	1566	1568	1793	1972	1984		1710.97	1715.53	1755.92	1699.03	1816.4	1702.18		XP_A_siPOLS_vs_XP_A_Control	0.009768	0.925	0.972	1984	no	up		1000	1169	951	1016	957	983		1033.53	1114.12	1079.86	945.26	944.04	907.73		U2OS_siPOLS_vs_U2OS_Control	-0.2067	0.0861	0.196	1169	no	down	NA
ENSG00000069974	RAB27A	protein_coding	949	818	734	617	561	592		987.66	896.11	821.97	584.66	516.73	507.91		XP_A_siPOLS_vs_XP_A_Control	-0.7503	8.51e-09	1.22e-07	949	no	down		507	497	437	274	213	223		524	473.67	496.21	254.92	210.11	205.92		U2OS_siPOLS_vs_U2OS_Control	-1.154	1.19e-12	2.3e-11	507	yes	down	NA
ENSG00000069998	HDHD5	protein_coding	1380	1600	1604	1537	1700	1825		1436.22	1752.78	1796.23	1456.44	1565.86	1565.76		XP_A_siPOLS_vs_XP_A_Control	-0.1194	0.329	0.577	1825	no	down		572	1021	754	744	792	892		591.18	973.07	856.17	692.2	781.27	823.7		U2OS_siPOLS_vs_U2OS_Control	-0.07569	0.671	0.808	1021	no	down	NA
ENSG00000070010	UFD1L	protein_coding	4268	3785	3627	4074	4035	4144		4441.87	4146.42	4061.67	3860.48	3716.62	3555.36		XP_A_siPOLS_vs_XP_A_Control	-0.1845	0.0695	0.189	4268	no	down		6988	6898	5803	4846	3979	4521		7222.31	6574.18	6589.32	4508.6	3925.1	4174.81		U2OS_siPOLS_vs_U2OS_Control	-0.6931	7.69e-10	1.06e-08	6988	no	down	NA
ENSG00000070018	LRP6	protein_coding	2346	2039	2005	3834	3826	4094		2441.57	2233.7	2245.29	3633.06	3524.11	3512.46		XP_A_siPOLS_vs_XP_A_Control	0.6244	8.02e-10	1.35e-08	4094	no	up		5514	4573	3866	5135	4332	4590		5698.88	4358.32	4389.85	4777.47	4273.32	4238.53		U2OS_siPOLS_vs_U2OS_Control	-0.1205	0.374	0.566	5514	no	down	NA
ENSG00000070047	PHRF1	protein_coding	1021	1522	1861	1473	1663	2255		1062.59	1667.33	2084.03	1395.8	1531.78	1934.68		XP_A_siPOLS_vs_XP_A_Control	0.01485	0.94	0.975	2255	no	up		553	1188	894	736	1036	1019		571.54	1132.23	1015.14	684.76	1021.97	940.97		U2OS_siPOLS_vs_U2OS_Control	-0.03855	0.86	0.929	1188	no	down	NA
ENSG00000070061	IKBKAP	protein_coding	4345	3749	3338	4127	4073	4045		4522.01	4106.98	3738.04	3910.7	3751.62	3470.42		XP_A_siPOLS_vs_XP_A_Control	-0.1519	0.181	0.389	4345	no	down		4969	4812	4105	4933	4263	4647		5135.61	4586.1	4661.24	4589.54	4205.25	4291.17		U2OS_siPOLS_vs_U2OS_Control	-0.1363	0.219	0.393	4969	no	down	NA
ENSG00000070081	NUCB2	protein_coding	2213	1837	1818	2778	2734	2820		2303.16	2012.41	2035.88	2632.4	2518.28	2419.43		XP_A_siPOLS_vs_XP_A_Control	0.253	0.0209	0.0719	2820	no	up		4772	4039	3545	3850	3409	3461		4932	3849.39	4025.36	3581.94	3362.82	3195.98		U2OS_siPOLS_vs_U2OS_Control	-0.3367	0.0092	0.0314	4772	no	down	NA
ENSG00000070087	PFN2	protein_coding	6135	5323	4899	7063	6740	6919		6384.93	5831.28	5486.12	6692.82	6208.19	5936.18		XP_A_siPOLS_vs_XP_A_Control	0.08954	0.409	0.657	7063	no	up		10406	9590	7987	11714	10025	10083		10754.9	9139.8	9069.26	10898.4	9889.2	9310.91		U2OS_siPOLS_vs_U2OS_Control	0.05543	0.647	0.792	11714	no	up	NA
ENSG00000070159	PTPN3	protein_coding	260	246	221	345	388	391		270.59	269.49	247.49	326.92	357.39	335.46		XP_A_siPOLS_vs_XP_A_Control	0.3724	0.0106	0.0406	391	no	up		813	826	675	1218	1115	1153		840.26	787.22	766.46	1133.2	1099.9	1064.71		U2OS_siPOLS_vs_U2OS_Control	0.4619	0.000177	0.000964	1218	no	up	NA
ENSG00000070182	SPTB	protein_coding	150	246	263	100	93	147		156.11	269.49	294.52	94.76	85.66	126.12		XP_A_siPOLS_vs_XP_A_Control	-1.229	3.16e-07	3.49e-06	263	yes	down		748	1188	1069	904	1007	1170		773.08	1132.23	1213.85	841.06	993.36	1080.41		U2OS_siPOLS_vs_U2OS_Control	-0.09755	0.577	0.738	1188	no	down	NA
ENSG00000070190	DAPP1	protein_coding	0	1	0	0	0	0		0	1.1	0	0	0	0		XP_A_siPOLS_vs_XP_A_Control	-3.447	0.471	0.703	1	no	down		22	14	7	1	6	3		22.74	13.34	7.95	0.93	5.92	2.77		U2OS_siPOLS_vs_U2OS_Control	-2.209	0.0101	0.0339	22	no	down	NA
ENSG00000070193	FGF10	protein_coding	0	0	0	0	0	0		0	0	0	0	0	0		XP_A_siPOLS_vs_XP_A_Control				0	no			2	4	2	9	8	16		2.07	3.81	2.27	8.37	7.89	14.77		U2OS_siPOLS_vs_U2OS_Control	1.919	0.0375	0.101	16	no	up	NA
ENSG00000070214	SLC44A1	protein_coding	3407	2861	2602	3534	3451	3336		3545.8	3134.19	2913.83	3348.78	3178.7	2862.13		XP_A_siPOLS_vs_XP_A_Control	-0.03127	0.792	0.91	3534	no	down		3541	3058	2837	3967	3366	3694		3659.73	2914.44	3221.42	3690.8	3320.4	3411.14		U2OS_siPOLS_vs_U2OS_Control	0.0896	0.472	0.656	3967	no	up	NA
ENSG00000070269	TMEM260	protein_coding	615	496	460	899	826	784		640.05	543.36	515.13	851.88	760.83	672.64		XP_A_siPOLS_vs_XP_A_Control	0.4271	0.00266	0.0125	899	no	up		596	476	446	796	626	689		615.98	453.65	506.43	740.58	617.52	636.24		U2OS_siPOLS_vs_U2OS_Control	0.3401	0.0329	0.0907	796	no	up	NA
ENSG00000070366	SMG6	protein_coding	2013	2105	2089	2589	2638	3109		2095.01	2306	2339.35	2453.31	2429.85	2667.38		XP_A_siPOLS_vs_XP_A_Control	0.164	0.128	0.302	3109	no	up		1075	1316	1024	1329	1297	1400		1111.04	1254.22	1162.75	1236.47	1279.43	1292.8		U2OS_siPOLS_vs_U2OS_Control	0.1102	0.359	0.551	1400	no	up	NA
ENSG00000070367	EXOC5	protein_coding	14160	11589	10147	12398	12395	11543		14736.9	12695.6	11363.1	11748.2	11417	9903.35		XP_A_siPOLS_vs_XP_A_Control	-0.2305	0.0652	0.18	14160	no	down		15151	12854	11730	13091	11843	11948		15659	12250.6	13319.4	12179.5	11682.6	11033.1		U2OS_siPOLS_vs_U2OS_Control	-0.2406	0.0513	0.13	15151	no	down	NA
ENSG00000070371	CLTCL1	protein_coding	945	886	877	1275	1271	1445		983.5	970.6	982.1	1208.18	1170.71	1239.74		XP_A_siPOLS_vs_XP_A_Control	0.3016	0.00547	0.0233	1445	no	up		1258	1299	1058	1025	904	1044		1300.18	1238.02	1201.36	953.63	891.75	964.06		U2OS_siPOLS_vs_U2OS_Control	-0.4126	0.000631	0.00305	1299	no	down	NA
ENSG00000070404	FSTL3	protein_coding	1464	1791	1971	1098	1233	1413		1523.64	1962.02	2207.21	1040.45	1135.71	1212.29		XP_A_siPOLS_vs_XP_A_Control	-0.7481	2.12e-07	2.42e-06	1971	no	down		2416	3948	3102	2141	2485	2646		2497.01	3762.66	3522.33	1991.93	2451.34	2443.39		U2OS_siPOLS_vs_U2OS_Control	-0.5064	0.00162	0.00701	3948	no	down	NA
ENSG00000070413	DGCR2	protein_coding	2161	2887	3183	2426	2699	3240		2249.04	3162.67	3564.46	2298.85	2486.04	2779.77		XP_A_siPOLS_vs_XP_A_Control	-0.2466	0.115	0.279	3240	no	down		1325	2416	1954	1112	1299	1560		1369.43	2302.58	2218.77	1034.58	1281.4	1440.55		U2OS_siPOLS_vs_U2OS_Control	-0.6491	0.000583	0.00284	2416	no	down	NA
ENSG00000070423	RNF126	protein_coding	229	410	517	321	468	547		238.33	449.15	578.96	304.18	431.07	469.3		XP_A_siPOLS_vs_XP_A_Control	-0.07179	0.859	0.946	547	no	down		131	332	252	182	287	348		135.39	316.41	286.15	169.33	283.11	321.35		U2OS_siPOLS_vs_U2OS_Control	0.06808	0.812	0.901	348	no	up	NA
ENSG00000070444	MNT	protein_coding	330	305	384	398	426	562		343.44	334.12	430.02	377.14	392.39	482.17		XP_A_siPOLS_vs_XP_A_Control	0.1778	0.266	0.504	562	no	up		89	104	94	139	147	180		91.98	99.12	106.74	129.32	145.01	166.22		U2OS_siPOLS_vs_U2OS_Control	0.5659	0.0125	0.0406	180	no	up	NA
ENSG00000070476	ZXDC	protein_coding	740	723	731	1118	1107	1221		770.15	792.04	818.61	1059.4	1019.65	1047.56		XP_A_siPOLS_vs_XP_A_Control	0.3933	0.000445	0.00256	1221	no	up		451	587	498	953	942	963		466.12	559.44	565.48	886.65	929.24	889.26		U2OS_siPOLS_vs_U2OS_Control	0.7658	2.83e-08	3.2e-07	963	no	up	NA
ENSG00000070495	JMJD6	protein_coding	2107	1970	1920	1964	2102	2165		2192.84	2158.11	2150.1	1861.06	1936.14	1857.47		XP_A_siPOLS_vs_XP_A_Control	-0.2013	0.0456	0.135	2165	no	down		1387	1736	1336	872	880	948		1433.51	1654.5	1517.03	811.29	868.08	875.41		U2OS_siPOLS_vs_U2OS_Control	-0.8503	7.29e-12	1.28e-10	1736	no	down	NA
ENSG00000070501	POLB	protein_coding	782	649	641	953	948	1013		813.86	710.97	717.82	903.05	873.2	869.11		XP_A_siPOLS_vs_XP_A_Control	0.2378	0.0465	0.137	1013	no	up		838	777	610	1102	1014	1051		866.1	740.52	692.66	1025.27	1000.26	970.52		U2OS_siPOLS_vs_U2OS_Control	0.3815	0.00485	0.0181	1102	no	up	NA
ENSG00000070540	WIPI1	protein_coding	928	798	742	747	744	809		965.81	874.2	830.92	707.85	685.3	694.08		XP_A_siPOLS_vs_XP_A_Control	-0.3561	0.00302	0.0139	928	no	down		2032	1985	1711	1188	1103	1116		2100.13	1891.81	1942.84	1105.28	1088.06	1030.54		U2OS_siPOLS_vs_U2OS_Control	-0.8804	6.56e-14	1.44e-12	2032	no	down	NA
ENSG00000070601	FRMPD1	protein_coding	2	2	1	1	1	2		2.08	2.19	1.12	0.95	0.92	1.72		XP_A_siPOLS_vs_XP_A_Control	-0.5844	0.699	0.853	2	no	down		11	13	13	26	28	19		11.37	12.39	14.76	24.19	27.62	17.55		U2OS_siPOLS_vs_U2OS_Control	0.85	0.108	0.233	28	no	up	NA
ENSG00000070610	GBA2	protein_coding	1554	1503	1499	1526	1560	1729		1617.31	1646.52	1678.65	1446.02	1436.91	1483.4		XP_A_siPOLS_vs_XP_A_Control	-0.1787	0.0838	0.218	1729	no	down		2625	3342	2753	2399	2438	2696		2713.02	3185.11	3126.04	2231.97	2404.98	2489.56		U2OS_siPOLS_vs_U2OS_Control	-0.3406	0.00446	0.0168	3342	no	down	NA
ENSG00000070614	NDST1	protein_coding	5137	5922	6311	5954	6492	7590		5346.28	6487.47	7067.33	5641.94	5979.76	6511.86		XP_A_siPOLS_vs_XP_A_Control	-0.05968	0.635	0.812	7590	no	down		4876	6885	5972	4203	4726	5140		5039.49	6561.79	6781.22	3910.36	4661.98	4746.41		U2OS_siPOLS_vs_U2OS_Control	-0.4649	0.00107	0.00484	6885	no	down	NA
ENSG00000070669	ASNS	protein_coding	924	780	656	1466	1520	1318		961.64	854.48	734.62	1389.17	1400.07	1130.78		XP_A_siPOLS_vs_XP_A_Control	0.6193	9.9e-06	8.31e-05	1520	no	up		2390	2090	1895	9584	8475	8573		2470.14	1991.89	2151.78	8916.71	8360.2	7916.54		U2OS_siPOLS_vs_U2OS_Control	1.93	7e-56	2.1e-53	9584	yes	up	NA
ENSG00000070718	AP3M2	protein_coding	1464	1275	1091	1424	1429	1379		1523.64	1396.75	1221.75	1349.37	1316.25	1183.12		XP_A_siPOLS_vs_XP_A_Control	-0.1065	0.393	0.641	1464	no	down		1159	1133	886	1631	1448	1471		1197.86	1079.81	1006.06	1517.44	1428.39	1358.36		U2OS_siPOLS_vs_U2OS_Control	0.3901	0.00212	0.00882	1631	no	up	NA
ENSG00000070729	CNGB1	protein_coding	2	0	2	2	2	1		2.08	0	2.24	1.9	1.84	0.86		XP_A_siPOLS_vs_XP_A_Control	0.08031	0.959	0.981	2	no	up		0	5	9	10	9	15		0	4.77	10.22	9.3	8.88	13.85		U2OS_siPOLS_vs_U2OS_Control	1.113	0.222	0.397	15	no	up	NA
ENSG00000070731	ST6GALNAC2	protein_coding	3	8	2	6	8	5		3.12	8.76	2.24	5.69	7.37	4.29		XP_A_siPOLS_vs_XP_A_Control	0.2945	0.733	0.872	8	no	up		0	0	0	0	0	0		0	0	0	0	0	0		U2OS_siPOLS_vs_U2OS_Control				0	no		NA
ENSG00000070748	CHAT	protein_coding	0	1	0	0	0	0		0	1.1	0	0	0	0		XP_A_siPOLS_vs_XP_A_Control	-3.447	0.471	0.703	1	no	down		2	7	4	0	0	2		2.07	6.67	4.54	0	0	1.85		U2OS_siPOLS_vs_U2OS_Control	-2.829	0.0889	0.2	7	no	down	NA
ENSG00000070756	PABPC1	protein_coding	16100	14203	15567	15246	15392	17325		16755.9	15559.2	17432.6	14446.9	14177.5	14864		XP_A_siPOLS_vs_XP_A_Control	-0.194	0.0487	0.142	17325	no	down		26059	24512	21840	29863	27041	28181		26932.8	23361.3	24799.4	27783.8	26674.7	26023.1		U2OS_siPOLS_vs_U2OS_Control	0.09998	0.354	0.546	29863	no	up	NA
ENSG00000070759	TESK2	protein_coding	196	207	154	325	362	394		203.98	226.77	172.46	307.97	333.44	338.03		XP_A_siPOLS_vs_XP_A_Control	0.6991	1.5e-05	0.000121	394	no	up		195	221	214	445	386	443		201.54	210.63	243	414.02	380.77	409.08		U2OS_siPOLS_vs_U2OS_Control	0.8795	9.46e-08	9.72e-07	445	no	up	NA
ENSG00000070761	CFAP20	protein_coding	1962	1848	1821	1390	1443	1505		2041.93	2024.46	2039.24	1317.15	1329.14	1291.22		XP_A_siPOLS_vs_XP_A_Control	-0.6329	5.61e-10	9.68e-09	1962	no	down		1882	1991	1643	1365	1256	1413		1945.1	1897.53	1865.63	1269.96	1238.99	1304.8		U2OS_siPOLS_vs_U2OS_Control	-0.5818	2.2e-07	2.12e-06	1991	no	down	NA
ENSG00000070770	CSNK2A2	protein_coding	3438	2829	2851	3316	3275	3366		3578.06	3099.13	3192.67	3142.2	3016.59	2887.87		XP_A_siPOLS_vs_XP_A_Control	-0.1258	0.244	0.479	3438	no	down		4667	4329	3846	4292	3631	3814		4823.48	4125.78	4367.14	3993.17	3581.82	3521.95		U2OS_siPOLS_vs_U2OS_Control	-0.263	0.0258	0.0742	4667	no	down	NA
ENSG00000070778	PTPN21	protein_coding	994	820	875	1414	1290	1399		1034.49	898.3	979.86	1339.89	1188.21	1200.28		XP_A_siPOLS_vs_XP_A_Control	0.3559	0.00274	0.0128	1414	no	up		1272	1218	1063	1675	1486	1632		1314.65	1160.82	1207.04	1558.38	1465.87	1507.03		U2OS_siPOLS_vs_U2OS_Control	0.2994	0.0121	0.0395	1675	no	up	NA
ENSG00000070785	EIF2B3	protein_coding	1674	1541	1390	1486	1476	1511		1742.2	1688.15	1556.58	1408.12	1359.54	1296.37		XP_A_siPOLS_vs_XP_A_Control	-0.2955	0.00716	0.0293	1674	no	down		2288	2130	1767	2322	1955	2220		2364.72	2030.01	2006.43	2160.33	1928.52	2050.01		U2OS_siPOLS_vs_U2OS_Control	-0.06034	0.623	0.774	2322	no	down	NA
ENSG00000070808	CAMK2A	protein_coding	36	32	33	36	47	45		37.47	35.06	36.95	34.11	43.29	38.61		XP_A_siPOLS_vs_XP_A_Control	0.08397	0.795	0.912	47	no	up		6	4	2	3	2	3		6.2	3.81	2.27	2.79	1.97	2.77		U2OS_siPOLS_vs_U2OS_Control	-0.7078	0.547	0.714	6	no	down	NA
ENSG00000070814	TCOF1	protein_coding	6600	7989	8116	6967	7673	8920		6868.88	8751.84	9088.65	6601.85	7067.57	7652.94		XP_A_siPOLS_vs_XP_A_Control	-0.2126	0.0964	0.244	8920	no	down		2550	4183	3246	2970	3349	3670		2635.5	3986.63	3685.84	2763.21	3303.63	3388.98		U2OS_siPOLS_vs_U2OS_Control	-0.1245	0.433	0.619	4183	no	down	NA
ENSG00000070831	CDC42	protein_coding	4322	3501	3288	8679	8929	8487		4498.07	3835.3	3682.05	8224.12	8224.47	7281.45		XP_A_siPOLS_vs_XP_A_Control	0.9817	3.88e-17	1.51e-15	8929	no	up		8382	7152	6475	12419	11134	11357		8663.05	6816.25	7352.38	11554.3	10983.2	10487.4		U2OS_siPOLS_vs_U2OS_Control	0.5325	1.53e-05	0.000105	12419	no	up	NA
ENSG00000070882	OSBPL3	protein_coding	1336	1211	1050	1075	1040	1070		1390.43	1326.63	1175.84	1018.66	957.94	918.01		XP_A_siPOLS_vs_XP_A_Control	-0.4279	0.00033	0.00196	1336	no	down		4647	3975	3672	1909	1618	1800		4802.81	3788.39	4169.56	1776.09	1596.08	1662.17		U2OS_siPOLS_vs_U2OS_Control	-1.342	4.99e-26	2.97e-24	4647	yes	down	NA
ENSG00000070886	EPHA8	protein_coding	0	0	0	0	0	0		0	0	0	0	0	0		XP_A_siPOLS_vs_XP_A_Control				0	no			3	1	3	12	9	10		3.1	0.95	3.41	11.16	8.88	9.23		U2OS_siPOLS_vs_U2OS_Control	1.994	0.0369	0.0996	12	no	up	NA
ENSG00000070950	RAD18	protein_coding	2963	2291	2222	2498	2410	2352		3083.71	2509.76	2488.29	2367.08	2219.84	2017.91		XP_A_siPOLS_vs_XP_A_Control	-0.2914	0.0197	0.0686	2963	no	down		1564	1412	1175	1793	1475	1432		1616.44	1345.71	1334.22	1668.16	1455.02	1322.35		U2OS_siPOLS_vs_U2OS_Control	0.04919	0.725	0.846	1793	no	up	NA
ENSG00000070961	ATP2B1	protein_coding	7243	6243	5382	6322	6277	6266		7538.07	6839.12	6027	5990.66	5781.72	5375.93		XP_A_siPOLS_vs_XP_A_Control	-0.2509	0.0301	0.0969	7243	no	down		5770	5200	4655	5859	5123	5236		5963.47	4955.89	5285.76	5451.06	5053.6	4835.06		U2OS_siPOLS_vs_U2OS_Control	-0.07913	0.506	0.683	5859	no	down	NA
ENSG00000071051	NCK2	protein_coding	672	812	864	658	749	786		699.38	889.54	967.55	623.51	689.9	674.35		XP_A_siPOLS_vs_XP_A_Control	-0.3624	0.0111	0.0422	864	no	down		2008	2709	2168	2337	2660	2668		2075.33	2581.83	2461.77	2174.29	2623.97	2463.7		U2OS_siPOLS_vs_U2OS_Control	0.02857	0.829	0.91	2709	no	up	NA
ENSG00000071054	MAP4K4	protein_coding	6682	5909	5865	7596	7848	8427		6954.22	6473.23	6567.88	7197.89	7228.76	7229.97		XP_A_siPOLS_vs_XP_A_Control	0.1151	0.228	0.457	8427	no	up		15127	15830	13334	19127	17656	19013		15634.2	15086.9	15140.8	17795.3	17416.8	17557.1		U2OS_siPOLS_vs_U2OS_Control	0.2024	0.0403	0.107	19127	no	up	NA
ENSG00000071073	MGAT4A	protein_coding	6	1	2	2	0	2		6.24	1.1	2.24	1.9	0	1.72		XP_A_siPOLS_vs_XP_A_Control	-1.412	0.311	0.557	6	no	down		480	412	374	315	296	305		496.09	392.66	424.68	293.07	291.99	281.65		U2OS_siPOLS_vs_U2OS_Control	-0.5995	0.000192	0.00104	480	no	down	NA
ENSG00000071082	RPL31	protein_coding	7827	6943	6306	8396	8583	8662		8145.86	7605.97	7061.74	7955.96	7905.77	7431.59		XP_A_siPOLS_vs_XP_A_Control	0.02995	0.773	0.899	8662	no	up		17633	18431	13835	25944	21478	23597		18224.2	17565.8	15709.7	24137.6	21187.1	21790.1		U2OS_siPOLS_vs_U2OS_Control	0.382	0.000816	0.00383	25944	no	up	NA
ENSG00000071127	WDR1	protein_coding	25750	27432	27689	24676	25667	29420		26799	30051.4	31007.4	23382.7	23641.8	25241		XP_A_siPOLS_vs_XP_A_Control	-0.2818	0.0066	0.0273	29420	no	down		9316	12312	9618	9718	9891	10846		9628.36	11734	10921.3	9041.38	9757.02	10015.5		U2OS_siPOLS_vs_U2OS_Control	-0.1641	0.163	0.318	12312	no	down	NA
ENSG00000071189	SNX13	protein_coding	4259	3524	3215	3555	3569	3424		4432.51	3860.5	3600.3	3368.68	3287.39	2937.63		XP_A_siPOLS_vs_XP_A_Control	-0.3102	0.00879	0.0347	4259	no	down		4511	3971	3374	3532	3130	3189		4662.25	3784.58	3831.18	3286.08	3087.6	2944.81		U2OS_siPOLS_vs_U2OS_Control	-0.3979	0.00151	0.00657	4511	no	down	NA
ENSG00000071203	MS4A12	protein_coding	0	0	0	0	0	0		0	0	0	0	0	0		XP_A_siPOLS_vs_XP_A_Control				0	no			6	1	0	0	0	0		6.2	0.95	0	0	0	0		U2OS_siPOLS_vs_U2OS_Control	-6.101	0.068	0.163	6	no	down	NA
ENSG00000071205	ARHGAP10	protein_coding	1128	1052	981	1189	1148	1221		1173.95	1152.45	1098.57	1126.68	1057.42	1047.56		XP_A_siPOLS_vs_XP_A_Control	-0.08408	0.447	0.694	1221	no	down		1120	1140	971	1290	1148	1233		1157.55	1086.48	1102.57	1200.18	1132.45	1138.59		U2OS_siPOLS_vs_U2OS_Control	0.05283	0.656	0.797	1290	no	up	NA
ENSG00000071242	RPS6KA2	protein_coding	48	52	59	69	70	85		49.96	56.97	66.07	65.38	64.48	72.93		XP_A_siPOLS_vs_XP_A_Control	0.2319	0.375	0.622	85	no	up		180	201	200	343	383	407		186.04	191.56	227.1	319.12	377.81	375.83		U2OS_siPOLS_vs_U2OS_Control	0.8286	2.39e-06	1.92e-05	407	no	up	NA
ENSG00000071243	ING3	protein_coding	629	481	467	582	606	575		654.62	526.93	522.97	551.5	558.18	493.32		XP_A_siPOLS_vs_XP_A_Control	-0.08956	0.524	0.743	629	no	down		741	611	568	736	653	656		765.85	582.32	644.97	684.76	644.15	605.77		U2OS_siPOLS_vs_U2OS_Control	-0.04264	0.775	0.878	741	no	down	NA
ENSG00000071246	VASH1	protein_coding	526	550	609	880	996	1063		547.43	602.52	681.98	833.88	917.41	912		XP_A_siPOLS_vs_XP_A_Control	0.5405	3.03e-05	0.000229	1063	no	up		370	546	467	699	733	862		382.41	520.37	530.28	650.33	723.07	795.99		U2OS_siPOLS_vs_U2OS_Control	0.5984	0.000279	0.00146	862	no	up	NA
ENSG00000071282	LMCD1	protein_coding	190	174	203	147	167	173		197.74	190.61	227.33	139.3	153.82	148.43		XP_A_siPOLS_vs_XP_A_Control	-0.4789	0.00627	0.0261	203	no	down		1104	1416	1260	803	809	992		1141.02	1349.53	1430.73	747.09	798.04	916.04		U2OS_siPOLS_vs_U2OS_Control	-0.6717	2.41e-06	1.93e-05	1416	no	down	NA
ENSG00000071462	WBSCR22	protein_coding	1257	1277	1211	1651	1631	1889		1308.21	1398.94	1356.13	1564.47	1502.31	1620.67		XP_A_siPOLS_vs_XP_A_Control	0.2063	0.0537	0.154	1889	no	up		2143	2868	2239	3266	3225	3612		2214.85	2733.36	2542.39	3038.6	3181.31	3335.42		U2OS_siPOLS_vs_U2OS_Control	0.3511	0.00418	0.0159	3612	no	up	NA
ENSG00000071537	SEL1L	protein_coding	6057	5130	4719	5205	5485	5314		6303.76	5619.85	5284.54	4932.2	5052.21	4559.16		XP_A_siPOLS_vs_XP_A_Control	-0.2428	0.0281	0.0914	6057	no	down		6597	5724	4935	5690	4857	4951		6818.2	5455.29	5603.7	5293.83	4791.21	4571.89		U2OS_siPOLS_vs_U2OS_Control	-0.2865	0.0249	0.0721	6597	no	down	NA
ENSG00000071539	TRIP13	protein_coding	8704	7881	7148	7245	7186	7114		9058.59	8633.53	8004.64	6865.28	6619	6103.48		XP_A_siPOLS_vs_XP_A_Control	-0.3917	0.000193	0.00122	8704	no	down		3464	3484	3090	1714	1499	1606		3580.15	3320.44	3508.7	1594.66	1478.69	1483.02		U2OS_siPOLS_vs_U2OS_Control	-1.192	8.71e-27	5.46e-25	3484	yes	down	NA
ENSG00000071553	ATP6AP1	protein_coding	1654	1903	1917	2068	2260	2433		1721.38	2084.71	2146.74	1959.61	2081.68	2087.4		XP_A_siPOLS_vs_XP_A_Control	0.04228	0.724	0.866	2433	no	up		2723	4035	3155	3134	3185	3786		2814.3	3845.58	3582.51	2915.79	3141.86	3496.09		U2OS_siPOLS_vs_U2OS_Control	-0.1004	0.478	0.661	4035	no	down	NA
ENSG00000071564	TCF3	protein_coding	1159	1747	2032	1021	1228	1561		1206.22	1913.82	2275.52	967.49	1131.11	1339.26		XP_A_siPOLS_vs_XP_A_Control	-0.6498	0.0007	0.00384	2032	no	down		1503	2532	2038	1394	1836	1886		1553.4	2413.14	2314.15	1296.94	1811.13	1741.58		U2OS_siPOLS_vs_U2OS_Control	-0.3731	0.0367	0.0991	2532	no	down	NA
ENSG00000071575	TRIB2	protein_coding	82	77	88	90	98	105		85.34	84.35	98.55	85.28	90.27	90.09		XP_A_siPOLS_vs_XP_A_Control	-0.01301	0.953	0.979	105	no	down		5403	5688	4952	7557	6478	7421		5584.16	5420.98	5623.01	7030.84	6390.25	6852.75		U2OS_siPOLS_vs_U2OS_Control	0.2861	0.00645	0.0232	7557	no	up	NA
ENSG00000071626	DAZAP1	protein_coding	2433	2857	3293	3139	3405	4105		2532.12	3129.81	3687.65	2974.48	3136.33	3521.9		XP_A_siPOLS_vs_XP_A_Control	0.04328	0.76	0.891	4105	no	up		1969	2736	2146	2886	2944	3231		2035.02	2607.56	2436.79	2685.06	2904.12	2983.59		U2OS_siPOLS_vs_U2OS_Control	0.276	0.0324	0.0894	3231	no	up	NA
ENSG00000071655	MBD3	protein_coding	679	1500	1868	865	1122	1515		706.66	1643.23	2091.87	819.66	1033.47	1299.8		XP_A_siPOLS_vs_XP_A_Control	-0.4943	0.301	0.545	1868	no	down		273	905	681	326	598	663		282.15	862.51	773.28	303.3	589.9	612.23		U2OS_siPOLS_vs_U2OS_Control	-0.3494	0.53	0.7	905	no	down	NA
ENSG00000071794	HLTF	protein_coding	5134	4103	3668	5664	5546	5230		5343.15	4494.78	4107.59	5367.14	5108.4	4487.1		XP_A_siPOLS_vs_XP_A_Control	0.1014	0.426	0.675	5664	no	up		3409	2980	2554	3874	3410	3503		3523.3	2840.1	2900.07	3604.27	3363.81	3234.76		U2OS_siPOLS_vs_U2OS_Control	0.1394	0.27	0.454	3874	no	up	NA
ENSG00000071859	FAM50A	protein_coding	1610	1630	1881	2023	2167	2506		1675.59	1785.64	2106.43	1916.97	1996.01	2150.03		XP_A_siPOLS_vs_XP_A_Control	0.1233	0.313	0.559	2506	no	up		1661	2467	2016	2005	2187	2388		1716.69	2351.19	2289.17	1865.4	2157.38	2205.14		U2OS_siPOLS_vs_U2OS_Control	-0.02964	0.839	0.916	2467	no	down	NA
ENSG00000071889	FAM3A	protein_coding	213	329	376	367	399	477		221.68	360.42	421.06	347.77	367.52	409.24		XP_A_siPOLS_vs_XP_A_Control	0.1664	0.404	0.653	477	no	up		117	338	224	189	276	324		120.92	322.13	254.35	175.84	272.26	299.19		U2OS_siPOLS_vs_U2OS_Control	0.09882	0.734	0.852	338	no	up	NA
ENSG00000071894	CPSF1	protein_coding	1237	2097	2339	2076	2539	3398		1287.39	2297.24	2619.31	1967.19	2338.66	2915.32		XP_A_siPOLS_vs_XP_A_Control	0.2192	0.521	0.741	3398	no	up		1109	2968	2282	2154	3214	3533		1146.18	2828.67	2591.22	2004.03	3170.46	3262.47		U2OS_siPOLS_vs_U2OS_Control	0.3617	0.414	0.601	3533	no	up	NA
ENSG00000071909	MYO3B	protein_coding	10	2	4	7	11	5		10.41	2.19	4.48	6.63	10.13	4.29		XP_A_siPOLS_vs_XP_A_Control	0.2899	0.72	0.864	11	no	up		3	7	0	5	3	1		3.1	6.67	0	4.65	2.96	0.92		U2OS_siPOLS_vs_U2OS_Control	-0.2166	0.873	0.937	7	no	down	NA
ENSG00000071967	CYBRD1	protein_coding	1892	1567	1460	2914	2864	2853		1969.08	1716.63	1634.97	2761.27	2638.02	2447.74		XP_A_siPOLS_vs_XP_A_Control	0.5602	1.59e-06	1.55e-05	2914	no	up		2597	2321	2014	3727	3213	3381		2684.08	2212.04	2286.9	3467.51	3169.48	3122.11		U2OS_siPOLS_vs_U2OS_Control	0.4422	0.000338	0.00174	3727	no	up	NA
ENSG00000071994	PDCD2	protein_coding	1912	1629	1441	1974	1931	1916		1989.89	1784.55	1613.7	1870.54	1778.64	1643.84		XP_A_siPOLS_vs_XP_A_Control	-0.02607	0.829	0.93	1974	no	down		4470	4074	3418	4531	3940	4171		4619.88	3882.75	3881.15	4215.53	3886.63	3851.61		U2OS_siPOLS_vs_U2OS_Control	-0.05099	0.671	0.808	4531	no	down	NA
ENSG00000072041	SLC6A15	protein_coding	90	65	57	149	176	175		93.67	71.21	63.83	141.19	162.11	150.14		XP_A_siPOLS_vs_XP_A_Control	0.9849	6.49e-06	5.62e-05	176	no	up		862	781	687	1927	1698	1674		890.9	744.34	780.09	1792.83	1675	1545.82		U2OS_siPOLS_vs_U2OS_Control	1.054	1.06e-15	2.79e-14	1927	yes	up	NA
ENSG00000072042	RDH11	protein_coding	2765	2371	2138	4736	4817	4596		2877.64	2597.4	2394.23	4487.78	4436.92	3943.15		XP_A_siPOLS_vs_XP_A_Control	0.7093	7.34e-10	1.24e-08	4817	no	up		5630	5020	4364	6254	5333	5787		5818.77	4784.34	4955.33	5818.56	5260.76	5343.87		U2OS_siPOLS_vs_U2OS_Control	0.07807	0.517	0.691	6254	no	up	NA
ENSG00000072062	PRKACA	protein_coding	594	607	855	700	691	884		618.2	664.96	957.47	663.31	636.48	758.43		XP_A_siPOLS_vs_XP_A_Control	-0.1217	0.464	0.703	884	no	down		273	270	216	207	179	230		282.15	257.32	245.27	192.59	176.58	212.39		U2OS_siPOLS_vs_U2OS_Control	-0.4321	0.0165	0.051	273	no	down	NA
ENSG00000072071	ADGRL1	protein_coding	283	393	494	402	547	696		294.53	430.53	553.2	380.93	503.84	597.14		XP_A_siPOLS_vs_XP_A_Control	0.2147	0.307	0.552	696	no	up		789	1641	1317	1178	1596	1729		815.45	1563.96	1495.46	1095.98	1574.38	1596.61		U2OS_siPOLS_vs_U2OS_Control	0.139	0.516	0.691	1729	no	up	NA
ENSG00000072110	ACTN1	protein_coding	45411	50665	53579	43103	45613	52527		47261	55502.8	60000.1	40843.9	42013.9	45065.7		XP_A_siPOLS_vs_XP_A_Control	-0.3475	0.00271	0.0127	53579	no	down		11422	17904	15044	18864	21688	23475		11805	17063.5	17082.5	17550.6	21394.2	21677.5		U2OS_siPOLS_vs_U2OS_Control	0.3998	0.00978	0.033	23475	no	up	NA
ENSG00000072121	ZFYVE26	protein_coding	3471	3120	3146	4884	5037	5660		3612.4	3417.92	3523.03	4628.02	4639.56	4856.01		XP_A_siPOLS_vs_XP_A_Control	0.4204	1.65e-05	0.000131	5660	no	up		4389	5093	3979	7800	6844	7617		4536.16	4853.91	4518.16	7256.92	6751.29	7033.74		U2OS_siPOLS_vs_U2OS_Control	0.5973	1.49e-08	1.75e-07	7800	no	up	NA
ENSG00000072133	RPS6KA6	protein_coding	976	817	727	1058	1019	929		1015.76	895.01	814.13	1002.55	938.6	797.04		XP_A_siPOLS_vs_XP_A_Control	0.006247	0.964	0.982	1058	no	up		583	472	401	357	292	291		602.55	449.84	455.34	332.14	288.04	268.72		U2OS_siPOLS_vs_U2OS_Control	-0.7623	1.29e-05	8.99e-05	583	no	down	NA
ENSG00000072134	EPN2	protein_coding	1241	1316	1322	2099	2332	2493		1291.56	1441.66	1480.43	1988.99	2148	2138.88		XP_A_siPOLS_vs_XP_A_Control	0.575	2.27e-07	2.58e-06	2493	no	up		693	860	754	772	805	854		716.24	819.63	856.17	718.25	794.1	788.61		U2OS_siPOLS_vs_U2OS_Control	-0.05585	0.68	0.815	860	no	down	NA
ENSG00000072135	PTPN18	protein_coding	261	254	298	584	542	645		271.63	278.25	333.71	553.39	499.23	553.38		XP_A_siPOLS_vs_XP_A_Control	0.8629	2.09e-09	3.29e-08	645	no	up		1000	1012	815	1447	1195	1362		1033.53	964.49	925.43	1346.25	1178.81	1257.71		U2OS_siPOLS_vs_U2OS_Control	0.3717	0.00301	0.012	1447	no	up	NA
ENSG00000072163	LIMS2	protein_coding	216	351	447	332	390	514		224.8	384.52	500.57	314.6	359.23	440.99		XP_A_siPOLS_vs_XP_A_Control	0.007994	0.972	0.986	514	no	up		65	107	90	69	81	98		67.18	101.98	102.2	64.2	79.9	90.5		U2OS_siPOLS_vs_U2OS_Control	-0.2098	0.456	0.64	107	no	down	NA
ENSG00000072182	ASIC4	protein_coding	2	3	3	4	2	6		2.08	3.29	3.36	3.79	1.84	5.15		XP_A_siPOLS_vs_XP_A_Control	0.3133	0.766	0.895	6	no	up		5	12	6	4	5	5		5.17	11.44	6.81	3.72	4.93	4.62		U2OS_siPOLS_vs_U2OS_Control	-0.8264	0.349	0.541	12	no	down	NA
ENSG00000072195	SPEG	protein_coding	540	753	921	651	738	899		562	824.9	1031.38	616.88	679.77	771.3		XP_A_siPOLS_vs_XP_A_Control	-0.2249	0.225	0.453	921	no	down		679	1247	990	940	1191	1230		701.77	1188.46	1124.15	874.55	1174.87	1135.82		U2OS_siPOLS_vs_U2OS_Control	0.0794	0.677	0.813	1247	no	up	NA
ENSG00000072201	LNX1	protein_coding	17	11	5	5	8	1		17.69	12.05	5.6	4.74	7.37	0.86		XP_A_siPOLS_vs_XP_A_Control	-1.463	0.0603	0.169	17	no	down		385	435	405	365	384	365		397.91	414.58	459.88	339.59	378.8	337.05		U2OS_siPOLS_vs_U2OS_Control	-0.2693	0.0795	0.184	435	no	down	NA
ENSG00000072210	ALDH3A2	protein_coding	1538	1278	1235	1401	1360	1369		1600.66	1400.03	1383.01	1327.57	1252.69	1174.54		XP_A_siPOLS_vs_XP_A_Control	-0.2238	0.0567	0.161	1538	no	down		1973	1763	1523	1526	1272	1405		2039.15	1680.24	1729.37	1419.75	1254.77	1297.41		U2OS_siPOLS_vs_U2OS_Control	-0.456	0.00042	0.00212	1973	no	down	NA
ENSG00000072274	TFRC	protein_coding	12272	10022	8945	10353	10100	9808		12772	10979	10017	9810.39	9303.07	8414.8		XP_A_siPOLS_vs_XP_A_Control	-0.2948	0.0149	0.0545	12272	no	down		38000	35606	28939	41967	36000	36908		39274.1	33934.5	32860.3	39045	35512.3	34081.8		U2OS_siPOLS_vs_U2OS_Control	0.03454	0.77	0.875	41967	no	up	NA
ENSG00000072310	SREBF1	protein_coding	752	1117	1335	1363	1724	1991		782.64	1223.66	1494.99	1291.56	1587.97	1708.18		XP_A_siPOLS_vs_XP_A_Control	0.3904	0.0399	0.122	1991	no	up		1690	3610	2728	2342	2867	3271		1746.67	3440.53	3097.65	2178.94	2828.16	3020.53		U2OS_siPOLS_vs_U2OS_Control	-0.04556	0.824	0.908	3610	no	down	NA
ENSG00000072364	AFF4	protein_coding	8833	7347	6815	6896	6943	7160		9192.85	8048.54	7631.74	6534.57	6395.17	6142.94		XP_A_siPOLS_vs_XP_A_Control	-0.3832	0.00044	0.00254	8833	no	down		12463	11068	9810	7951	6487	6783		12880.9	10548.4	11139.3	7397.41	6399.13	6263.61		U2OS_siPOLS_vs_U2OS_Control	-0.7851	3.3e-10	4.77e-09	12463	no	down	NA
ENSG00000072401	UBE2D1	protein_coding	632	471	437	1384	1326	1320		657.75	515.97	489.37	1311.46	1221.37	1132.5		XP_A_siPOLS_vs_XP_A_Control	1.139	5.25e-16	1.82e-14	1384	yes	up		1183	978	951	2445	2241	2223		1222.67	932.09	1079.86	2274.77	2210.64	2052.78		U2OS_siPOLS_vs_U2OS_Control	1.016	4.18e-14	9.43e-13	2445	yes	up	1
ENSG00000072415	MPP5	protein_coding	9277	7863	7031	6663	6679	6563		9654.94	8613.81	7873.62	6313.78	6152	5630.75		XP_A_siPOLS_vs_XP_A_Control	-0.5308	3.05e-06	2.79e-05	9277	no	down		13578	11734	10282	14645	12899	12946		14033.3	11183.1	11675.2	13625.3	12724.3	11954.7		U2OS_siPOLS_vs_U2OS_Control	0.05422	0.663	0.803	14645	no	up	NA
ENSG00000072422	RHOBTB1	protein_coding	872	779	655	885	924	921		907.52	853.38	733.5	838.62	851.09	790.17		XP_A_siPOLS_vs_XP_A_Control	-0.008978	0.943	0.976	924	no	down		4639	4441	3824	4872	4604	4711		4794.54	4232.52	4342.16	4532.78	4541.63	4350.26		U2OS_siPOLS_vs_U2OS_Control	0.005978	0.956	0.979	4872	no	up	NA
ENSG00000072501	SMC1A	protein_coding	7249	6307	6587	5826	5951	6640		7544.32	6909.24	7376.41	5520.65	5481.44	5696.81		XP_A_siPOLS_vs_XP_A_Control	-0.3866	7.54e-05	0.000525	7249	no	down		6234	5680	4490	3948	3280	3554		6443.02	5413.35	5098.41	3673.12	3235.57	3281.86		U2OS_siPOLS_vs_U2OS_Control	-0.7345	8.48e-09	1.03e-07	6234	no	down	NA
ENSG00000072506	HSD17B10	protein_coding	2929	3290	3105	3478	3614	4123		3048.32	3604.15	3477.12	3295.71	3328.84	3537.34		XP_A_siPOLS_vs_XP_A_Control	0.00475	0.965	0.983	4123	no	up		2432	3608	2827	3568	3641	4024		2513.54	3438.62	3210.06	3319.58	3591.68	3715.87		U2OS_siPOLS_vs_U2OS_Control	0.2139	0.12	0.253	4024	no	up	NA
ENSG00000072518	MARK2	protein_coding	668	759	824	1058	1186	1354		695.21	831.47	922.75	1002.55	1092.42	1161.67		XP_A_siPOLS_vs_XP_A_Control	0.4116	0.0024	0.0114	1354	no	up		446	567	468	724	823	909		460.95	540.38	531.42	673.59	811.85	839.4		U2OS_siPOLS_vs_U2OS_Control	0.6009	5.39e-05	0.000331	909	no	up	NA
ENSG00000072571	HMMR	protein_coding	3427	2821	2412	2239	2310	2133		3566.61	3090.37	2701.06	2121.65	2127.73	1830.01		XP_A_siPOLS_vs_XP_A_Control	-0.6226	1.57e-06	1.53e-05	3427	no	down		3523	3146	2654	2053	1801	1704		3641.13	2998.31	3013.62	1910.06	1776.6	1573.52		U2OS_siPOLS_vs_U2OS_Control	-0.8759	3.71e-11	5.99e-10	3523	no	down	NA
ENSG00000072609	CHFR	protein_coding	1	0	1	0	1	2		1.04	0	1.12	0	0.92	1.72		XP_A_siPOLS_vs_XP_A_Control	0.3003	0.89	0.959	2	no	up		237	274	268	487	488	590		244.95	261.14	304.31	453.09	481.39	544.82		U2OS_siPOLS_vs_U2OS_Control	0.8697	1.07e-07	1.09e-06	590	no	up	NA
ENSG00000072657	TRHDE	protein_coding	433	357	320	254	254	248		450.64	391.09	358.35	240.69	233.96	212.77		XP_A_siPOLS_vs_XP_A_Control	-0.8053	1.77e-07	2.05e-06	433	no	down		483	408	367	168	140	131		499.19	388.85	416.73	156.3	138.1	120.97		U2OS_siPOLS_vs_U2OS_Control	-1.651	5.45e-19	1.94e-17	483	yes	down	NA
ENSG00000072682	P4HA2	protein_coding	8277	7470	7240	8593	8781	9150		8614.2	8183.29	8107.67	8142.63	8088.14	7850.27		XP_A_siPOLS_vs_XP_A_Control	-0.04859	0.61	0.791	9150	no	down		5165	5965	5074	3479	3304	3593		5338.18	5684.97	5761.54	3236.77	3259.24	3317.87		U2OS_siPOLS_vs_U2OS_Control	-0.7742	1.54e-13	3.28e-12	5965	no	down	NA
ENSG00000072736	NFATC3	protein_coding	1706	1383	1365	1759	1929	1987		1775.5	1515.06	1528.59	1666.81	1776.79	1704.75		XP_A_siPOLS_vs_XP_A_Control	0.09512	0.404	0.653	1987	no	up		1769	1502	1322	1648	1380	1399		1828.31	1431.49	1501.13	1533.26	1361.31	1291.87		U2OS_siPOLS_vs_U2OS_Control	-0.1854	0.182	0.345	1769	no	down	NA
ENSG00000072756	TRNT1	protein_coding	1014	775	768	1005	1002	976		1055.31	849	860.04	952.33	922.94	837.36		XP_A_siPOLS_vs_XP_A_Control	-0.02791	0.831	0.932	1014	no	down		933	938	828	1550	1415	1494		964.28	893.97	940.2	1442.08	1395.83	1379.6		U2OS_siPOLS_vs_U2OS_Control	0.592	5.38e-07	4.87e-06	1550	no	up	NA
ENSG00000072778	ACADVL	protein_coding	12045	12485	12494	14619	14967	16361		12535.7	13677.1	13991.3	13852.8	13786	14037		XP_A_siPOLS_vs_XP_A_Control	0.05189	0.596	0.782	16361	no	up		4367	6323	5033	5325	5293	6114		4513.42	6026.17	5714.98	4954.24	5221.3	5645.83		U2OS_siPOLS_vs_U2OS_Control	-0.03899	0.771	0.876	6323	no	down	NA
ENSG00000072786	STK10	protein_coding	2320	2639	2691	2720	2811	3430		2414.51	2890.99	3013.5	2577.44	2589.2	2942.78		XP_A_siPOLS_vs_XP_A_Control	-0.03655	0.765	0.894	3430	no	down		1346	2079	1805	2382	2604	3017		1391.13	1981.4	2049.58	2216.15	2568.73	2785.98		U2OS_siPOLS_vs_U2OS_Control	0.4817	0.00257	0.0104	3017	no	up	NA
ENSG00000072803	FBXW11	protein_coding	5967	5215	4485	4465	4784	4539		6210.09	5712.96	5022.5	4230.98	4406.52	3894.25		XP_A_siPOLS_vs_XP_A_Control	-0.4354	0.000174	0.00111	5967	no	down		3620	3325	2821	2768	2536	2640		3741.38	3168.91	3203.25	2575.28	2501.65	2437.85		U2OS_siPOLS_vs_U2OS_Control	-0.4285	0.00028	0.00147	3620	no	down	NA
ENSG00000072818	ACAP1	protein_coding	22	22	23	36	21	44		22.9	24.1	25.76	34.11	19.34	37.75		XP_A_siPOLS_vs_XP_A_Control	0.3287	0.406	0.655	44	no	up		19	32	28	32	40	34		19.64	30.5	31.79	29.77	39.46	31.4		U2OS_siPOLS_vs_U2OS_Control	0.2962	0.476	0.659	40	no	up	NA
ENSG00000072832	CRMP1	protein_coding	0	1	0	0	0	0		0	1.1	0	0	0	0		XP_A_siPOLS_vs_XP_A_Control	-3.447	0.471	0.703	1	no	down		1144	1511	1209	1010	1060	1276		1182.36	1440.07	1372.82	939.68	1045.64	1178.29		U2OS_siPOLS_vs_U2OS_Control	-0.3368	0.016	0.0497	1511	no	down	NA
ENSG00000072840	EVC	protein_coding	788	761	858	1161	1208	1410		820.1	833.67	960.83	1100.15	1112.68	1209.71		XP_A_siPOLS_vs_XP_A_Control	0.389	0.00129	0.00661	1410	no	up		346	496	396	721	670	780		357.6	472.72	449.66	670.8	660.92	720.27		U2OS_siPOLS_vs_U2OS_Control	0.6808	8.66e-06	6.21e-05	780	no	up	NA
ENSG00000072849	DERL2	protein_coding	2172	1870	1751	3212	3161	3152		2260.49	2048.56	1960.85	3043.66	2911.58	2704.27		XP_A_siPOLS_vs_XP_A_Control	0.4656	2.75e-05	0.00021	3212	no	up		1433	1395	1105	1696	1512	1574		1481.05	1329.51	1254.73	1577.92	1491.52	1453.47		U2OS_siPOLS_vs_U2OS_Control	0.1537	0.212	0.385	1696	no	up	NA
ENSG00000072858	SIDT1	protein_coding	0	0	1	0	0	1		0	0	1.12	0	0	0.86		XP_A_siPOLS_vs_XP_A_Control	-0.342	0.923	0.972	1	no	down		1	0	1	4	7	4		1.03	0	1.14	3.72	6.91	3.69		U2OS_siPOLS_vs_U2OS_Control	2.762	0.0744	0.175	7	no	up	NA
ENSG00000072864	NDE1	protein_coding	2210	2232	2298	2294	2309	2478		2300.03	2445.13	2573.4	2173.77	2126.81	2126.01		XP_A_siPOLS_vs_XP_A_Control	-0.1874	0.071	0.192	2478	no	down		1042	1261	981	1008	913	1052		1076.94	1201.8	1113.93	937.82	900.63	971.45		U2OS_siPOLS_vs_U2OS_Control	-0.272	0.0271	0.0774	1261	no	down	NA
ENSG00000072952	MRVI1	protein_coding	2	0	0	1	0	2		2.08	0	0	0.95	0	1.72		XP_A_siPOLS_vs_XP_A_Control	0.342	0.882	0.955	2	no	up		13	14	15	12	13	20		13.44	13.34	17.03	11.16	12.82	18.47		U2OS_siPOLS_vs_U2OS_Control	-0.04103	0.943	0.973	20	no	down	NA
ENSG00000072954	TMEM38A	protein_coding	52	53	42	29	39	38		54.12	58.06	47.03	27.48	35.92	32.6		XP_A_siPOLS_vs_XP_A_Control	-0.7293	0.0188	0.0658	53	no	down		264	318	264	199	155	197		272.85	303.07	299.77	185.14	152.9	181.92		U2OS_siPOLS_vs_U2OS_Control	-0.7513	2.93e-05	0.000191	318	no	down	NA
ENSG00000072958	AP1M1	protein_coding	1580	1864	2006	1340	1460	1680		1644.37	2041.99	2246.41	1269.77	1344.8	1441.36		XP_A_siPOLS_vs_XP_A_Control	-0.5483	4.35e-05	0.000318	2006	no	down		1015	1726	1296	578	704	737		1049.03	1644.97	1471.61	537.76	694.46	680.57		U2OS_siPOLS_vs_U2OS_Control	-1.123	1.75e-10	2.64e-09	1726	yes	down	NA
ENSG00000073008	PVR	protein_coding	8196	8003	7828	7997	8338	8818		8529.9	8767.18	8766.14	7577.87	7680.1	7565.43		XP_A_siPOLS_vs_XP_A_Control	-0.1915	0.0394	0.12	8818	no	down		2562	3340	2711	3197	3196	3552		2647.9	3183.2	3078.35	2974.41	3152.71	3280.01		U2OS_siPOLS_vs_U2OS_Control	0.07839	0.515	0.69	3552	no	up	NA
ENSG00000073050	XRCC1	protein_coding	590	648	709	1138	1272	1475		614.04	709.88	793.97	1078.36	1171.63	1265.48		XP_A_siPOLS_vs_XP_A_Control	0.7319	4.27e-08	5.46e-07	1475	no	up		482	746	588	814	844	1021		498.16	710.98	667.68	757.32	832.57	942.82		U2OS_siPOLS_vs_U2OS_Control	0.4323	0.00836	0.0289	1021	no	up	NA
ENSG00000073060	SCARB1	protein_coding	1256	1342	1515	1381	1620	1955		1307.17	1470.14	1696.56	1308.62	1492.18	1677.3		XP_A_siPOLS_vs_XP_A_Control	0.001862	0.989	0.994	1955	no	up		1220	2021	1684	1520	1675	1948		1260.91	1926.12	1912.19	1414.17	1652.31	1798.84		U2OS_siPOLS_vs_U2OS_Control	-0.06772	0.69	0.822	2021	no	down	NA
ENSG00000073111	MCM2	protein_coding	7481	9206	9471	9817	10807	12307		7785.77	10085	10606	9302.48	9954.28	10558.8		XP_A_siPOLS_vs_XP_A_Control	0.06635	0.61	0.792	12307	no	up		3591	5990	4612	3077	3372	3608		3711.41	5708.8	5236.94	2862.76	3326.32	3331.72		U2OS_siPOLS_vs_U2OS_Control	-0.6225	7.68e-05	0.000455	5990	no	down	NA
ENSG00000073146	MOV10L1	protein_coding	4	1	0	0	0	2		4.16	1.1	0	0	0	1.72		XP_A_siPOLS_vs_XP_A_Control	-1.59	0.435	0.683	4	no	down		67	60	56	160	154	131		69.25	57.18	63.59	148.86	151.91	120.97		U2OS_siPOLS_vs_U2OS_Control	1.151	3.57e-06	2.75e-05	160	yes	up	NA
ENSG00000073150	PANX2	protein_coding	36	65	98	31	26	47		37.47	71.21	109.74	29.38	23.95	40.32		XP_A_siPOLS_vs_XP_A_Control	-1.216	0.000991	0.0052	98	yes	down		26	84	62	36	42	52		26.87	80.06	70.4	33.49	41.43	48.02		U2OS_siPOLS_vs_U2OS_Control	-0.5291	0.188	0.354	84	no	down	NA
ENSG00000073169	SELENOO	protein_coding	123	251	273	302	366	490		128.01	274.97	305.72	286.17	337.12	420.4		XP_A_siPOLS_vs_XP_A_Control	0.5605	0.0233	0.0786	490	no	up		99	256	180	96	150	159		102.32	243.98	204.39	89.32	147.97	146.82		U2OS_siPOLS_vs_U2OS_Control	-0.5208	0.0808	0.186	256	no	down	NA
ENSG00000073282	TP63	protein_coding	0	1	0	0	2	1		0	1.1	0	0	1.84	0.86		XP_A_siPOLS_vs_XP_A_Control	1.312	0.616	0.796	2	no	up		18	5	6	1	1	2		18.6	4.77	6.81	0.93	0.99	1.85		U2OS_siPOLS_vs_U2OS_Control	-2.998	0.00845	0.0291	18	no	down	NA
ENSG00000073331	ALPK1	protein_coding	240	188	207	341	368	377		249.78	205.95	231.81	323.13	338.96	323.45		XP_A_siPOLS_vs_XP_A_Control	0.5189	0.000666	0.00366	377	no	up		580	517	451	642	462	545		599.45	492.73	512.11	597.3	455.74	503.27		U2OS_siPOLS_vs_U2OS_Control	-0.04337	0.786	0.885	642	no	down	NA
ENSG00000073350	LLGL2	protein_coding	4	6	7	8	9	25		4.16	6.57	7.84	7.58	8.29	21.45		XP_A_siPOLS_vs_XP_A_Control	1.019	0.141	0.326	25	no	up		34	60	58	45	84	52		35.14	57.18	65.86	41.87	82.86	48.02		U2OS_siPOLS_vs_U2OS_Control	0.1265	0.731	0.85	84	no	up	NA
ENSG00000073417	PDE8A	protein_coding	1455	1251	1132	1240	1248	1237		1514.28	1370.45	1267.66	1175.01	1149.53	1061.29		XP_A_siPOLS_vs_XP_A_Control	-0.2949	0.013	0.0483	1455	no	down		2349	2164	1911	2192	2020	2013		2427.76	2062.41	2169.94	2039.38	1992.64	1858.86		U2OS_siPOLS_vs_U2OS_Control	-0.177	0.14	0.285	2349	no	down	NA
ENSG00000073464	CLCN4	protein_coding	2	1	0	0	0	0		2.08	1.1	0	0	0	0		XP_A_siPOLS_vs_XP_A_Control	-4.994	0.161	0.356	2	no	down		737	800	741	808	698	775		761.71	762.44	841.41	751.74	688.54	715.66		U2OS_siPOLS_vs_U2OS_Control	-0.1333	0.305	0.494	808	no	down	NA
ENSG00000073536	NLE1	protein_coding	1253	1507	1405	1504	1688	1825		1304.05	1650.9	1573.38	1425.17	1554.81	1565.76		XP_A_siPOLS_vs_XP_A_Control	0.005888	0.962	0.981	1825	no	up		651	935	781	1274	1371	1617		672.83	891.11	886.83	1185.3	1352.43	1493.18		U2OS_siPOLS_vs_U2OS_Control	0.7179	2.61e-06	2.07e-05	1617	no	up	NA
ENSG00000073578	SDHA	protein_coding	5089	5613	6280	7511	7944	9393		5296.32	6148.97	7032.62	7117.34	7317.19	8058.75		XP_A_siPOLS_vs_XP_A_Control	0.2838	0.0228	0.0773	9393	no	up		2050	2739	2196	2110	2235	2381		2118.74	2610.42	2493.56	1963.09	2204.73	2198.68		U2OS_siPOLS_vs_U2OS_Control	-0.1821	0.152	0.302	2739	no	down	NA
ENSG00000073584	SMARCE1	protein_coding	2800	2342	2099	1485	1455	1460		2914.07	2565.63	2350.55	1407.17	1340.19	1252.61		XP_A_siPOLS_vs_XP_A_Control	-0.9694	6.94e-16	2.37e-14	2800	no	down		2346	2199	1873	1338	1205	1276		2424.66	2095.77	2126.8	1244.84	1188.68	1178.29		U2OS_siPOLS_vs_U2OS_Control	-0.88	2.34e-13	4.84e-12	2346	no	down	NA
ENSG00000073605	GSDMB	protein_coding	335	252	275	155	146	187		348.65	276.06	307.96	146.88	134.48	160.44		XP_A_siPOLS_vs_XP_A_Control	-1.078	2.36e-10	4.3e-09	335	yes	down		177	129	87	97	97	92		182.93	122.94	98.79	90.25	95.69	84.96		U2OS_siPOLS_vs_U2OS_Control	-0.5808	0.0293	0.0823	177	no	down	NA
ENSG00000073614	KDM5A	protein_coding	12163	10367	9864	15812	16171	16238		12658.5	11356.9	11046.1	14983.3	14895	13931.4		XP_A_siPOLS_vs_XP_A_Control	0.3213	0.00187	0.00922	16238	no	up		5911	5439	4393	5588	4935	4992		6109.19	5183.67	4988.26	5198.93	4868.15	4609.75		U2OS_siPOLS_vs_U2OS_Control	-0.1497	0.221	0.396	5911	no	down	NA
ENSG00000073670	ADAM11	protein_coding	31	30	52	57	47	70		32.26	32.86	58.23	54.01	43.29	60.06		XP_A_siPOLS_vs_XP_A_Control	0.3555	0.273	0.513	70	no	up		57	100	78	85	116	116		58.91	95.31	88.57	79.08	114.43	107.12		U2OS_siPOLS_vs_U2OS_Control	0.3071	0.273	0.458	116	no	up	NA
ENSG00000073711	PPP2R3A	protein_coding	1500	1343	1230	1241	1171	1159		1561.11	1471.24	1377.41	1175.96	1078.6	994.37		XP_A_siPOLS_vs_XP_A_Control	-0.4412	0.000201	0.00126	1500	no	down		1536	1188	1257	636	584	581		1587.5	1132.23	1427.33	591.72	576.09	536.51		U2OS_siPOLS_vs_U2OS_Control	-1.283	2.05e-17	6.31e-16	1536	yes	down	NA
ENSG00000073712	FERMT2	protein_coding	11256	9562	8613	13589	13151	12985		11714.6	10475	9645.22	12876.8	12113.3	11140.5		XP_A_siPOLS_vs_XP_A_Control	0.1826	0.109	0.268	13589	no	up		11016	9278	8197	9934	8654	8849		11385.4	8842.45	9307.71	9242.34	8536.77	8171.41		U2OS_siPOLS_vs_U2OS_Control	-0.1867	0.145	0.291	11016	no	down	NA
ENSG00000073737	DHRS9	protein_coding	3	2	3	2	3	1		3.12	2.19	3.36	1.9	2.76	0.86		XP_A_siPOLS_vs_XP_A_Control	-0.6609	0.59	0.779	3	no	down		15	17	19	5	5	4		15.5	16.2	21.57	4.65	4.93	3.69		U2OS_siPOLS_vs_U2OS_Control	-2.004	0.00427	0.0162	19	no	down	NA
ENSG00000073756	PTGS2	protein_coding	5	3	2	5	2	5		5.2	3.29	2.24	4.74	1.84	4.29		XP_A_siPOLS_vs_XP_A_Control	0.01337	0.989	0.994	5	no	up		208	174	139	151	128	118		214.97	165.83	157.83	140.49	126.27	108.96		U2OS_siPOLS_vs_U2OS_Control	-0.5203	0.0184	0.056	208	no	down	NA
ENSG00000073792	IGF2BP2	protein_coding	2640	2469	2712	2285	2298	2742		2747.55	2704.76	3037.02	2165.24	2116.68	2352.51		XP_A_siPOLS_vs_XP_A_Control	-0.3555	0.00106	0.00554	2742	no	down		2704	2656	2275	3195	2748	3075		2794.66	2531.31	2583.27	2972.55	2710.78	2839.54		U2OS_siPOLS_vs_U2OS_Control	0.1079	0.336	0.529	3195	no	up	NA
ENSG00000073803	MAP3K13	protein_coding	940	708	719	1246	1212	1217		978.29	775.6	805.17	1180.7	1116.37	1044.13		XP_A_siPOLS_vs_XP_A_Control	0.3841	0.00315	0.0145	1246	no	up		1201	1124	1003	1547	1421	1457		1241.27	1071.23	1138.91	1439.29	1401.75	1345.43		U2OS_siPOLS_vs_U2OS_Control	0.2787	0.0226	0.0663	1547	no	up	NA
ENSG00000073849	ST6GAL1	protein_coding	25	15	13	26	23	27		26.02	16.43	14.56	24.64	21.19	23.16		XP_A_siPOLS_vs_XP_A_Control	0.2704	0.534	0.743	27	no	up		155	139	122	212	188	227		160.2	132.47	138.53	197.24	185.45	209.62		U2OS_siPOLS_vs_U2OS_Control	0.4587	0.0204	0.0611	227	no	up	NA
ENSG00000073905	VDAC1P1	processed_pseudogene	189	157	113	158	167	150		196.7	171.99	126.54	149.72	153.82	128.69		XP_A_siPOLS_vs_XP_A_Control	-0.1987	0.331	0.579	189	no	down		207	178	186	130	119	139		213.94	169.64	211.2	120.95	117.39	128.36		U2OS_siPOLS_vs_U2OS_Control	-0.696	0.000719	0.00342	207	no	down	NA
ENSG00000073910	FRY	protein_coding	38	28	23	68	72	81		39.55	30.67	25.76	64.44	66.32	69.49		XP_A_siPOLS_vs_XP_A_Control	1.058	0.000419	0.00242	81	yes	up		86	77	63	232	209	226		88.88	73.39	71.54	215.85	206.17	208.69		U2OS_siPOLS_vs_U2OS_Control	1.431	3.06e-11	4.99e-10	232	yes	up	1
ENSG00000073921	PICALM	protein_coding	5471	4431	3995	5739	5529	5656		5693.88	4854.1	4473.78	5438.21	5092.74	4852.58		XP_A_siPOLS_vs_XP_A_Control	0.03419	0.775	0.9	5739	no	up		7024	5991	5387	8598	7559	7807		7259.51	5709.75	6116.95	7999.36	7456.61	7209.19		U2OS_siPOLS_vs_U2OS_Control	0.248	0.0465	0.12	8598	no	up	NA
ENSG00000073969	NSF	protein_coding	2155	1838	1646	3314	3241	3148		2242.79	2013.5	1843.26	3140.31	2985.27	2700.84		XP_A_siPOLS_vs_XP_A_Control	0.5328	7.22e-06	6.2e-05	3314	no	up		2336	1939	1747	3190	2819	3028		2414.33	1847.97	1983.72	2967.89	2780.81	2796.14		U2OS_siPOLS_vs_U2OS_Control	0.4522	0.000557	0.00273	3190	no	up	NA
ENSG00000074047	GLI2	protein_coding	255	239	337	392	389	570		265.39	261.82	377.39	371.45	358.31	489.03		XP_A_siPOLS_vs_XP_A_Control	0.4317	0.0184	0.0648	570	no	up		442	609	521	759	760	768		456.82	580.41	591.6	706.15	749.71	709.19		U2OS_siPOLS_vs_U2OS_Control	0.4107	0.00554	0.0203	768	no	up	NA
ENSG00000074054	CLASP1	protein_coding	3084	2722	2668	2715	2718	2968		3209.64	2981.92	2987.74	2572.7	2503.54	2546.4		XP_A_siPOLS_vs_XP_A_Control	-0.2682	0.00753	0.0305	3084	no	down		4382	4441	3762	3981	3488	3673		4528.93	4232.52	4271.76	3703.82	3440.75	3391.75		U2OS_siPOLS_vs_U2OS_Control	-0.3068	0.00456	0.0172	4441	no	down	NA
ENSG00000074071	MRPS34	protein_coding	650	890	1232	933	1065	1459		676.48	974.98	1379.65	884.1	980.97	1251.75		XP_A_siPOLS_vs_XP_A_Control	0.04091	0.842	0.937	1459	no	up		676	1292	988	687	847	968		698.67	1231.35	1121.88	639.17	835.53	893.88		U2OS_siPOLS_vs_U2OS_Control	-0.3658	0.0657	0.158	1292	no	down	NA
ENSG00000074181	NOTCH3	protein_coding	10	14	16	13	11	18		10.41	15.34	17.92	12.32	10.13	15.44		XP_A_siPOLS_vs_XP_A_Control	-0.1981	0.708	0.857	18	no	down		247	486	325	191	229	266		255.28	463.18	369.04	177.7	225.9	245.63		U2OS_siPOLS_vs_U2OS_Control	-0.7451	0.000824	0.00386	486	no	down	NA
ENSG00000074201	CLNS1A	protein_coding	3206	2776	2670	3284	3375	3313		3336.61	3041.07	2989.98	3111.88	3108.7	2842.4		XP_A_siPOLS_vs_XP_A_Control	-0.04788	0.652	0.824	3375	no	down		5549	5457	4593	6400	5732	5949		5735.06	5200.82	5215.36	5954.4	5654.36	5493.47		U2OS_siPOLS_vs_U2OS_Control	0.08254	0.447	0.631	6400	no	up	NA
ENSG00000074211	PPP2R2C	protein_coding	0	1	1	0	0	1		0	1.1	1.12	0	0	0.86		XP_A_siPOLS_vs_XP_A_Control	-1.321	0.64	0.815	1	no	down		1306	1650	1364	587	669	663		1349.79	1572.54	1548.83	546.13	659.94	612.23		U2OS_siPOLS_vs_U2OS_Control	-1.298	9.69e-22	4.43e-20	1650	yes	down	NA
ENSG00000074219	TEAD2	protein_coding	501	525	558	535	625	660		521.41	575.13	624.87	506.96	575.68	566.25		XP_A_siPOLS_vs_XP_A_Control	-0.06135	0.645	0.819	660	no	down		1633	1856	1684	2096	1946	2206		1687.75	1768.87	1912.19	1950.07	1919.64	2037.08		U2OS_siPOLS_vs_U2OS_Control	0.138	0.232	0.409	2206	no	up	NA
ENSG00000074266	EED	protein_coding	732	596	507	813	801	799		761.82	652.91	567.76	770.39	737.8	685.5		XP_A_siPOLS_vs_XP_A_Control	0.1452	0.297	0.54	813	no	up		1339	1217	1082	1050	917	1007		1383.9	1159.87	1228.61	976.89	904.58	929.89		U2OS_siPOLS_vs_U2OS_Control	-0.424	0.000927	0.00429	1339	no	down	NA
ENSG00000074317	SNCB	protein_coding	3	2	0	0	1	2		3.12	2.19	0	0	0.92	1.72		XP_A_siPOLS_vs_XP_A_Control	-1	0.57	0.764	3	no	down		47	138	93	21	49	28		48.58	131.52	105.6	19.54	48.34	25.86		U2OS_siPOLS_vs_U2OS_Control	-1.613	8.26e-05	0.000486	138	yes	down	NA
ENSG00000074319	TSG101	protein_coding	1294	1105	1118	1359	1322	1386		1346.72	1210.51	1251.99	1287.77	1217.69	1189.12		XP_A_siPOLS_vs_XP_A_Control	-0.04438	0.69	0.849	1386	no	down		1610	1504	1216	1746	1685	1742		1663.98	1433.4	1380.77	1624.43	1662.18	1608.61		U2OS_siPOLS_vs_U2OS_Control	0.1283	0.299	0.488	1746	no	up	NA
ENSG00000074356	NCBP3	protein_coding	3406	3098	3127	3296	3257	3575		3544.76	3393.82	3501.75	3123.25	3000.01	3067.18		XP_A_siPOLS_vs_XP_A_Control	-0.184	0.0595	0.167	3575	no	down		1666	1687	1335	1848	1686	1705		1721.86	1607.8	1515.9	1719.33	1663.16	1574.44		U2OS_siPOLS_vs_U2OS_Control	0.03259	0.783	0.884	1848	no	up	NA
ENSG00000074370	ATP2A3	protein_coding	42	48	68	49	49	78		43.71	52.58	76.15	46.43	45.13	66.92		XP_A_siPOLS_vs_XP_A_Control	-0.1164	0.703	0.855	78	no	down		14	36	27	44	57	66		14.47	34.31	30.66	40.94	56.23	60.95		U2OS_siPOLS_vs_U2OS_Control	0.9916	0.0144	0.0457	66	no	up	NA
ENSG00000074410	CA12	protein_coding	688	583	608	998	1098	1116		716.03	638.67	680.87	945.69	1011.36	957.48		XP_A_siPOLS_vs_XP_A_Control	0.5176	1.11e-05	9.16e-05	1116	no	up		632	833	619	1181	1136	1181		653.19	793.9	702.88	1098.77	1120.61	1090.57		U2OS_siPOLS_vs_U2OS_Control	0.6219	2.12e-06	1.72e-05	1181	no	up	NA
ENSG00000074416	MGLL	protein_coding	1088	1337	1277	441	438	555		1132.32	1464.67	1430.04	417.89	403.44	476.16		XP_A_siPOLS_vs_XP_A_Control	-1.633	2.5e-31	2.49e-29	1337	yes	down		835	1248	1059	1159	1303	1433		863	1189.41	1202.5	1078.3	1285.35	1323.27		U2OS_siPOLS_vs_U2OS_Control	0.1798	0.253	0.435	1433	no	up	NA
ENSG00000074527	NTN4	protein_coding	3177	2688	2621	1452	1489	1549		3306.43	2944.67	2935.11	1375.9	1371.51	1328.97		XP_A_siPOLS_vs_XP_A_Control	-1.172	8.23e-28	6.54e-26	3177	yes	down		765	673	640	633	596	659		790.65	641.41	726.72	588.93	587.93	608.54		U2OS_siPOLS_vs_U2OS_Control	-0.2735	0.0498	0.127	765	no	down	NA
ENSG00000074582	BCS1L	protein_coding	590	731	635	1004	1039	1248		614.04	800.8	711.1	951.38	957.02	1070.73		XP_A_siPOLS_vs_XP_A_Control	0.4874	0.000274	0.00166	1248	no	up		686	932	759	1121	1164	1306		709	888.25	861.85	1042.95	1148.23	1206		U2OS_siPOLS_vs_U2OS_Control	0.4661	0.000831	0.00389	1306	no	up	NA
ENSG00000074590	NUAK1	protein_coding	2462	2311	2066	2271	2449	2563		2562.3	2531.67	2313.6	2151.97	2255.76	2198.93		XP_A_siPOLS_vs_XP_A_Control	-0.1652	0.113	0.274	2563	no	down		6041	6208	5333	6813	6073	6910		6243.55	5916.57	6055.63	6338.64	5990.74	6380.88		U2OS_siPOLS_vs_U2OS_Control	0.03868	0.709	0.835	6910	no	up	NA
ENSG00000074603	DPP8	protein_coding	3264	2618	2431	2413	2401	2272		3396.97	2867.98	2722.34	2286.53	2211.55	1949.27		XP_A_siPOLS_vs_XP_A_Control	-0.4795	0.000109	0.000736	3264	no	down		2554	2104	1983	2394	2102	2168		2639.63	2005.23	2251.7	2227.32	2073.53	2001.99		U2OS_siPOLS_vs_U2OS_Control	-0.1297	0.33	0.522	2554	no	down	NA
ENSG00000074621	SLC24A1	protein_coding	375	306	310	428	426	492		390.28	335.22	347.15	405.57	392.39	422.11		XP_A_siPOLS_vs_XP_A_Control	0.1855	0.183	0.39	492	no	up		456	438	356	406	408	439		471.29	417.44	404.24	377.73	402.47	405.38		U2OS_siPOLS_vs_U2OS_Control	-0.1254	0.403	0.592	456	no	down	NA
ENSG00000074657	ZNF532	protein_coding	1095	1028	998	913	918	1015		1139.61	1126.16	1117.6	865.15	845.57	870.82		XP_A_siPOLS_vs_XP_A_Control	-0.3902	0.000351	0.00207	1095	no	down		4798	5022	4394	3869	3391	3875		4958.88	4786.24	4989.4	3599.62	3345.07	3578.28		U2OS_siPOLS_vs_U2OS_Control	-0.4856	4.21e-06	3.2e-05	5022	no	down	NA
ENSG00000074660	SCARF1	protein_coding	11	17	17	8	12	18		11.45	18.62	19.04	7.58	11.05	15.44		XP_A_siPOLS_vs_XP_A_Control	-0.5179	0.334	0.583	18	no	down		6	8	6	66	90	96		6.2	7.62	6.81	61.4	88.78	88.65		U2OS_siPOLS_vs_U2OS_Control	3.529	1.82e-14	4.3e-13	96	yes	up	NA
ENSG00000074695	LMAN1	protein_coding	11065	9081	8114	7009	7134	6590		11515.8	9948.12	9086.41	6641.65	6571.1	5653.91		XP_A_siPOLS_vs_XP_A_Control	-0.6954	1.4e-08	1.94e-07	11065	no	down		12495	10833	9617	8495	7405	7552		12914	10324.5	10920.1	7903.53	7304.69	6973.72		U2OS_siPOLS_vs_U2OS_Control	-0.6228	4.56e-07	4.18e-06	12495	no	down	NA
ENSG00000074696	HACD3	protein_coding	12089	10437	9456	11827	11900	11752		12581.5	11433.6	10589.2	11207.1	10961	10082.7		XP_A_siPOLS_vs_XP_A_Control	-0.1017	0.35	0.597	12089	no	down		12332	11407	10226	10927	9707	10191		12745.5	10871.5	11611.6	10166.2	9575.51	9410.64		U2OS_siPOLS_vs_U2OS_Control	-0.2731	0.0143	0.0452	12332	no	down	NA
ENSG00000074755	ZZEF1	protein_coding	3606	3489	3550	2526	2762	3156		3752.9	3822.15	3975.45	2393.61	2544.07	2707.7		XP_A_siPOLS_vs_XP_A_Control	-0.5951	9.92e-09	1.41e-07	3606	no	down		1697	2129	1651	1460	1396	1413		1753.9	2029.05	1874.71	1358.35	1377.09	1304.8		U2OS_siPOLS_vs_U2OS_Control	-0.486	4.28e-05	0.000269	2129	no	down	NA
ENSG00000074800	ENO1	protein_coding	143949	150877	140698	149210	155755	162184		149813	165284	157560	141390	143465	139146		XP_A_siPOLS_vs_XP_A_Control	-0.1567	0.0997	0.251	162184	no	down		88362	118744	95090	90799	86691	98783		91324.8	113170	107975	84477.1	85516.7	91218.9		U2OS_siPOLS_vs_U2OS_Control	-0.2585	0.0282	0.0798	118744	no	down	NA
ENSG00000074842	MYDGF	protein_coding	1847	2102	2026	1879	1928	2142		1922.24	2302.71	2268.8	1780.52	1775.87	1837.74		XP_A_siPOLS_vs_XP_A_Control	-0.2674	0.019	0.0666	2142	no	down		1704	2512	1936	1510	1451	1713		1761.13	2394.07	2198.33	1404.87	1431.34	1581.83		U2OS_siPOLS_vs_U2OS_Control	-0.5242	0.000193	0.00105	2512	no	down	NA
ENSG00000074855	ANO8	protein_coding	87	144	158	200	226	255		90.54	157.75	176.94	189.52	208.17	218.78		XP_A_siPOLS_vs_XP_A_Control	0.5386	0.0154	0.0559	255	no	up		82	128	99	121	143	147		84.75	121.99	112.41	112.58	141.06	135.74		U2OS_siPOLS_vs_U2OS_Control	0.2858	0.233	0.41	147	no	up	NA
ENSG00000074935	TUBE1	protein_coding	392	278	223	540	544	607		407.97	304.55	249.73	511.7	501.08	520.78		XP_A_siPOLS_vs_XP_A_Control	0.6711	8.67e-05	0.000596	607	no	up		554	466	420	1147	1046	1113		572.58	444.12	476.91	1067.14	1031.83	1027.77		U2OS_siPOLS_vs_U2OS_Control	1.066	5.14e-14	1.14e-12	1147	yes	up	NA
ENSG00000074964	ARHGEF10L	protein_coding	441	616	744	706	787	936		458.97	674.82	833.16	669	724.9	803.04		XP_A_siPOLS_vs_XP_A_Control	0.1605	0.379	0.626	936	no	up		219	495	402	454	640	689		226.34	471.76	456.47	422.39	631.33	636.24		U2OS_siPOLS_vs_U2OS_Control	0.5495	0.0231	0.0675	689	no	up	NA
ENSG00000074966	TXK	protein_coding	14	16	9	23	29	26		14.57	17.53	10.08	21.79	26.71	22.31		XP_A_siPOLS_vs_XP_A_Control	0.7456	0.104	0.258	29	no	up		20	17	10	1	3	1		20.67	16.2	11.36	0.93	2.96	0.92		U2OS_siPOLS_vs_U2OS_Control	-3.344	0.000368	0.00188	20	no	down	NA
ENSG00000075043	KCNQ2	protein_coding	0	0	1	1	0	0		0	0	1.12	0.95	0	0		XP_A_siPOLS_vs_XP_A_Control	-0.2461	0.944	0.976	1	no	down		4	2	3	9	13	10		4.13	1.91	3.41	8.37	12.82	9.23		U2OS_siPOLS_vs_U2OS_Control	1.695	0.0572	0.142	13	no	up	NA
ENSG00000075073	TACR2	protein_coding	0	0	0	0	0	0		0	0	0	0	0	0		XP_A_siPOLS_vs_XP_A_Control				0	no			1	1	0	6	6	9		1.03	0.95	0	5.58	5.92	8.31		U2OS_siPOLS_vs_U2OS_Control	3.276	0.0233	0.068	9	no	up	NA
ENSG00000075089	ACTR6	protein_coding	538	396	363	1059	1081	924		559.92	433.81	406.5	1003.5	995.7	792.75		XP_A_siPOLS_vs_XP_A_Control	0.9944	1.57e-10	2.92e-09	1081	no	up		410	345	346	747	694	654		423.75	328.8	392.88	694.99	684.6	603.92		U2OS_siPOLS_vs_U2OS_Control	0.7931	2.82e-07	2.68e-06	747	no	up	NA
ENSG00000075131	TIPIN	protein_coding	1348	1167	1074	1603	1543	1604		1402.92	1278.43	1202.71	1518.98	1421.25	1376.16		XP_A_siPOLS_vs_XP_A_Control	0.1519	0.187	0.398	1604	no	up		1011	933	753	1038	909	850		1044.9	889.2	855.03	965.73	896.69	784.91		U2OS_siPOLS_vs_U2OS_Control	-0.0755	0.597	0.753	1038	no	down	NA
ENSG00000075142	SRI	protein_coding	815	727	664	1648	1584	1607		848.2	796.42	743.58	1561.63	1459.02	1378.73		XP_A_siPOLS_vs_XP_A_Control	0.8809	6.98e-14	1.91e-12	1648	no	up		3444	3377	2734	3992	3636	3945		3559.48	3218.47	3104.46	3714.06	3586.75	3642.92		U2OS_siPOLS_vs_U2OS_Control	0.1471	0.186	0.352	3992	no	up	NA
ENSG00000075151	EIF4G3	protein_coding	5824	5055	5349	4578	4764	5104		6061.26	5537.69	5990.04	4338.06	4388.1	4378.99		XP_A_siPOLS_vs_XP_A_Control	-0.4245	1.56e-05	0.000124	5824	no	down		2958	2496	2130	3598	3152	3466		3057.18	2378.83	2418.62	3347.49	3109.3	3200.6		U2OS_siPOLS_vs_U2OS_Control	0.2981	0.0227	0.0664	3598	no	up	NA
ENSG00000075188	NUP37	protein_coding	1905	1543	1359	1671	1622	1625		1982.61	1690.34	1521.87	1583.42	1494.02	1394.17		XP_A_siPOLS_vs_XP_A_Control	-0.2167	0.09	0.232	1905	no	down		1152	1057	892	954	826	892		1190.63	1007.38	1012.87	887.58	814.81	823.7		U2OS_siPOLS_vs_U2OS_Control	-0.346	0.00869	0.0299	1152	no	down	NA
ENSG00000075213	SEMA3A	protein_coding	42	31	39	87	71	85		43.71	33.96	43.67	82.44	65.4	72.93		XP_A_siPOLS_vs_XP_A_Control	0.8624	0.002	0.00975	87	no	up		355	360	360	137	121	142		366.9	343.1	408.78	127.46	119.36	131.13		U2OS_siPOLS_vs_U2OS_Control	-1.564	2.31e-18	7.73e-17	360	yes	down	NA
ENSG00000075218	GTSE1	protein_coding	1565	1618	1606	1940	2022	2123		1628.76	1772.5	1798.47	1838.32	1862.46	1821.43		XP_A_siPOLS_vs_XP_A_Control	0.08694	0.409	0.657	2123	no	up		2258	2805	2139	1656	1470	1702		2333.71	2673.32	2428.84	1540.7	1450.09	1571.67		U2OS_siPOLS_vs_U2OS_Control	-0.7048	1.92e-09	2.53e-08	2805	no	down	NA
ENSG00000075223	SEMA3C	protein_coding	3466	2842	2532	1349	1413	1353		3607.2	3113.37	2835.44	1278.3	1301.51	1160.81		XP_A_siPOLS_vs_XP_A_Control	-1.353	5.16e-28	4.19e-26	3466	yes	down		10743	8983	8194	1828	1513	1698		11103.2	8561.3	9304.31	1700.72	1492.51	1567.98		U2OS_siPOLS_vs_U2OS_Control	-2.605	5.78e-89	4.51e-86	10743	yes	down	2
ENSG00000075234	TTC38	protein_coding	333	395	382	310	340	403		346.57	432.72	427.78	293.75	313.17	345.76		XP_A_siPOLS_vs_XP_A_Control	-0.3401	0.0251	0.0835	403	no	down		554	678	618	325	357	428		572.58	646.17	701.74	302.37	352.16	395.23		U2OS_siPOLS_vs_U2OS_Control	-0.871	5.32e-08	5.73e-07	678	no	down	NA
ENSG00000075239	ACAT1	protein_coding	1721	1612	1415	1905	1935	1821		1791.11	1765.92	1584.58	1805.16	1782.32	1562.33		XP_A_siPOLS_vs_XP_A_Control	0.001967	0.986	0.993	1935	no	up		3294	2987	2537	1921	1698	1805		3404.45	2846.78	2880.77	1787.25	1675	1666.79		U2OS_siPOLS_vs_U2OS_Control	-0.8322	9.66e-12	1.67e-10	3294	no	down	NA
ENSG00000075240	GRAMD4	protein_coding	100	174	152	399	432	452		104.07	190.61	170.22	378.09	397.91	387.79		XP_A_siPOLS_vs_XP_A_Control	1.326	1.04e-11	2.25e-10	452	yes	up		224	276	278	575	632	686		231.51	263.04	315.67	534.97	623.44	633.47		U2OS_siPOLS_vs_U2OS_Control	1.147	6.39e-12	1.13e-10	686	yes	up	1
ENSG00000075275	CELSR1	protein_coding	2	7	13	2	4	11		2.08	7.67	14.56	1.9	3.68	9.44		XP_A_siPOLS_vs_XP_A_Control	-0.6753	0.432	0.681	13	no	down		12	13	9	5	4	5		12.4	12.39	10.22	4.65	3.95	4.62		U2OS_siPOLS_vs_U2OS_Control	-1.406	0.0708	0.168	13	no	down	NA
ENSG00000075292	ZNF638	protein_coding	4798	4046	3711	5909	5876	6024		4993.47	4432.34	4155.74	5599.3	5412.36	5168.31		XP_A_siPOLS_vs_XP_A_Control	0.2524	0.0217	0.0743	6024	no	up		12329	10754	9646	14352	12563	12659		12742.4	10249.2	10953.1	13352.7	12392.8	11689.7		U2OS_siPOLS_vs_U2OS_Control	0.1412	0.248	0.429	14352	no	up	NA
ENSG00000075303	SLC25A40	protein_coding	380	303	302	465	409	434		395.48	331.93	338.19	440.63	376.73	372.35		XP_A_siPOLS_vs_XP_A_Control	0.1578	0.286	0.528	465	no	up		599	506	471	501	388	394		619.08	482.25	534.82	466.12	382.74	363.83		U2OS_siPOLS_vs_U2OS_Control	-0.4316	0.00878	0.0302	599	no	down	NA
ENSG00000075336	TIMM21	protein_coding	1147	977	834	1066	1044	1040		1193.73	1070.29	933.95	1010.13	961.62	892.27		XP_A_siPOLS_vs_XP_A_Control	-0.1597	0.216	0.44	1147	no	down		2214	2118	1800	2358	2118	2216		2288.23	2018.57	2043.9	2193.82	2089.31	2046.31		U2OS_siPOLS_vs_U2OS_Control	-0.004824	0.967	0.983	2358	no	down	NA
ENSG00000075340	ADD2	protein_coding	1	1	1	2	0	2		1.04	1.1	1.12	1.9	0	1.72		XP_A_siPOLS_vs_XP_A_Control	0.1522	0.932	0.973	2	no	up		478	574	474	1046	1003	1092		494.03	547.05	538.23	973.17	989.41	1008.38		U2OS_siPOLS_vs_U2OS_Control	0.9116	1.36e-12	2.6e-11	1092	no	up	NA
ENSG00000075391	RASAL2	protein_coding	2541	2239	2123	2356	2386	2631		2644.52	2452.8	2377.43	2232.52	2197.74	2257.27		XP_A_siPOLS_vs_XP_A_Control	-0.1606	0.12	0.289	2631	no	down		3484	3283	2804	3789	3539	3693		3600.82	3128.88	3183.95	3525.19	3491.06	3410.22		U2OS_siPOLS_vs_U2OS_Control	0.07277	0.519	0.693	3789	no	up	NA
ENSG00000075399	VPS9D1	protein_coding	352	472	520	465	584	673		366.34	517.07	582.32	440.63	537.92	577.4		XP_A_siPOLS_vs_XP_A_Control	0.08745	0.619	0.799	673	no	up		125	308	253	257	331	366		129.19	293.54	287.28	239.11	326.52	337.97		U2OS_siPOLS_vs_U2OS_Control	0.3478	0.185	0.35	366	no	up	NA
ENSG00000075407	ZNF37A	protein_coding	1510	1149	1073	928	985	982		1571.52	1258.71	1201.59	879.36	907.28	842.51		XP_A_siPOLS_vs_XP_A_Control	-0.6173	2.88e-06	2.66e-05	1510	no	down		2095	1847	1681	1354	1284	1225		2165.24	1760.29	1908.78	1259.73	1266.61	1131.2		U2OS_siPOLS_vs_U2OS_Control	-0.6737	1.81e-07	1.76e-06	2095	no	down	NA
ENSG00000075413	MARK3	protein_coding	3216	2886	2689	4008	4013	4222		3347.02	3161.58	3011.26	3797.94	3696.36	3622.28		XP_A_siPOLS_vs_XP_A_Control	0.2236	0.0275	0.0898	4222	no	up		2399	2187	1961	3211	2826	3114		2479.44	2084.33	2226.72	2987.43	2787.72	2875.55		U2OS_siPOLS_vs_U2OS_Control	0.3494	0.00304	0.0121	3211	no	up	NA
ENSG00000075415	SLC25A3	protein_coding	15737	13593	11968	13740	13886	12940		16378.1	14891	13402.3	13019.9	12790.3	11101.9		XP_A_siPOLS_vs_XP_A_Control	-0.2753	0.0185	0.0651	15737	no	down		16418	14996	12888	16945	14451	15767		16968.5	14292	14634.4	15765.2	14255.2	14559.7		U2OS_siPOLS_vs_U2OS_Control	-0.04192	0.717	0.841	16945	no	down	NA
ENSG00000075420	FNDC3B	protein_coding	5928	4995	4872	7417	7600	7970		6169.5	5471.96	5455.88	7028.27	7000.33	6837.89		XP_A_siPOLS_vs_XP_A_Control	0.2873	0.00488	0.0211	7970	no	up		5452	4894	4139	5500	4697	4992		5634.8	4664.25	4699.84	5117.06	4633.38	4609.75		U2OS_siPOLS_vs_U2OS_Control	-0.06277	0.607	0.761	5500	no	down	NA
ENSG00000075426	FOSL2	protein_coding	7189	7354	7406	7842	8480	9169		7481.87	8056.21	8293.56	7430.99	7810.89	7866.57		XP_A_siPOLS_vs_XP_A_Control	-0.0444	0.655	0.826	9169	no	down		7991	9661	7488	10944	11122	12229		8258.94	9207.47	8502.64	10182	10971.3	11292.6		U2OS_siPOLS_vs_U2OS_Control	0.3212	0.00314	0.0124	12229	no	up	NA
ENSG00000075539	FRYL	protein_coding	6094	5260	4703	6689	6855	6873		6342.26	5762.26	5266.63	6338.42	6314.11	5896.71		XP_A_siPOLS_vs_XP_A_Control	0.09456	0.387	0.635	6873	no	up		8324	7572	6143	7188	6139	6391		8603.1	7216.53	6975.39	6687.53	6055.84	5901.62		U2OS_siPOLS_vs_U2OS_Control	-0.2899	0.0189	0.0573	8324	no	down	NA
ENSG00000075568	TMEM131	protein_coding	1676	1490	1545	1555	1579	1714		1744.28	1632.28	1730.16	1473.5	1454.41	1470.53		XP_A_siPOLS_vs_XP_A_Control	-0.2154	0.0387	0.118	1714	no	down		2582	2103	1856	2049	1687	1835		2668.57	2004.28	2107.49	1906.34	1664.15	1694.49		U2OS_siPOLS_vs_U2OS_Control	-0.3648	0.00934	0.0318	2582	no	down	NA
ENSG00000075618	FSCN1	protein_coding	785	1362	1563	816	993	1261		816.98	1492.05	1750.32	773.23	914.65	1081.88		XP_A_siPOLS_vs_XP_A_Control	-0.5513	0.112	0.274	1563	no	down		925	2348	1847	1343	1951	2142		956.01	2237.77	2097.27	1249.49	1924.57	1977.98		U2OS_siPOLS_vs_U2OS_Control	-0.03843	0.927	0.966	2348	no	down	NA
ENSG00000075624	ACTB	protein_coding	142851	167934	175667	137972	148531	168857		148671	183969	196720	130741	136811	144871		XP_A_siPOLS_vs_XP_A_Control	-0.3601	0.00326	0.0149	175667	no	down		107499	154701	123363	113843	120588	133161		111103	147439	140079	105917	118955	122964		U2OS_siPOLS_vs_U2OS_Control	-0.1966	0.137	0.28	154701	no	down	NA
ENSG00000075643	MOCOS	protein_coding	308	242	243	284	304	254		320.55	265.11	272.12	269.12	280.01	217.92		XP_A_siPOLS_vs_XP_A_Control	-0.163	0.324	0.572	308	no	down		394	439	420	639	599	588		407.21	418.39	476.91	594.51	590.89	542.98		U2OS_siPOLS_vs_U2OS_Control	0.4089	0.00472	0.0177	639	no	up	NA
ENSG00000075651	PLD1	protein_coding	772	677	602	964	994	1058		803.45	741.64	674.15	913.48	915.57	907.71		XP_A_siPOLS_vs_XP_A_Control	0.302	0.0124	0.0464	1058	no	up		1763	1613	1336	1424	1275	1240		1822.11	1537.28	1517.03	1324.85	1257.73	1145.05		U2OS_siPOLS_vs_U2OS_Control	-0.3877	0.00309	0.0122	1763	no	down	NA
ENSG00000075673	ATP12A	protein_coding	1	1	1	0	0	0		1.04	1.1	1.12	0	0	0		XP_A_siPOLS_vs_XP_A_Control	-5.021	0.142	0.326	1	no	down		8	2	2	6	3	0		8.27	1.91	2.27	5.58	2.96	0		U2OS_siPOLS_vs_U2OS_Control	-0.5444	0.675	0.811	8	no	down	NA
ENSG00000075702	WDR62	protein_coding	1505	1849	1980	1912	1993	2473		1566.31	2025.56	2217.29	1811.79	1835.74	2121.72		XP_A_siPOLS_vs_XP_A_Control	-0.009563	0.946	0.976	2473	no	down		711	1204	918	914	958	1010		734.84	1147.48	1042.39	850.36	945.02	932.66		U2OS_siPOLS_vs_U2OS_Control	-0.1007	0.545	0.712	1204	no	down	NA
ENSG00000075711	DLG1	protein_coding	3170	2693	2592	3834	3647	3723		3299.14	2950.15	2902.64	3633.06	3359.24	3194.16		XP_A_siPOLS_vs_XP_A_Control	0.1543	0.161	0.356	3834	no	up		6324	5437	4776	7183	6364	6348		6536.04	5181.76	5423.16	6682.88	6277.79	5861.91		U2OS_siPOLS_vs_U2OS_Control	0.135	0.285	0.472	7183	no	up	NA
ENSG00000075785	RAB7A	protein_coding	3882	3776	3955	3110	3204	3800		4040.15	4136.56	4428.98	2947	2951.19	3260.22		XP_A_siPOLS_vs_XP_A_Control	-0.4608	1.09e-05	9.02e-05	3955	no	down		2765	2624	2098	2266	1913	2068		2857.71	2500.82	2382.28	2108.23	1887.09	1909.65		U2OS_siPOLS_vs_U2OS_Control	-0.3906	0.00154	0.0067	2765	no	down	NA
ENSG00000075790	BCAP29	protein_coding	2511	2023	1739	1155	1127	1121		2613.3	2216.17	1947.41	1094.47	1038.08	961.77		XP_A_siPOLS_vs_XP_A_Control	-1.131	1.07e-17	4.38e-16	2511	yes	down		3938	3378	3075	2288	2034	1868		4070.04	3219.42	3491.67	2128.7	2006.45	1724.96		U2OS_siPOLS_vs_U2OS_Control	-0.8795	8.17e-11	1.28e-09	3938	no	down	NA
ENSG00000075826	SEC31B	protein_coding	106	80	79	163	154	168		110.32	87.64	88.47	154.46	141.85	144.14		XP_A_siPOLS_vs_XP_A_Control	0.6189	0.00232	0.0111	168	no	up		92	115	81	215	162	200		95.08	109.6	91.98	200.03	159.81	184.69		U2OS_siPOLS_vs_U2OS_Control	0.8746	5.97e-05	0.000362	215	no	up	NA
ENSG00000075856	SART3	protein_coding	2821	2784	2627	3230	3397	3619		2935.92	3049.84	2941.83	3060.71	3128.96	3104.93		XP_A_siPOLS_vs_XP_A_Control	0.05814	0.551	0.747	3619	no	up		2218	2499	2065	2647	2523	2682		2292.37	2381.69	2344.81	2462.7	2488.82	2476.63		U2OS_siPOLS_vs_U2OS_Control	0.08173	0.443	0.628	2682	no	up	NA
ENSG00000075884	ARHGAP15	protein_coding	1	0	0	2	1	0		1.04	0	0	1.9	0.92	0		XP_A_siPOLS_vs_XP_A_Control	1.394	0.593	0.781	2	no	up		19	6	16	77	53	70		19.64	5.72	18.17	71.64	52.28	64.64		U2OS_siPOLS_vs_U2OS_Control	2.131	1.31e-06	1.1e-05	77	yes	up	NA
ENSG00000075886	TUBA3D	protein_coding	0	0	0	0	0	0		0	0	0	0	0	0		XP_A_siPOLS_vs_XP_A_Control				0	no			3	6	4	18	29	25		3.1	5.72	4.54	16.75	28.61	23.09		U2OS_siPOLS_vs_U2OS_Control	2.35	0.000513	0.00253	29	no	up	NA
ENSG00000075891	PAX2	protein_coding	0	0	0	0	0	0		0	0	0	0	0	0		XP_A_siPOLS_vs_XP_A_Control				0	no			8	3	4	9	7	6		8.27	2.86	4.54	8.37	6.91	5.54		U2OS_siPOLS_vs_U2OS_Control	0.4136	0.641	0.787	9	no	up	NA
ENSG00000075914	EXOSC7	protein_coding	876	841	826	1429	1539	1562		911.69	921.3	924.99	1354.1	1417.57	1340.12		XP_A_siPOLS_vs_XP_A_Control	0.5761	1.03e-07	1.23e-06	1562	no	up		794	959	796	1609	1484	1700		820.62	913.98	903.86	1496.97	1463.9	1569.83		U2OS_siPOLS_vs_U2OS_Control	0.7801	1.24e-10	1.91e-09	1700	no	up	NA
ENSG00000075945	KIFAP3	protein_coding	634	592	451	989	991	975		659.83	648.53	505.05	937.17	912.81	836.5		XP_A_siPOLS_vs_XP_A_Control	0.5663	3.99e-05	0.000294	991	no	up		732	703	610	1615	1509	1504		756.54	670	692.66	1502.55	1488.56	1388.83		U2OS_siPOLS_vs_U2OS_Control	1.047	3.92e-17	1.18e-15	1615	yes	up	NA
ENSG00000075975	MKRN2	protein_coding	2736	2600	2381	3257	3277	3350		2847.46	2848.27	2666.35	3086.3	3018.43	2874.14		XP_A_siPOLS_vs_XP_A_Control	0.1025	0.312	0.558	3350	no	up		1796	1873	1648	2232	2059	2315		1856.22	1785.07	1871.31	2076.6	2031.11	2137.73		U2OS_siPOLS_vs_U2OS_Control	0.1802	0.101	0.222	2315	no	up	NA
ENSG00000076003	MCM6	protein_coding	5647	4936	4718	5844	5655	5547		5877.05	5407.32	5283.42	5537.71	5208.8	4759.07		XP_A_siPOLS_vs_XP_A_Control	-0.09572	0.375	0.623	5844	no	down		2963	2895	2661	2131	1897	1926		3062.35	2759.09	3021.57	1982.63	1871.3	1778.52		U2OS_siPOLS_vs_U2OS_Control	-0.6506	1.53e-08	1.79e-07	2963	no	down	NA
ENSG00000076043	REXO2	protein_coding	1770	1613	1411	2087	2192	2084		1842.11	1767.02	1580.1	1977.62	2019.04	1787.97		XP_A_siPOLS_vs_XP_A_Control	0.1564	0.173	0.375	2192	no	up		5925	5503	4673	5724	4853	5382		6123.66	5244.66	5306.2	5325.46	4787.26	4969.88		U2OS_siPOLS_vs_U2OS_Control	-0.1447	0.214	0.386	5925	no	down	NA
ENSG00000076053	RBM7	protein_coding	376	270	262	662	622	719		391.32	295.78	293.4	627.3	572.92	616.87		XP_A_siPOLS_vs_XP_A_Control	0.8889	3.16e-09	4.81e-08	719	no	up		850	728	646	1350	1275	1254		878.5	693.82	733.53	1256.01	1257.73	1157.98		U2OS_siPOLS_vs_U2OS_Control	0.6712	9.69e-07	8.33e-06	1350	no	up	NA
ENSG00000076067	RBMS2	protein_coding	1122	930	1084	1166	1205	1382		1167.71	1018.8	1213.91	1104.89	1109.92	1185.69		XP_A_siPOLS_vs_XP_A_Control	0.0001866	0.999	0.999	1382	no	up		1377	1232	1067	1540	1380	1403		1423.17	1174.16	1211.58	1432.78	1361.31	1295.57		U2OS_siPOLS_vs_U2OS_Control	0.1026	0.427	0.614	1540	no	up	NA
ENSG00000076108	BAZ2A	protein_coding	1993	1882	1991	3050	3161	3938		2074.19	2061.71	2229.61	2890.15	2911.58	3378.62		XP_A_siPOLS_vs_XP_A_Control	0.5285	2.47e-06	2.32e-05	3938	no	up		2418	2484	1968	3164	2567	3005		2499.07	2367.39	2234.67	2943.71	2532.23	2774.9		U2OS_siPOLS_vs_U2OS_Control	0.2165	0.0664	0.159	3164	no	up	NA
ENSG00000076201	PTPN23	protein_coding	288	351	503	340	357	602		299.73	384.52	563.28	322.18	328.83	516.49		XP_A_siPOLS_vs_XP_A_Control	-0.09402	0.674	0.839	602	no	down		147	223	176	187	182	235		151.93	212.53	199.85	173.98	179.53	217.01		U2OS_siPOLS_vs_U2OS_Control	0.01578	0.939	0.972	235	no	up	NA
ENSG00000076242	MLH1	protein_coding	2973	2481	2242	3907	3916	3863		3094.12	2717.9	2510.69	3702.23	3607.01	3314.27		XP_A_siPOLS_vs_XP_A_Control	0.3519	0.00252	0.0119	3916	no	up		3142	3065	2504	3300	2794	2892		3247.35	2921.11	2843.3	3070.24	2756.15	2670.55		U2OS_siPOLS_vs_U2OS_Control	-0.0849	0.475	0.658	3300	no	down	NA
ENSG00000076248	UNG	protein_coding	3100	2806	2600	2564	2624	2599		3226.29	3073.94	2911.59	2429.62	2416.96	2229.82		XP_A_siPOLS_vs_XP_A_Control	-0.3807	0.000292	0.00176	3100	no	down		1539	1542	1322	1242	1019	1219		1590.6	1469.61	1501.13	1155.53	1005.2	1125.66		U2OS_siPOLS_vs_U2OS_Control	-0.4727	0.000112	0.000639	1542	no	down	NA
ENSG00000076258	FMO4	protein_coding	27	12	15	29	26	30		28.1	13.15	16.8	27.48	23.95	25.74		XP_A_siPOLS_vs_XP_A_Control	0.4057	0.346	0.593	30	no	up		81	57	60	62	51	50		83.72	54.32	68.13	57.68	50.31	46.17		U2OS_siPOLS_vs_U2OS_Control	-0.4176	0.178	0.34	81	no	down	NA
ENSG00000076321	KLHL20	protein_coding	834	661	604	1359	1287	1308		867.98	724.12	676.39	1287.77	1185.45	1122.2		XP_A_siPOLS_vs_XP_A_Control	0.6637	4.96e-07	5.29e-06	1359	no	up		826	726	656	1388	1242	1346		853.7	691.92	744.89	1291.36	1225.18	1242.93		U2OS_siPOLS_vs_U2OS_Control	0.7152	5.58e-08	6e-07	1388	no	up	NA
ENSG00000076344	RGS11	protein_coding	0	2	6	0	1	1		0	2.19	6.72	0	0.92	0.86		XP_A_siPOLS_vs_XP_A_Control	-2.299	0.182	0.389	6	no	down		0	0	0	0	0	0		0	0	0	0	0	0		U2OS_siPOLS_vs_U2OS_Control				0	no		NA
ENSG00000076351	SLC46A1	protein_coding	297	316	303	298	283	356		309.1	346.17	339.31	282.38	260.67	305.43		XP_A_siPOLS_vs_XP_A_Control	-0.2283	0.124	0.295	356	no	down		745	908	800	602	495	631		769.98	865.37	908.4	560.09	488.29	582.68		U2OS_siPOLS_vs_U2OS_Control	-0.6406	6.32e-06	4.65e-05	908	no	down	NA
ENSG00000076356	PLXNA2	protein_coding	587	655	697	422	485	557		610.91	717.54	780.53	399.88	446.73	477.88		XP_A_siPOLS_vs_XP_A_Control	-0.6701	2.37e-06	2.23e-05	697	no	down		245	372	317	675	611	709		253.21	354.54	359.95	628	602.72	654.71		U2OS_siPOLS_vs_U2OS_Control	0.9626	8.52e-09	1.04e-07	709	no	up	NA
ENSG00000076382	SPAG5	protein_coding	7727	6798	6630	8065	7959	8546		8041.79	7447.12	7424.56	7642.3	7331	7332.07		XP_A_siPOLS_vs_XP_A_Control	-0.03885	0.69	0.849	8546	no	down		7306	7501	6312	5217	4550	4883		7550.97	7148.87	7167.29	4853.76	4488.37	4509.09		U2OS_siPOLS_vs_U2OS_Control	-0.6587	3.97e-10	5.69e-09	7501	no	down	NA
ENSG00000076513	ANKRD13A	protein_coding	10151	8789	8024	5919	5847	5953		10564.5	9628.23	8985.63	5608.78	5385.65	5107.4		XP_A_siPOLS_vs_XP_A_Control	-0.8578	1.14e-15	3.79e-14	10151	no	down		1543	1457	1312	695	612	604		1594.74	1388.6	1489.78	646.61	603.71	557.75		U2OS_siPOLS_vs_U2OS_Control	-1.307	1.01e-23	5.2e-22	1543	yes	down	NA
ENSG00000076554	TPD52	protein_coding	1	1	3	0	1	0		1.04	1.1	3.36	0	0.92	0		XP_A_siPOLS_vs_XP_A_Control	-2.585	0.233	0.463	3	no	down		3929	3382	3117	2512	2428	2296		4060.74	3223.23	3539.36	2337.1	2395.11	2120.19		U2OS_siPOLS_vs_U2OS_Control	-0.6594	2.16e-07	2.08e-06	3929	no	down	NA
ENSG00000076555	ACACB	protein_coding	232	248	264	301	313	374		241.45	271.68	295.64	285.22	288.3	320.87		XP_A_siPOLS_vs_XP_A_Control	0.1466	0.343	0.59	374	no	up		56	109	73	92	99	121		57.88	103.88	82.89	85.59	97.66	111.73		U2OS_siPOLS_vs_U2OS_Control	0.2679	0.34	0.533	121	no	up	NA
ENSG00000076604	TRAF4	protein_coding	1110	1266	1370	1208	1283	1411		1155.22	1386.89	1534.19	1144.69	1181.77	1210.57		XP_A_siPOLS_vs_XP_A_Control	-0.2043	0.113	0.275	1411	no	down		1612	2850	2578	3113	3481	4129		1666.05	2716.21	2927.32	2896.26	3433.85	3812.83		U2OS_siPOLS_vs_U2OS_Control	0.4727	0.0107	0.0357	4129	no	up	NA
ENSG00000076641	PAG1	protein_coding	227	137	167	168	188	171		236.25	150.08	187.01	159.19	173.17	146.71		XP_A_siPOLS_vs_XP_A_Control	-0.2609	0.189	0.4	227	no	down		218	193	188	331	253	281		225.31	183.94	213.47	307.95	249.57	259.48		U2OS_siPOLS_vs_U2OS_Control	0.3932	0.0325	0.0898	331	no	up	NA
ENSG00000076650	GPATCH1	protein_coding	615	488	506	729	807	795		640.05	534.6	566.64	690.79	743.32	682.07		XP_A_siPOLS_vs_XP_A_Control	0.2808	0.0288	0.0932	807	no	up		621	642	540	762	654	725		641.82	611.86	613.17	708.95	645.14	669.48		U2OS_siPOLS_vs_U2OS_Control	0.1164	0.376	0.568	762	no	up	NA
ENSG00000076662	ICAM3	protein_coding	103	106	125	127	148	179		107.2	116.12	139.98	120.34	136.32	153.57		XP_A_siPOLS_vs_XP_A_Control	0.1779	0.384	0.631	179	no	up		57	102	73	50	58	56		58.91	97.21	82.89	46.52	57.21	51.71		U2OS_siPOLS_vs_U2OS_Control	-0.6228	0.0415	0.11	102	no	down	NA
ENSG00000076685	NT5C2	protein_coding	2927	2562	2370	3383	3464	3296		3046.24	2806.64	2654.03	3205.69	3190.68	2827.81		XP_A_siPOLS_vs_XP_A_Control	0.1166	0.295	0.537	3464	no	up		1927	1805	1532	3228	2709	3000		1991.61	1720.26	1739.59	3003.25	2672.3	2770.28		U2OS_siPOLS_vs_U2OS_Control	0.6316	1.58e-07	1.56e-06	3228	no	up	NA
ENSG00000076706	MCAM	protein_coding	2058	2307	2352	1347	1429	1584		2141.84	2527.29	2633.87	1276.4	1316.25	1359		XP_A_siPOLS_vs_XP_A_Control	-0.8858	5.56e-14	1.54e-12	2352	no	down		4736	7172	5989	3444	3861	4325		4894.8	6835.31	6800.52	3204.21	3808.7	3993.82		U2OS_siPOLS_vs_U2OS_Control	-0.7515	6.29e-07	5.6e-06	7172	no	down	NA
ENSG00000076716	GPC4	protein_coding	0	0	0	0	0	0		0	0	0	0	0	0		XP_A_siPOLS_vs_XP_A_Control				0	no			253	236	207	235	259	258		261.48	224.92	235.05	218.64	255.49	238.24		U2OS_siPOLS_vs_U2OS_Control	-0.01839	0.917	0.961	259	no	down	NA
ENSG00000076770	MBNL3	protein_coding	0	0	2	0	5	0		0	0	2.24	0	4.61	0		XP_A_siPOLS_vs_XP_A_Control	1.053	0.633	0.81	5	no	up		86	83	75	40	32	31		88.88	79.1	85.16	37.21	31.57	28.63		U2OS_siPOLS_vs_U2OS_Control	-1.377	8.51e-06	6.12e-05	86	yes	down	NA
ENSG00000076826	CAMSAP3	protein_coding	0	0	0	0	0	1		0	0	0	0	0	0.86		XP_A_siPOLS_vs_XP_A_Control	2.86	0.551	0.747	1	no	up		11	33	25	25	45	44		11.37	31.45	28.39	23.26	44.39	40.63		U2OS_siPOLS_vs_U2OS_Control	0.6028	0.203	0.374	45	no	up	NA
ENSG00000076864	RAP1GAP	protein_coding	20	20	20	21	12	19		20.81	21.91	22.4	19.9	11.05	16.3		XP_A_siPOLS_vs_XP_A_Control	-0.4632	0.308	0.553	21	no	down		88	149	108	123	135	163		90.95	142.01	122.63	114.44	133.17	150.52		U2OS_siPOLS_vs_U2OS_Control	0.1619	0.506	0.683	163	no	up	NA
ENSG00000076924	XAB2	protein_coding	326	473	601	603	713	867		339.28	518.17	673.03	571.4	656.74	743.85		XP_A_siPOLS_vs_XP_A_Control	0.3668	0.0665	0.183	867	no	up		240	621	479	393	602	660		248.05	591.85	543.91	365.64	593.85	609.46		U2OS_siPOLS_vs_U2OS_Control	0.1811	0.678	0.813	660	no	up	NA
ENSG00000076928	ARHGEF1	protein_coding	1179	1891	2106	1448	1775	2099		1227.03	2071.57	2358.39	1372.11	1634.95	1800.84		XP_A_siPOLS_vs_XP_A_Control	-0.2343	0.221	0.447	2106	no	down		402	1136	898	682	1071	1168		415.48	1082.67	1019.68	634.52	1056.49	1078.56		U2OS_siPOLS_vs_U2OS_Control	0.1375	0.772	0.876	1168	no	up	NA
ENSG00000076944	STXBP2	protein_coding	63	72	83	82	66	96		65.57	78.88	92.95	77.7	60.79	82.36		XP_A_siPOLS_vs_XP_A_Control	-0.1014	0.687	0.847	96	no	down		97	224	186	140	198	208		100.25	213.48	211.2	130.25	195.32	192.07		U2OS_siPOLS_vs_U2OS_Control	-0.02038	0.941	0.972	224	no	down	NA
ENSG00000076984	MAP2K7	protein_coding	268	428	478	448	572	695		278.92	468.87	535.29	424.52	526.87	596.28		XP_A_siPOLS_vs_XP_A_Control	0.2719	0.187	0.397	695	no	up		232	459	345	364	479	526		239.78	437.45	391.75	338.66	472.51	485.72		U2OS_siPOLS_vs_U2OS_Control	0.2784	0.206	0.376	526	no	up	NA
ENSG00000077044	DGKD	protein_coding	1451	1619	1751	1415	1542	1777		1510.11	1773.59	1960.85	1340.84	1420.33	1524.58		XP_A_siPOLS_vs_XP_A_Control	-0.2909	0.0224	0.0761	1777	no	down		2222	3486	2683	3758	4086	4553		2296.5	3322.35	3046.55	3496.35	4030.65	4204.36		U2OS_siPOLS_vs_U2OS_Control	0.437	0.0035	0.0136	4553	no	up	NA
ENSG00000077063	CTTNBP2	protein_coding	6	0	0	1	1	3		6.24	0	0	0.95	0.92	2.57		XP_A_siPOLS_vs_XP_A_Control	-0.4984	0.758	0.889	6	no	down		144	107	114	81	91	77		148.83	101.98	129.45	75.36	89.77	71.1		U2OS_siPOLS_vs_U2OS_Control	-0.6863	0.00687	0.0244	144	no	down	NA
ENSG00000077092	RARB	protein_coding	38	31	32	99	113	115		39.55	33.96	35.84	93.81	104.08	98.66		XP_A_siPOLS_vs_XP_A_Control	1.438	4.08e-08	5.25e-07	115	yes	up		32	24	22	39	22	20		33.07	22.87	24.98	36.28	21.7	18.47		U2OS_siPOLS_vs_U2OS_Control	-0.08062	0.861	0.929	39	no	down	NA
ENSG00000077097	TOP2B	protein_coding	13158	10742	9582	7871	7909	8001		13694	11767.7	10730.3	7458.47	7284.95	6864.48		XP_A_siPOLS_vs_XP_A_Control	-0.7442	1.92e-10	3.55e-09	13158	no	down		11814	10591	8865	7839	6968	6827		12210.1	10093.8	10066.2	7293.21	6873.61	6304.24		U2OS_siPOLS_vs_U2OS_Control	-0.6611	8.96e-08	9.25e-07	11814	no	down	NA
ENSG00000077147	TM9SF3	protein_coding	5332	4351	3950	4752	4514	4367		5549.22	4766.46	4423.38	4502.94	4157.83	3746.68		XP_A_siPOLS_vs_XP_A_Control	-0.2486	0.0437	0.13	5332	no	down		6023	5167	4461	7646	6543	6795		6224.95	4924.44	5065.48	7113.64	6454.37	6274.69		U2OS_siPOLS_vs_U2OS_Control	0.2913	0.0226	0.0663	7646	no	up	NA
ENSG00000077150	NFKB2	protein_coding	1114	1388	1539	2173	2335	2883		1159.38	1520.54	1723.44	2059.11	2150.76	2473.48		XP_A_siPOLS_vs_XP_A_Control	0.6024	4.84e-05	0.000351	2883	no	up		964	1456	1219	1820	2188	2318		996.32	1387.65	1384.18	1693.28	2158.36	2140.5		U2OS_siPOLS_vs_U2OS_Control	0.6692	2.59e-05	0.000171	2318	no	up	NA
ENSG00000077152	UBE2T	protein_coding	1898	1541	1437	1634	1637	1625		1975.32	1688.15	1609.22	1548.36	1507.83	1394.17		XP_A_siPOLS_vs_XP_A_Control	-0.245	0.0421	0.127	1898	no	down		2187	2024	1668	1305	1008	1106		2260.33	1928.98	1894.02	1214.14	994.35	1021.31		U2OS_siPOLS_vs_U2OS_Control	-0.9133	1.63e-11	2.76e-10	2187	no	down	NA
ENSG00000077157	PPP1R12B	protein_coding	369	289	284	531	558	592		384.03	316.6	318.04	503.17	513.97	507.91		XP_A_siPOLS_vs_XP_A_Control	0.5814	3.21e-05	0.000242	592	no	up		444	344	336	699	538	588		458.89	327.85	381.53	650.33	530.71	542.98		U2OS_siPOLS_vs_U2OS_Control	0.5622	0.000894	0.00415	699	no	up	NA
ENSG00000077232	DNAJC10	protein_coding	6716	5396	4914	5191	5177	4870		6989.6	5911.25	5502.91	4918.93	4768.51	4178.23		XP_A_siPOLS_vs_XP_A_Control	-0.4086	0.000946	0.00499	6716	no	down		14274	11752	10513	12637	11332	11076		14752.6	11200.3	11937.5	11757.1	11178.5	10227.9		U2OS_siPOLS_vs_U2OS_Control	-0.1922	0.144	0.29	14274	no	down	NA
ENSG00000077235	GTF3C1	protein_coding	6631	7048	7356	7463	7799	9291		6901.14	7720.99	8237.57	7071.86	7183.63	7971.24		XP_A_siPOLS_vs_XP_A_Control	-0.04042	0.717	0.862	9291	no	down		3415	4898	3743	3788	3870	4273		3529.5	4668.06	4250.19	3524.26	3817.58	3945.8		U2OS_siPOLS_vs_U2OS_Control	-0.1412	0.282	0.468	4898	no	down	NA
ENSG00000077238	IL4R	protein_coding	578	633	703	803	938	932		601.55	693.44	787.25	760.91	863.99	799.61		XP_A_siPOLS_vs_XP_A_Control	0.2201	0.105	0.26	938	no	up		158	235	219	292	324	367		163.3	223.97	248.68	271.67	319.61	338.9		U2OS_siPOLS_vs_U2OS_Control	0.5495	0.00556	0.0203	367	no	up	NA
ENSG00000077254	USP33	protein_coding	4595	3639	3285	5776	5415	5332		4782.2	3986.48	3678.69	5473.27	4987.73	4574.61		XP_A_siPOLS_vs_XP_A_Control	0.2724	0.0325	0.103	5776	no	up		4132	3313	3088	5121	4740	4707		4270.54	3157.47	3506.43	4764.45	4675.79	4346.57		U2OS_siPOLS_vs_U2OS_Control	0.3345	0.0123	0.0401	5121	no	up	NA
ENSG00000077264	PAK3	protein_coding	150	107	128	143	108	107		156.11	117.22	143.34	135.51	99.48	91.8		XP_A_siPOLS_vs_XP_A_Control	-0.3532	0.108	0.265	150	no	down		414	359	315	368	309	331		427.88	342.15	357.68	342.38	304.81	305.65		U2OS_siPOLS_vs_U2OS_Control	-0.2428	0.14	0.285	414	no	down	NA
ENSG00000077274	CAPN6	protein_coding	0	0	0	1	0	0		0	0	0	0.95	0	0		XP_A_siPOLS_vs_XP_A_Control	2.97	0.534	0.743	1	no	up		22	12	17	3	7	8		22.74	11.44	19.3	2.79	6.91	7.39		U2OS_siPOLS_vs_U2OS_Control	-1.645	0.0179	0.0548	22	no	down	NA
ENSG00000077279	DCX	protein_coding	1	0	0	0	2	0		1.04	0	0	0	1.84	0		XP_A_siPOLS_vs_XP_A_Control	0.7948	0.796	0.912	2	no	up		8	7	5	6	4	6		8.27	6.67	5.68	5.58	3.95	5.54		U2OS_siPOLS_vs_U2OS_Control	-0.4521	0.604	0.758	8	no	down	NA
ENSG00000077312	SNRPA	protein_coding	1440	1594	1632	1976	2222	2456		1498.66	1746.21	1827.59	1872.44	2046.68	2107.13		XP_A_siPOLS_vs_XP_A_Control	0.2489	0.0367	0.114	2456	no	up		1630	2358	1820	2459	2315	2717		1684.65	2247.3	2066.61	2287.79	2283.64	2508.95		U2OS_siPOLS_vs_U2OS_Control	0.2391	0.0769	0.179	2717	no	up	NA
ENSG00000077348	EXOSC5	protein_coding	406	691	680	423	535	613		422.54	756.98	761.49	400.83	492.79	525.93		XP_A_siPOLS_vs_XP_A_Control	-0.4504	0.0235	0.0791	691	no	down		116	428	313	317	467	489		119.89	407.91	355.41	294.93	460.67	451.56		U2OS_siPOLS_vs_U2OS_Control	0.4507	0.403	0.592	489	no	up	NA
ENSG00000077380	DYNC1I2	protein_coding	3241	2620	2606	3780	3779	4178		3373.03	2870.18	2918.31	3581.89	3480.82	3584.53		XP_A_siPOLS_vs_XP_A_Control	0.2167	0.0461	0.137	4178	no	up		3782	3751	2914	4851	4133	4301		3908.81	3574.91	3308.85	4513.25	4077.02	3971.66		U2OS_siPOLS_vs_U2OS_Control	0.2189	0.0654	0.158	4851	no	up	NA
ENSG00000077454	LRCH4	protein_coding	115	139	148	147	154	175		119.68	152.27	165.74	139.3	141.85	150.14		XP_A_siPOLS_vs_XP_A_Control	-0.01926	0.921	0.972	175	no	down		128	259	201	156	185	229		132.29	246.84	228.24	145.14	182.49	211.46		U2OS_siPOLS_vs_U2OS_Control	-0.1723	0.487	0.668	259	no	down	NA
ENSG00000077458	FAM76B	protein_coding	505	456	408	746	751	703		525.57	499.54	456.9	706.9	691.74	603.14		XP_A_siPOLS_vs_XP_A_Control	0.4329	0.00109	0.00567	751	no	up		1029	853	713	938	828	805		1063.5	812.96	809.61	872.69	816.78	743.36		U2OS_siPOLS_vs_U2OS_Control	-0.143	0.344	0.537	1029	no	down	NA
ENSG00000077463	SIRT6	protein_coding	112	180	257	134	159	186		116.56	197.19	287.8	126.98	146.45	159.58		XP_A_siPOLS_vs_XP_A_Control	-0.4719	0.0662	0.182	257	no	down		52	162	130	98	109	132		53.74	154.39	147.62	91.18	107.52	121.89		U2OS_siPOLS_vs_U2OS_Control	-0.1501	0.647	0.792	162	no	down	NA
ENSG00000077514	POLD3	protein_coding	1527	1339	1217	3989	3975	4008		1589.21	1466.86	1362.85	3779.93	3661.36	3438.68		XP_A_siPOLS_vs_XP_A_Control	1.3	5.24e-32	5.73e-30	4008	yes	up		1156	1143	932	2161	1921	2016		1194.76	1089.34	1058.29	2010.54	1894.98	1861.63		U2OS_siPOLS_vs_U2OS_Control	0.7869	3.84e-11	6.19e-10	2161	no	up	NA
ENSG00000077522	ACTN2	protein_coding	2	0	0	0	0	1		2.08	0	0	0	0	0.86		XP_A_siPOLS_vs_XP_A_Control	-1.261	0.68	0.842	2	no	down		13	23	13	11	8	33		13.44	21.92	14.76	10.23	7.89	30.47		U2OS_siPOLS_vs_U2OS_Control	-0.04449	0.943	0.973	33	no	down	NA
ENSG00000077549	CAPZB	protein_coding	5198	4921	4727	4907	4781	5300		5409.76	5390.89	5293.5	4649.82	4403.76	4547.15		XP_A_siPOLS_vs_XP_A_Control	-0.2429	0.0111	0.0422	5300	no	down		5480	6047	4989	5628	5039	5734		5663.74	5763.13	5665.02	5236.15	4970.74	5294.93		U2OS_siPOLS_vs_U2OS_Control	-0.1409	0.171	0.329	6047	no	down	NA
ENSG00000077585	GPR137B	protein_coding	193	153	140	230	219	255		200.86	167.61	156.78	217.95	201.72	218.78		XP_A_siPOLS_vs_XP_A_Control	0.2804	0.106	0.262	255	no	up		477	453	382	840	690	850		492.99	431.73	433.76	781.51	680.65	784.91		U2OS_siPOLS_vs_U2OS_Control	0.7263	3.66e-07	3.42e-06	850	no	up	NA
ENSG00000077616	NAALAD2	protein_coding	30	19	29	84	82	57		31.22	20.81	32.48	79.6	75.53	48.9		XP_A_siPOLS_vs_XP_A_Control	1.269	0.00011	0.000739	84	yes	up		455	424	326	850	773	756		470.26	404.1	370.17	790.82	762.53	698.11		U2OS_siPOLS_vs_U2OS_Control	0.8546	8.86e-09	1.08e-07	850	no	up	NA
ENSG00000077684	JADE1	protein_coding	1885	1598	1383	1899	1951	1874		1961.79	1750.59	1548.74	1799.47	1797.06	1607.8		XP_A_siPOLS_vs_XP_A_Control	-0.01603	0.897	0.963	1951	no	down		2317	2477	2035	2212	2104	2118		2394.69	2360.72	2310.75	2057.99	2075.5	1955.82		U2OS_siPOLS_vs_U2OS_Control	-0.2147	0.0486	0.124	2477	no	down	NA
ENSG00000077713	SLC25A43	protein_coding	1332	1072	1019	1156	1095	1058		1386.26	1174.36	1141.12	1095.41	1008.6	907.71		XP_A_siPOLS_vs_XP_A_Control	-0.2982	0.0211	0.0724	1332	no	down		685	587	548	568	570	558		707.97	559.44	622.26	528.45	562.28	515.27		U2OS_siPOLS_vs_U2OS_Control	-0.2344	0.109	0.235	685	no	down	NA
ENSG00000077721	UBE2A	protein_coding	3381	2984	2995	3329	3398	3417		3518.74	3268.93	3353.93	3154.52	3129.88	2931.63		XP_A_siPOLS_vs_XP_A_Control	-0.1382	0.172	0.374	3417	no	down		1601	1441	1347	1345	1143	1243		1654.68	1373.35	1529.52	1251.35	1127.52	1147.82		U2OS_siPOLS_vs_U2OS_Control	-0.3696	0.00372	0.0143	1601	no	down	NA
ENSG00000077782	FGFR1	protein_coding	4148	4228	4247	6994	7230	7961		4316.99	4631.72	4755.98	6627.44	6659.52	6830.17		XP_A_siPOLS_vs_XP_A_Control	0.5538	1.89e-08	2.56e-07	7961	no	up		1103	1411	1234	1795	1854	1980		1139.98	1344.76	1401.21	1670.02	1828.89	1828.39		U2OS_siPOLS_vs_U2OS_Control	0.4553	0.00039	0.00198	1980	no	up	NA
ENSG00000077942	FBLN1	protein_coding	4	5	5	2	2	5		4.16	5.48	5.6	1.9	1.84	4.29		XP_A_siPOLS_vs_XP_A_Control	-0.912	0.35	0.597	5	no	down		827	1323	1069	522	626	679		854.73	1260.89	1213.85	485.66	617.52	627.01		U2OS_siPOLS_vs_U2OS_Control	-0.9445	4.95e-08	5.38e-07	1323	no	down	NA
ENSG00000077943	ITGA8	protein_coding	0	0	0	0	0	0		0	0	0	0	0	0		XP_A_siPOLS_vs_XP_A_Control				0	no			7	10	9	2	2	1		7.23	9.53	10.22	1.86	1.97	0.92		U2OS_siPOLS_vs_U2OS_Control	-2.508	0.0175	0.0538	10	no	down	NA
ENSG00000077984	CST7	protein_coding	0	0	0	0	0	0		0	0	0	0	0	0		XP_A_siPOLS_vs_XP_A_Control				0	no			37	49	42	83	61	84		38.24	46.7	47.69	77.22	60.17	77.57		U2OS_siPOLS_vs_U2OS_Control	0.6981	0.0239	0.0694	84	no	up	NA
ENSG00000078018	MAP2	protein_coding	19	24	19	34	37	51		19.77	26.29	21.28	32.22	34.08	43.76		XP_A_siPOLS_vs_XP_A_Control	0.712	0.0555	0.159	51	no	up		530	500	439	738	595	643		547.77	476.53	498.49	686.62	586.94	593.76		U2OS_siPOLS_vs_U2OS_Control	0.2946	0.0415	0.11	738	no	up	NA
ENSG00000078043	PIAS2	protein_coding	999	852	792	1054	1021	972		1039.7	933.35	886.92	998.76	940.44	833.93		XP_A_siPOLS_vs_XP_A_Control	-0.04515	0.721	0.865	1054	no	down		1575	1435	1189	1667	1444	1409		1627.81	1367.63	1350.11	1550.93	1424.44	1301.11		U2OS_siPOLS_vs_U2OS_Control	-0.02319	0.862	0.93	1667	no	down	NA
ENSG00000078053	AMPH	protein_coding	4	3	3	2	1	0		4.16	3.29	3.36	1.9	0.92	0		XP_A_siPOLS_vs_XP_A_Control	-1.97	0.154	0.346	4	no	down		817	784	658	295	252	289		844.39	747.2	747.16	274.46	248.59	266.87		U2OS_siPOLS_vs_U2OS_Control	-1.566	4.56e-27	2.91e-25	817	yes	down	NA
ENSG00000078061	ARAF	protein_coding	1444	1752	1875	1941	2074	2474		1502.83	1919.29	2099.71	1839.27	1910.35	2122.58		XP_A_siPOLS_vs_XP_A_Control	0.08914	0.517	0.738	2474	no	up		1086	1639	1370	1456	1570	1796		1122.41	1562.06	1555.64	1354.63	1548.73	1658.47		U2OS_siPOLS_vs_U2OS_Control	0.1055	0.494	0.674	1796	no	up	NA
ENSG00000078070	MCCC1	protein_coding	633	571	543	902	914	880		658.79	625.52	608.08	854.73	841.88	755		XP_A_siPOLS_vs_XP_A_Control	0.373	0.00226	0.0108	914	no	up		1369	1224	1026	1498	1395	1492		1414.9	1166.54	1165.03	1393.7	1376.1	1377.75		U2OS_siPOLS_vs_U2OS_Control	0.1467	0.254	0.435	1498	no	up	NA
ENSG00000078081	LAMP3	protein_coding	0	0	0	0	0	1		0	0	0	0	0	0.86		XP_A_siPOLS_vs_XP_A_Control	2.86	0.551	0.747	1	no	up		41	40	34	59	39	47		42.37	38.12	38.61	54.89	38.47	43.4		U2OS_siPOLS_vs_U2OS_Control	0.2006	0.566	0.729	59	no	up	NA
ENSG00000078098	FAP	protein_coding	209	183	162	537	530	590		217.51	200.47	181.41	508.86	488.18	506.19		XP_A_siPOLS_vs_XP_A_Control	1.325	9.15e-20	4.42e-18	590	yes	up		249	218	223	180	163	201		257.35	207.77	253.22	167.47	160.79	185.61		U2OS_siPOLS_vs_U2OS_Control	-0.4815	0.0112	0.0369	249	no	down	NA
ENSG00000078114	NEBL	protein_coding	0	0	3	0	0	0		0	0	3.36	0	0	0		XP_A_siPOLS_vs_XP_A_Control	-5.059	0.172	0.374	3	no	down		237	219	175	442	383	399		244.95	208.72	198.71	411.23	377.81	368.45		U2OS_siPOLS_vs_U2OS_Control	0.8267	9.19e-07	7.93e-06	442	no	up	NA
ENSG00000078124	ACER3	protein_coding	2290	1839	1685	1953	1912	1849		2383.29	2014.6	1886.94	1850.64	1761.14	1586.36		XP_A_siPOLS_vs_XP_A_Control	-0.2743	0.0291	0.0941	2290	no	down		1911	1642	1547	1183	1009	1004		1975.08	1564.92	1756.62	1100.63	995.33	927.12		U2OS_siPOLS_vs_U2OS_Control	-0.8089	3.03e-09	3.91e-08	1911	no	down	NA
ENSG00000078140	UBE2K	protein_coding	2642	2039	1948	2877	2913	2859		2749.63	2233.7	2181.46	2726.21	2683.15	2452.89		XP_A_siPOLS_vs_XP_A_Control	0.1337	0.277	0.518	2913	no	up		2973	2612	2417	2187	1968	2083		3072.68	2489.38	2744.51	2034.73	1941.34	1923.5		U2OS_siPOLS_vs_U2OS_Control	-0.4935	5.52e-05	0.000337	2973	no	down	NA
ENSG00000078142	PIK3C3	protein_coding	1284	1101	1016	1270	1178	1179		1336.31	1206.13	1137.76	1203.44	1085.05	1011.53		XP_A_siPOLS_vs_XP_A_Control	-0.1579	0.2	0.416	1284	no	down		1178	1091	866	1369	1218	1213		1217.5	1039.78	983.34	1273.68	1201.5	1120.12		U2OS_siPOLS_vs_U2OS_Control	0.1496	0.265	0.448	1369	no	up	NA
ENSG00000078177	N4BP2	protein_coding	2598	1985	1927	1768	1805	1674		2703.84	2174.54	2157.94	1675.34	1662.58	1436.21		XP_A_siPOLS_vs_XP_A_Control	-0.56	1.36e-05	0.000111	2598	no	down		5083	4303	3769	2083	1855	1855		5253.43	4101	4279.71	1937.97	1829.87	1712.96		U2OS_siPOLS_vs_U2OS_Control	-1.315	1.22e-23	6.22e-22	5083	yes	down	NA
ENSG00000078237	TIGAR	protein_coding	1056	952	808	1010	1028	935		1099.02	1042.9	904.83	957.06	946.89	802.19		XP_A_siPOLS_vs_XP_A_Control	-0.1717	0.188	0.399	1056	no	down		3440	2979	2772	1815	1693	1702		3555.34	2839.15	3147.61	1688.63	1670.07	1571.67		U2OS_siPOLS_vs_U2OS_Control	-0.9525	2.49e-14	5.76e-13	3440	no	down	NA
ENSG00000078246	TULP3	protein_coding	3622	3484	3331	4385	4698	4943		3769.56	3816.68	3730.2	4155.18	4327.31	4240.86		XP_A_siPOLS_vs_XP_A_Control	0.1691	0.078	0.207	4943	no	up		1713	1753	1433	1482	1329	1485		1770.44	1670.71	1627.17	1378.82	1311	1371.29		U2OS_siPOLS_vs_U2OS_Control	-0.3197	0.00538	0.0197	1753	no	down	NA
ENSG00000078269	SYNJ2	protein_coding	3342	3218	3193	4806	5139	5599		3478.15	3525.28	3575.66	4554.11	4733.51	4803.68		XP_A_siPOLS_vs_XP_A_Control	0.4136	1.86e-05	0.000146	5599	no	up		3174	3430	2768	4505	4010	4666		3280.42	3268.98	3143.07	4191.34	3955.68	4308.71		U2OS_siPOLS_vs_U2OS_Control	0.3618	0.000702	0.00336	4666	no	up	NA
ENSG00000078295	ADCY2	protein_coding	0	0	0	1	0	1		0	0	0	0.95	0	0.86		XP_A_siPOLS_vs_XP_A_Control	3.916	0.334	0.582	1	no	up		108	108	108	47	50	48		111.62	102.93	122.63	43.73	49.32	44.32		U2OS_siPOLS_vs_U2OS_Control	-1.295	1.57e-06	1.3e-05	108	yes	down	NA
ENSG00000078304	PPP2R5C	protein_coding	4808	4231	3745	4222	4401	4129		5003.87	4635	4193.82	4000.72	4053.74	3542.49		XP_A_siPOLS_vs_XP_A_Control	-0.2545	0.0256	0.085	4808	no	down		4876	4477	3888	4377	3911	4118		5039.49	4266.83	4414.83	4072.25	3858.02	3802.67		U2OS_siPOLS_vs_U2OS_Control	-0.2258	0.0506	0.128	4876	no	down	NA
ENSG00000078319	PMS2P1	unprocessed_pseudogene	65	58	59	61	75	99		67.65	63.54	66.07	57.8	69.08	84.94		XP_A_siPOLS_vs_XP_A_Control	0.1052	0.683	0.844	99	no	up		191	192	171	228	220	235		197.4	182.99	194.17	212.13	217.02	217.01		U2OS_siPOLS_vs_U2OS_Control	0.1699	0.343	0.536	235	no	up	NA
ENSG00000078328	RBFOX1	protein_coding	0	0	0	0	0	0		0	0	0	0	0	0		XP_A_siPOLS_vs_XP_A_Control				0	no			18	18	11	24	29	26		18.6	17.15	12.49	22.33	28.61	24.01		U2OS_siPOLS_vs_U2OS_Control	0.6299	0.199	0.368	29	no	up	NA
ENSG00000078369	GNB1	protein_coding	13593	13315	13264	9495	9749	10555		14146.8	14586.4	14853.6	8997.36	8979.76	9055.7		XP_A_siPOLS_vs_XP_A_Control	-0.6892	1.16e-13	3.1e-12	13593	no	down		8463	9909	8162	6910	6618	7360		8746.76	9443.82	9267.97	6428.89	6528.35	6796.42		U2OS_siPOLS_vs_U2OS_Control	-0.4751	4.52e-06	3.41e-05	9909	no	down	NA
ENSG00000078399	HOXA9	protein_coding	223	196	186	303	297	312		232.08	214.72	208.29	287.12	273.57	267.68		XP_A_siPOLS_vs_XP_A_Control	0.3377	0.0283	0.092	312	no	up		322	297	250	280	258	268		332.8	283.06	283.88	260.5	254.51	247.48		U2OS_siPOLS_vs_U2OS_Control	-0.2389	0.154	0.305	322	no	down	NA
ENSG00000078401	EDN1	protein_coding	380	349	323	445	442	455		395.48	382.32	361.71	421.68	407.12	390.37		XP_A_siPOLS_vs_XP_A_Control	0.09683	0.473	0.704	455	no	up		353	379	328	1029	1022	1071		364.84	361.21	372.44	957.36	1008.16	988.99		U2OS_siPOLS_vs_U2OS_Control	1.428	1.29e-27	8.44e-26	1071	yes	up	NA
ENSG00000078403	MLLT10	protein_coding	1056	909	932	1571	1588	1700		1099.02	995.8	1043.69	1488.66	1462.7	1458.52		XP_A_siPOLS_vs_XP_A_Control	0.4905	6.51e-06	5.63e-05	1700	no	up		2467	2123	1852	3827	3242	3438		2549.72	2023.34	2102.95	3560.54	3198.08	3174.74		U2OS_siPOLS_vs_U2OS_Control	0.5733	9.42e-06	6.72e-05	3827	no	up	NA
ENSG00000078487	ZCWPW1	protein_coding	60	39	40	67	67	72		62.44	42.72	44.79	63.49	61.71	61.77		XP_A_siPOLS_vs_XP_A_Control	0.3155	0.257	0.494	72	no	up		78	66	70	114	124	132		80.62	62.9	79.49	106.06	122.32	121.89		U2OS_siPOLS_vs_U2OS_Control	0.6539	0.00883	0.0303	132	no	up	NA
ENSG00000078549	ADCYAP1R1	protein_coding	1	1	2	0	1	2		1.04	1.1	2.24	0	0.92	1.72		XP_A_siPOLS_vs_XP_A_Control	-0.7065	0.689	0.848	2	no	down		20	17	22	14	13	14		20.67	16.2	24.98	13.03	12.82	12.93		U2OS_siPOLS_vs_U2OS_Control	-0.6689	0.212	0.385	22	no	down	NA
ENSG00000078596	ITM2A	protein_coding	1	0	0	0	0	0		1.04	0	0	0	0	0		XP_A_siPOLS_vs_XP_A_Control	-3.39	0.479	0.704	1	no	down		6	11	7	1	4	2		6.2	10.48	7.95	0.93	3.95	1.85		U2OS_siPOLS_vs_U2OS_Control	-1.886	0.0649	0.157	11	no	down	NA
ENSG00000078618	NRDC	protein_coding	7836	6560	6224	7135	6972	7139		8155.23	7186.39	6969.91	6761.05	6421.88	6124.93		XP_A_siPOLS_vs_XP_A_Control	-0.2087	0.0534	0.154	7836	no	down		8874	8304	7047	8375	7490	7880		9171.54	7914.17	8001.88	7791.89	7388.54	7276.6		U2OS_siPOLS_vs_U2OS_Control	-0.1598	0.154	0.306	8874	no	down	NA
ENSG00000078668	VDAC3	protein_coding	5899	4895	4352	6056	6012	5703		6139.32	5362.41	4873.56	5738.6	5537.63	4892.91		XP_A_siPOLS_vs_XP_A_Control	-0.01842	0.879	0.954	6056	no	down		5770	4904	4307	4159	3666	3688		5963.47	4673.78	4890.61	3869.43	3616.34	3405.6		U2OS_siPOLS_vs_U2OS_Control	-0.5117	7.23e-05	0.000431	5770	no	down	NA
ENSG00000078674	PCM1	protein_coding	8312	7053	6622	8962	8810	8964		8650.62	7726.47	7415.61	8492.29	8114.86	7690.69		XP_A_siPOLS_vs_XP_A_Control	0.03023	0.777	0.902	8964	no	up		7105	6264	5175	8462	7317	7302		7343.23	5969.94	5876.22	7872.83	7217.89	6742.86		U2OS_siPOLS_vs_U2OS_Control	0.1862	0.146	0.294	8462	no	up	NA
ENSG00000078687	TNRC6C	protein_coding	499	490	509	823	845	955		519.33	536.79	570	779.87	778.33	819.35		XP_A_siPOLS_vs_XP_A_Control	0.5485	5.33e-06	4.68e-05	955	no	up		779	875	745	1006	938	1020		805.12	833.92	845.95	935.96	925.29	941.9		U2OS_siPOLS_vs_U2OS_Control	0.1739	0.152	0.303	1020	no	up	NA
ENSG00000078699	CBFA2T2	protein_coding	615	577	605	828	780	882		640.05	632.1	677.51	784.6	718.45	756.71		XP_A_siPOLS_vs_XP_A_Control	0.213	0.0743	0.199	882	no	up		754	808	679	1074	926	1043		779.28	770.07	771.01	999.22	913.46	963.13		U2OS_siPOLS_vs_U2OS_Control	0.3097	0.0123	0.0399	1074	no	up	NA
ENSG00000078725	BRINP1	protein_coding	0	0	0	0	0	0		0	0	0	0	0	0		XP_A_siPOLS_vs_XP_A_Control				0	no			164	197	158	425	385	431		169.5	187.75	179.41	395.41	379.78	398		U2OS_siPOLS_vs_U2OS_Control	1.128	7.38e-12	1.3e-10	431	yes	up	NA
ENSG00000078747	ITCH	protein_coding	9307	7613	6779	9061	9048	8795		9686.16	8339.94	7591.42	8586.1	8334.08	7545.7		XP_A_siPOLS_vs_XP_A_Control	-0.06645	0.579	0.77	9307	no	down		7944	7000	6157	7113	6355	6589		8210.36	6671.39	6991.29	6617.75	6268.92	6084.46		U2OS_siPOLS_vs_U2OS_Control	-0.2053	0.0863	0.196	7944	no	down	NA
ENSG00000078795	PKD2L2	protein_coding	0	0	0	0	0	0		0	0	0	0	0	0		XP_A_siPOLS_vs_XP_A_Control				0	no			2	0	0	5	12	5		2.07	0	0	4.65	11.84	4.62		U2OS_siPOLS_vs_U2OS_Control	3.346	0.0239	0.0694	12	no	up	NA
ENSG00000078804	TP53INP2	protein_coding	263	263	354	278	329	448		273.71	288.11	396.42	263.43	303.04	384.36		XP_A_siPOLS_vs_XP_A_Control	-0.009329	0.96	0.981	448	no	down		498	428	381	398	298	364		514.7	407.91	432.63	370.29	293.96	336.13		U2OS_siPOLS_vs_U2OS_Control	-0.4373	0.00871	0.03	498	no	down	NA
ENSG00000078808	SDF4	protein_coding	1836	2795	3254	2210	2869	3352		1910.8	3061.89	3643.97	2094.17	2642.62	2875.86		XP_A_siPOLS_vs_XP_A_Control	-0.1785	0.349	0.597	3352	no	down		1060	2645	2067	1426	2093	2169		1095.54	2520.83	2347.08	1326.71	2064.65	2002.91		U2OS_siPOLS_vs_U2OS_Control	-0.1447	0.724	0.846	2645	no	down	NA
ENSG00000078814	MYH7B	protein_coding	1	3	0	1	2	2		1.04	3.29	0	0.95	1.84	1.72		XP_A_siPOLS_vs_XP_A_Control	0.06023	0.97	0.985	3	no	up		0	6	7	9	8	12		0	5.72	7.95	8.37	7.89	11.08		U2OS_siPOLS_vs_U2OS_Control	1.009	0.283	0.47	12	no	up	NA
ENSG00000078900	TP73	protein_coding	1	1	3	1	3	1		1.04	1.1	3.36	0.95	2.76	0.86		XP_A_siPOLS_vs_XP_A_Control	-0.2627	0.858	0.945	3	no	down		42	87	71	26	24	26		43.41	82.92	80.62	24.19	23.67	24.01		U2OS_siPOLS_vs_U2OS_Control	-1.526	4.88e-05	0.000303	87	yes	down	NA
ENSG00000078902	TOLLIP	protein_coding	581	866	946	499	531	663		604.67	948.69	1059.37	472.85	489.1	568.82		XP_A_siPOLS_vs_XP_A_Control	-0.7704	2.35e-05	0.000182	946	no	down		376	652	567	402	559	580		388.61	621.39	643.83	374.01	551.43	535.59		U2OS_siPOLS_vs_U2OS_Control	-0.1789	0.39	0.58	652	no	down	NA
ENSG00000078967	UBE2D4	protein_coding	246	224	205	314	302	325		256.02	245.39	229.57	297.54	278.17	278.83		XP_A_siPOLS_vs_XP_A_Control	0.2246	0.136	0.317	325	no	up		925	1006	786	702	658	679		956.01	958.77	892.5	653.12	649.09	627.01		U2OS_siPOLS_vs_U2OS_Control	-0.5415	1.68e-05	0.000114	1006	no	down	NA
ENSG00000079101	CLUL1	protein_coding	0	0	0	0	1	0		0	0	0	0	0.92	0		XP_A_siPOLS_vs_XP_A_Control	2.939	0.539	0.743	1	no	up		5	2	3	39	49	28		5.17	1.91	3.41	36.28	48.34	25.86		U2OS_siPOLS_vs_U2OS_Control	3.408	2.26e-07	2.18e-06	49	yes	up	NA
ENSG00000079102	RUNX1T1	protein_coding	42	47	42	73	87	74		43.71	51.49	47.03	69.17	80.14	63.49		XP_A_siPOLS_vs_XP_A_Control	0.5811	0.0311	0.0995	87	no	up		1	1	4	2	0	1		1.03	0.95	4.54	1.86	0	0.92		U2OS_siPOLS_vs_U2OS_Control	-1.202	0.508	0.685	4	no	down	NA
ENSG00000079134	THOC1	protein_coding	1404	1132	989	1568	1509	1520		1461.2	1240.09	1107.53	1485.82	1389.93	1304.09		XP_A_siPOLS_vs_XP_A_Control	0.1336	0.307	0.552	1568	no	up		1349	1160	1082	1517	1396	1469		1394.23	1105.54	1228.61	1411.38	1377.09	1356.51		U2OS_siPOLS_vs_U2OS_Control	0.1531	0.238	0.416	1517	no	up	NA
ENSG00000079150	FKBP7	protein_coding	195	151	132	132	168	151		202.94	165.42	147.82	125.08	154.74	129.55		XP_A_siPOLS_vs_XP_A_Control	-0.3359	0.0872	0.226	195	no	down		410	353	318	482	413	437		423.75	336.43	361.09	448.44	407.41	403.54		U2OS_siPOLS_vs_U2OS_Control	0.168	0.29	0.477	482	no	up	NA
ENSG00000079156	OSBPL6	protein_coding	478	402	379	531	549	497		497.47	440.39	424.42	503.17	505.68	426.4		XP_A_siPOLS_vs_XP_A_Control	0.07419	0.598	0.784	549	no	up		665	640	487	1102	952	1000		687.3	609.96	552.99	1025.27	939.1	923.43		U2OS_siPOLS_vs_U2OS_Control	0.6418	3.64e-06	2.81e-05	1102	no	up	NA
ENSG00000079215	SLC1A3	protein_coding	62	35	45	95	88	97		64.53	38.34	50.39	90.02	81.06	83.22		XP_A_siPOLS_vs_XP_A_Control	0.7277	0.00632	0.0263	97	no	up		1379	1303	1054	4183	3857	3866		1425.24	1241.83	1196.82	3891.76	3804.75	3569.97		U2OS_siPOLS_vs_U2OS_Control	1.544	1.32e-37	1.55e-35	4183	yes	up	NA
ENSG00000079246	XRCC5	protein_coding	33323	28524	24961	25930	25613	24562		34680.5	31247.7	27952.4	24571	23592	21073		XP_A_siPOLS_vs_XP_A_Control	-0.4393	0.000169	0.00108	33323	no	down		36380	33360	27874	32352	27729	29583		37599.8	31793.9	31651	30099.5	27353.4	27317.7		U2OS_siPOLS_vs_U2OS_Control	-0.2534	0.0299	0.0837	36380	no	down	NA
ENSG00000079263	SP140	protein_coding	57	30	45	57	54	52		59.32	32.86	50.39	54.01	49.74	44.61		XP_A_siPOLS_vs_XP_A_Control	0.05434	0.86	0.946	57	no	up		1133	1127	979	1070	869	933		1170.99	1074.09	1111.66	995.5	857.23	861.56		U2OS_siPOLS_vs_U2OS_Control	-0.3063	0.0172	0.053	1133	no	down	NA
ENSG00000079277	MKNK1	protein_coding	926	918	974	951	899	950		963.72	1005.66	1090.73	901.16	828.07	815.06		XP_A_siPOLS_vs_XP_A_Control	-0.2663	0.0241	0.0809	974	no	down		33	34	40	35	33	44		34.11	32.4	45.42	32.56	32.55	40.63		U2OS_siPOLS_vs_U2OS_Control	-0.07719	0.838	0.915	44	no	down	NA
ENSG00000079308	TNS1	protein_coding	5361	6018	6749	7187	7728	9830		5579.4	6592.64	7557.83	6810.32	7118.23	8433.68		XP_A_siPOLS_vs_XP_A_Control	0.1808	0.18	0.387	9830	no	up		1210	1756	1446	1457	1532	1726		1250.57	1673.56	1641.94	1355.56	1511.25	1593.83		U2OS_siPOLS_vs_U2OS_Control	-0.03371	0.816	0.903	1756	no	down	NA
ENSG00000079313	REXO1	protein_coding	176	317	398	441	596	845		183.17	347.27	445.7	417.89	548.97	724.97		XP_A_siPOLS_vs_XP_A_Control	0.794	0.0616	0.172	845	no	up		135	285	222	294	438	432		139.53	271.62	252.08	273.53	432.07	398.92		U2OS_siPOLS_vs_U2OS_Control	0.7353	0.00257	0.0104	438	no	up	NA
ENSG00000079332	SAR1A	protein_coding	16842	14095	12275	10087	9788	9441		17528.1	15440.9	13746.1	9558.33	9015.69	8099.94		XP_A_siPOLS_vs_XP_A_Control	-0.8085	2.87e-11	5.82e-10	16842	no	down		13292	11893	10054	6335	5500	5848		13737.7	11334.7	11416.3	5893.92	5425.5	5400.2		U2OS_siPOLS_vs_U2OS_Control	-1.126	6.96e-21	2.92e-19	13292	yes	down	NA
ENSG00000079335	CDC14A	protein_coding	108	88	79	264	257	258		112.4	96.4	88.47	250.16	236.72	221.35		XP_A_siPOLS_vs_XP_A_Control	1.25	1.74e-11	3.63e-10	264	yes	up		331	264	232	492	505	450		342.1	251.61	263.44	457.74	498.16	415.54		U2OS_siPOLS_vs_U2OS_Control	0.678	9.4e-05	0.000546	505	no	up	NA
ENSG00000079337	RAPGEF3	protein_coding	88	108	124	53	84	93		91.59	118.31	138.86	50.22	77.37	79.79		XP_A_siPOLS_vs_XP_A_Control	-0.7459	0.00321	0.0147	124	no	down		24	43	36	90	84	107		24.8	40.98	40.88	83.73	82.86	98.81		U2OS_siPOLS_vs_U2OS_Control	1.316	3.35e-05	0.000215	107	yes	up	NA
ENSG00000079385	CEACAM1	protein_coding	0	1	1	3	2	5		0	1.1	1.12	2.84	1.84	4.29		XP_A_siPOLS_vs_XP_A_Control	2.041	0.192	0.404	5	no	up		0	2	2	7	2	4		0	1.91	2.27	6.51	1.97	3.69		U2OS_siPOLS_vs_U2OS_Control	1.553	0.273	0.458	7	no	up	NA
ENSG00000079387	SENP1	protein_coding	3253	2786	2677	3514	3577	3649		3385.52	3052.03	2997.82	3329.83	3294.76	3130.67		XP_A_siPOLS_vs_XP_A_Control	0.04794	0.648	0.821	3649	no	up		2441	2103	1821	2529	2128	2137		2522.85	2004.28	2067.75	2352.92	2099.17	1973.36		U2OS_siPOLS_vs_U2OS_Control	-0.03752	0.781	0.882	2529	no	down	NA
ENSG00000079432	CIC	protein_coding	815	1359	1808	1500	1929	2624		848.2	1488.77	2024.68	1421.38	1776.79	2251.27		XP_A_siPOLS_vs_XP_A_Control	0.3214	0.421	0.67	2624	no	up		657	1583	1207	1072	1433	1576		679.03	1508.69	1370.55	997.36	1413.59	1455.32		U2OS_siPOLS_vs_U2OS_Control	0.1197	0.753	0.864	1583	no	up	NA
ENSG00000079435	LIPE	protein_coding	0	0	0	0	0	1		0	0	0	0	0	0.86		XP_A_siPOLS_vs_XP_A_Control	2.86	0.551	0.747	1	no	up		24	61	41	37	55	56		24.8	58.14	46.56	34.42	54.25	51.71		U2OS_siPOLS_vs_U2OS_Control	0.1137	0.77	0.875	61	no	up	NA
ENSG00000079459	FDFT1	protein_coding	3883	3533	3263	3023	2904	2974		4041.19	3870.36	3654.05	2864.56	2674.86	2551.55		XP_A_siPOLS_vs_XP_A_Control	-0.5156	1.04e-06	1.05e-05	3883	no	down		7032	6724	5697	3733	3128	3610		7267.78	6408.34	6468.96	3473.09	3085.63	3333.57		U2OS_siPOLS_vs_U2OS_Control	-1.026	2.69e-19	9.91e-18	7032	yes	down	NA
ENSG00000079462	PAFAH1B3	protein_coding	415	626	661	663	799	929		431.91	685.77	740.22	628.25	735.96	797.04		XP_A_siPOLS_vs_XP_A_Control	0.2192	0.227	0.456	929	no	up		424	1162	873	796	1184	1301		438.22	1107.45	991.29	740.58	1167.96	1201.38		U2OS_siPOLS_vs_U2OS_Control	0.2937	0.511	0.687	1301	no	up	NA
ENSG00000079482	OPHN1	protein_coding	3117	2700	2526	1933	2021	2034		3243.98	2957.81	2828.73	1831.69	1861.53	1745.08		XP_A_siPOLS_vs_XP_A_Control	-0.7318	1.03e-11	2.24e-10	3117	no	down		1450	1358	1270	1706	1537	1643		1498.62	1294.25	1442.09	1587.22	1516.18	1517.19		U2OS_siPOLS_vs_U2OS_Control	0.126	0.293	0.481	1706	no	up	NA
[truncated: 20,674 more rows]
